# Supplementary material for: Comparative study of the gut microbiome potentially related to milk protein in Murrah buffaloes (Bubalus bubalis) and Chinese Holstein cattle
Source: Sci Rep. 2017 Feb 8;7:42189. doi: 10.1038/srep42189 (PMC5297240; doi:10.1038/srep42189)
Supplement: Supplementary Dataset 1 [file srep42189-s1.xls]

## Sheet: Legend
Table legends	Anotation
Table 1	The OTU table based on 16S rDNA high throughtput sequencing data
Table 2	The genus relative abundunce based on 16S rDNA pyrosequecing data
Table 3	COG profile in all subjects
Table 4	KEGG profile in all subjects
Table 5	The adjusted Z score for each KEGG pathway
Table 6	The adjusted Z score for each KEGG module
Table 7	The Spearman rank correlation coefficient of milk components, typical pathway and relative genera

## Sheet: tab1
#OTU ID	Cattle1	Cattle10	Cattle2	Cattle3	Cattle4	Cattle5	Cattle6	Cattle7	Cattle8	Cattle9	Buffalo1	Buffalo10	Buffalo2	Buffalo3	Buffalo4	Buffalo5	Buffalo6	Buffalo7	Buffalo8	Buffalo9	taxonomy
OTU 1	47	72	0	1	1	4	48	0	14	2	13	18	57	3	11	9	1	12	81	21	Bacteria; Bacteroidetes; Bacteroidia; Bacteroidales
OTU 10009	12	2	3	8	0	1	2	0	0	0	8	4	4	1	3	1	1	1	5	7	Bacteria; Firmicutes; Clostridia; Clostridiales; Ruminococcaceae
OTU 10020	10	2	0	0	0	2	0	0	30	1	0	0	0	0	0	0	0	0	0	0	Bacteria; Firmicutes; Clostridia; Clostridiales; Ruminococcaceae
OTU 10022	2	2	0	0	0	0	1	0	0	0	3	0	0	0	0	0	0	1	0	1	Bacteria; Firmicutes; Clostridia; Clostridiales; Ruminococcaceae
OTU 10085	10	0	0	0	0	0	2	0	0	0	0	0	1	0	0	0	0	1	0	1	Bacteria; Firmicutes; Clostridia; Clostridiales; Ruminococcaceae
OTU 10095	6	6	0	0	0	2	4	0	23	0	0	0	0	0	0	0	0	0	2	0	Bacteria; Firmicutes; Clostridia; Clostridiales; Ruminococcaceae
OTU 10097	1	0	0	1	0	11	0	0	0	0	8	3	8	0	0	0	8	12	1	5	Bacteria; Bacteroidetes; Bacteroidia; Bacteroidales; Bacteroidaceae; 5-7N15
OTU 10127	2	10	1	4	17	4	2	4	10	2	0	1	0	6	1	2	0	0	0	2	Bacteria; Firmicutes; Bacilli; Lactobacillales; Oscillospiraceae; Oscillibacter; Oscillibacter_valericigenes
OTU 10145	1	0	2	3	4	0	0	2	0	0	0	1	3	3	1	0	1	2	4	3	Bacteria; Firmicutes; Clostridia; Clostridiales; Ruminococcaceae
OTU 10167	0	1	0	0	0	0	0	0	3	1	1	0	1	1	1	0	0	6	2	0	Bacteria; Bacteroidetes; Bacteroidia; Bacteroidales
OTU 10170	0	0	0	0	0	0	0	0	1	0	0	5	2	0	0	0	8	0	0	1	Bacteria; Fibrobacteres; Fibrobacteria; Fibrobacterales; Fibrobacteraceae; Fibrobacter
OTU 102	2	0	0	0	0	3	0	0	0	1	0	0	0	0	0	1	3	0	1	0	Bacteria; Firmicutes; Clostridia; Clostridiales; Ruminococcaceae
OTU 10219	0	1	1	1	0	0	0	0	1	2	0	0	0	0	0	3	0	0	0	2	Bacteria; Firmicutes; Clostridia; Clostridiales; Ruminococcaceae
OTU 10223	0	0	33	24	67	1	1	0	0	3	0	3	3	1	0	3	1	0	0	0	Bacteria; Bacteroidetes; Bacteroidia; Bacteroidales; Bacteroidaceae; Bacteroides
OTU 10229	1	0	3	1	0	4	3	8	3	11	2	1	0	1	6	1	1	3	6	1	Bacteria; Firmicutes; Bacilli; Lactobacillales; Oscillospiraceae; Oscillibacter; Oscillibacter_valericigenes
OTU 1023	1	0	0	0	0	0	1	0	0	0	0	1	0	1	1	0	0	0	0	0	Bacteria; Firmicutes; Clostridia; Clostridiales; Ruminococcaceae
OTU 10234	12	23	0	0	0	2	0	0	3	0	0	1	0	1	2	0	0	0	0	0	Bacteria; Firmicutes; Clostridia; Clostridiales
OTU 10246	2	4	0	2	0	1	6	0	5	7	0	0	0	0	2	2	2	0	0	0	Bacteria; Tenericutes; Mollicutes; RF39
OTU 1026	0	1	0	6	0	1	1	1	0	4	0	0	2	0	2	5	15	0	4	0	Bacteria; Firmicutes; Clostridia; Clostridiales; Ruminococcaceae
OTU 10281	0	1	0	1	4	5	0	0	0	0	0	0	1	0	0	3	0	0	0	0	Bacteria; Firmicutes; Clostridia; Clostridiales
OTU 10297	0	0	0	0	0	0	1	0	0	1	10	16	18	0	1	0	0	1	0	5	Bacteria; Bacteroidetes; Bacteroidia; Bacteroidales
OTU 10302	10	16	4	5	1	10	14	1	3	3	3	5	12	0	0	1	9	15	3	7	Bacteria; Firmicutes; Clostridia; Clostridiales; Ruminococcaceae
OTU 10334	5	0	0	0	0	0	0	0	0	0	0	2	0	2	0	0	1	0	0	5	Bacteria; Firmicutes; Clostridia; Clostridiales; Ruminococcaceae
OTU 1035	0	0	0	8	0	0	0	0	0	1	0	0	0	1	1	1	0	0	1	0	Bacteria; Lentisphaerae; Lentisphaeria; Victivallales; Victivallaceae; Victivallis; Victivallis_vadensis
OTU 10350	0	0	0	0	1	0	0	0	0	0	3	1	0	0	2	2	1	0	1	4	Bacteria; Firmicutes; Clostridia; Clostridiales; Ruminococcaceae
OTU 1036	0	0	1	0	1	0	1	3	3	0	0	0	0	0	0	0	0	0	0	0	Bacteria; Firmicutes; Clostridia; Clostridiales; Ruminococcaceae
OTU 10361	0	0	0	5	0	0	0	2	1	0	1	0	1	0	1	9	1	0	4	0	Bacteria; Firmicutes; Clostridia; Clostridiales; Ruminococcaceae
OTU 10367	4	1	0	1	0	0	2	0	2	0	4	2	10	3	3	0	0	20	6	6	Bacteria; Firmicutes; Clostridia; Clostridiales; Christensenellaceae
OTU 10369	0	0	0	2	0	8	0	2	2	0	0	0	0	2	5	0	0	0	0	0	Bacteria; Firmicutes; Clostridia; Clostridiales; Ruminococcaceae
OTU 10377	2	0	0	0	0	6	2	0	8	0	0	0	0	1	0	0	0	0	1	0	Bacteria; Firmicutes; Clostridia; Clostridiales; Ruminococcaceae
OTU 10388	0	0	0	0	0	0	15	0	1	1	5	5	1	0	1	1	1	0	3	3	Bacteria; Bacteroidetes; Bacteroidia; Bacteroidales; Bacteroidaceae; Bacteroides
OTU 1040	0	0	0	1	0	1	1	0	0	1	3	0	2	0	0	0	2	0	1	0	Bacteria; Firmicutes; Clostridia; Clostridiales
OTU 10411	8	57	0	0	0	3	0	0	5	14	0	0	23	0	2	0	0	6	2	0	Bacteria; Bacteroidetes; Bacteroidia; Bacteroidales
OTU 10427	0	0	2	1	1	0	0	0	0	0	0	1	0	0	0	1	0	0	0	0	Bacteria; Firmicutes; Clostridia; Clostridiales; Ruminococcaceae
OTU 10428	5	4	0	0	0	0	1	0	2	1	0	0	0	0	0	0	0	1	0	0	Bacteria; TM7; TM7-3; CW040; F16
OTU 10429	0	0	31	13	54	0	0	0	0	5	0	0	0	0	0	4	1	0	9	3	Bacteria; Firmicutes; Clostridia; Clostridiales; Lachnospiraceae
OTU 10447	2	2	1	2	1	1	2	1	2	3	0	0	0	0	0	0	0	0	2	2	Bacteria; Firmicutes; Clostridia; Clostridiales; Lachnospiraceae
OTU 10459	0	0	0	0	0	0	1	1	1	1	1	4	1	0	1	1	3	1	0	0	Bacteria; Firmicutes; Clostridia; Clostridiales; Lachnospiraceae
OTU 1047	0	1	1	0	0	0	1	0	1	0	1	0	0	0	0	0	0	0	0	0	Bacteria; Firmicutes; Clostridia; Clostridiales; Ruminococcaceae
OTU 10472	0	0	0	0	0	3	0	0	2	2	0	0	1	0	0	2	0	0	0	1	Bacteria; Firmicutes; Clostridia; Clostridiales; Ruminococcaceae
OTU 10481	0	5	0	0	0	0	2	0	0	5	0	1	13	1	2	1	0	3	1	1	Bacteria; Bacteroidetes; Bacteroidia; Bacteroidales; Rikenellaceae; Alistipes
OTU 10491	8	0	0	0	0	0	0	0	16	7	0	7	5	7	0	0	0	6	2	5	Bacteria; Firmicutes; Clostridia; Clostridiales; Ruminococcaceae
OTU 10495	1	5	0	1	0	2	1	0	2	5	0	1	1	1	0	4	2	0	0	3	Bacteria; Firmicutes; Clostridia; Clostridiales; Ruminococcaceae
OTU 10498	0	0	1	0	0	0	0	0	0	0	2	2	2	1	0	0	1	0	5	1	Bacteria; Firmicutes; Clostridia; Clostridiales; Ruminococcaceae
OTU 10505	0	1	0	3	0	0	0	0	0	0	0	0	11	2	0	1	0	0	0	0	Bacteria; Bacteroidetes; Bacteroidia; Bacteroidales; Porphyromonadaceae; Paludibacter
OTU 10520	1	2	0	0	0	0	3	0	2	1	1	1	0	0	0	0	0	3	3	2	Bacteria; Firmicutes; Clostridia; Clostridiales; Ruminococcaceae
OTU 10525	0	1	6	0	0	0	0	0	0	0	0	1	4	0	3	0	0	0	1	3	Bacteria; Firmicutes; Clostridia; Clostridiales; Ruminococcaceae
OTU 10535	6	0	0	0	0	0	0	0	0	0	0	2	0	3	0	0	0	1	1	0	Bacteria; Firmicutes; Clostridia; Clostridiales
OTU 1054	3	0	0	1	1	0	0	0	0	0	1	0	0	0	0	0	1	0	1	0	Bacteria; Firmicutes; Clostridia; Clostridiales; Ruminococcaceae
OTU 10542	1	0	0	1	0	0	2	0	0	1	1	7	3	0	0	1	0	6	1	4	Bacteria; Firmicutes; Clostridia; Clostridiales; Ruminococcaceae
OTU 10546	0	4	0	0	0	0	4	0	3	2	1	0	3	0	0	1	0	1	0	1	Bacteria; Firmicutes; Clostridia; Clostridiales; Ruminococcaceae
OTU 10554	0	2	0	0	0	0	0	0	0	0	2	0	1	1	0	0	0	0	0	1	Bacteria; Firmicutes; Clostridia; Clostridiales
OTU 10559	21	29	33	10	16	18	39	0	23	27	14	29	22	22	9	7	10	27	13	44	Bacteria; Firmicutes; Clostridia; Clostridiales; Ruminococcaceae
OTU 10587	0	0	0	1	0	0	0	0	0	1	2	0	1	0	2	0	0	0	1	0	Bacteria; Lentisphaerae; Lentisphaeria; Victivallales; Victivallaceae; Victivallis; Victivallis_vadensis
OTU 10601	0	1	0	2	0	1	0	0	1	0	5	0	0	0	1	2	0	0	2	0	Bacteria; Firmicutes; Clostridia; Clostridiales; Ruminococcaceae
OTU 10611	0	2	0	1	0	1	19	0	0	0	0	10	0	4	1	0	0	0	1	6	Bacteria; Firmicutes; Clostridia; Clostridiales; Ruminococcaceae
OTU 10620	2	3	0	0	0	1	0	0	2	0	0	0	0	1	0	0	0	0	0	0	Bacteria; TM7; TM7-3; CW040; F16
OTU 10622	1	3	12	6	17	4	14	13	5	9	8	0	2	1	1	3	1	0	2	0	Bacteria; Firmicutes; Clostridia; Clostridiales; Clostridiaceae; Clostridium
OTU 10633	9	27	5	2	3	6	4	2	8	3	0	19	2	0	0	0	3	0	1	44	Bacteria; Firmicutes; Clostridia; Clostridiales; Lachnospiraceae
OTU 10634	0	1	4	0	0	1	0	0	0	1	3	1	0	0	3	0	0	0	0	0	Bacteria; Firmicutes; Bacilli; Lactobacillales; Oscillospiraceae; Oscillibacter; Oscillibacter_valericigenes
OTU 10636	7	2	0	0	4	2	1	0	1	1	0	4	5	4	0	3	5	2	3	12	Bacteria; Firmicutes; Clostridia; Clostridiales
OTU 10638	0	7	0	0	0	4	0	0	0	4	1	0	18	2	2	0	1	0	0	0	Bacteria; Bacteroidetes; Bacteroidia; Bacteroidales; Rikenellaceae; Alistipes; Alistipes_onderdonkii
OTU 10644	3	0	0	0	0	0	0	0	0	1	0	3	0	0	1	0	0	0	0	3	Bacteria; Firmicutes; Clostridia; Clostridiales; Ruminococcaceae
OTU 10656	6	10	1	5	1	3	3	0	3	1	9	27	7	7	1	4	2	11	6	22	Bacteria; Firmicutes; Clostridia; Clostridiales; Ruminococcaceae
OTU 10657	0	1	0	0	1	0	1	0	1	0	0	3	1	0	0	0	0	5	0	2	Bacteria; Firmicutes; Clostridia; Clostridiales; Lachnospiraceae
OTU 10675	1	0	0	5	0	1	0	0	1	3	2	0	1	2	3	0	3	0	2	0	Bacteria; Firmicutes; Clostridia; Clostridiales; Ruminococcaceae
OTU 10683	2	2	0	1	0	0	0	0	1	0	1	0	0	0	0	0	1	0	0	0	Bacteria; Firmicutes; Clostridia; Clostridiales; unclassified; Pseudoflavonifractor; Pseudoflavonifractor_capillosus
OTU 10692	2	11	0	1	0	0	28	0	5	0	5	0	0	0	0	1	0	0	4	0	Bacteria; Firmicutes; Clostridia; Clostridiales; Ruminococcaceae
OTU 10698	0	1	0	1	0	0	1	0	0	0	2	3	4	0	1	1	0	0	0	2	Bacteria; Bacteroidetes; Bacteroidia; Bacteroidales; Bacteroidaceae; 5-7N15
OTU 10703	0	7	0	0	0	7	0	0	53	0	5	0	5	14	13	3	0	4	19	1	Bacteria; Bacteroidetes; Bacteroidia; Bacteroidales
OTU 10704	0	5	0	1	0	2	1	0	0	2	0	0	4	1	2	2	2	0	2	0	Bacteria; Firmicutes; Clostridia; Clostridiales; Ruminococcaceae
OTU 10712	1	21	0	14	0	8	1	0	1	0	0	1	1	0	1	4	21	0	0	0	Bacteria; Bacteroidetes; Bacteroidia; Bacteroidales; Bacteroidaceae
OTU 10719	5	2	0	0	0	2	3	0	1	1	1	0	0	4	0	0	3	0	0	0	Bacteria; Firmicutes; Clostridia; Clostridiales; Ruminococcaceae
OTU 10730	9	0	0	0	0	1	1	0	0	0	0	1	0	0	0	0	0	0	1	1	Bacteria; Firmicutes; Clostridia; Clostridiales; Christensenellaceae
OTU 10731	0	0	4	23	0	7	0	0	2	0	0	11	1	2	3	0	0	0	0	19	Bacteria; Bacteroidetes; Bacteroidia; Bacteroidales; Paraprevotellaceae; YRC22
OTU 10734	0	1	0	1	0	0	0	0	4	1	0	0	4	0	0	0	0	0	0	2	Bacteria; Firmicutes; Clostridia; Clostridiales; Ruminococcaceae
OTU 10737	1	0	1	0	1	0	1	0	1	2	1	2	1	1	6	0	0	7	1	1	Bacteria; Firmicutes; Clostridia; Clostridiales; Clostridiaceae
OTU 10743	0	0	0	0	0	2	2	0	0	1	1	1	0	1	0	0	0	0	0	2	Bacteria; Firmicutes; Clostridia; Clostridiales; Ruminococcaceae
OTU 1075	0	0	7	18	2	0	0	0	0	0	0	0	1	0	2	1	1	0	7	0	Bacteria; Firmicutes; Clostridia; Clostridiales; Ruminococcaceae
OTU 10751	2	0	0	0	1	1	0	0	1	0	0	0	0	0	0	0	0	0	0	1	Bacteria; Firmicutes; Clostridia; Clostridiales; Christensenellaceae
OTU 10759	10	9	3	0	2	0	5	0	6	0	0	0	0	0	0	0	0	0	0	0	Bacteria; TM7; TM7-3; CW040; F16
OTU 10775	8	2	0	0	2	2	1	0	0	0	1	2	0	2	0	2	0	1	0	0	Bacteria; Firmicutes; Clostridia; Clostridiales
OTU 10806	1	1	0	2	0	0	0	0	0	1	12	4	3	2	0	2	7	7	13	2	Bacteria; Firmicutes; Clostridia; Clostridiales; Ruminococcaceae
OTU 10813	1	3	0	0	0	2	1	0	1	1	0	0	2	2	0	1	1	0	2	8	Bacteria; Firmicutes; Bacilli; Lactobacillales; Oscillospiraceae; Oscillibacter; Oscillibacter_valericigenes
OTU 10837	10	1	0	0	0	5	12	0	1	6	3	18	0	4	5	0	1	30	13	20	Bacteria; Bacteroidetes; Bacteroidia; Bacteroidales
OTU 10843	1	1	1	0	0	5	0	0	2	2	1	4	2	7	2	2	2	0	2	3	Bacteria; Firmicutes; Clostridia; Clostridiales; Ruminococcaceae
OTU 10856	0	0	0	0	0	0	0	0	2	0	0	0	0	0	1	0	3	6	1	0	Bacteria; Firmicutes; Clostridia; Clostridiales; Clostridiaceae; Clostridium; Clostridium_leptum
OTU 10860	0	0	0	0	1	1	0	0	0	0	1	1	0	1	0	3	2	0	0	0	Bacteria; Tenericutes; Mollicutes; RF39
OTU 10863	6	3	1	2	0	4	2	0	1	4	0	24	25	1	3	2	0	0	0	13	Bacteria; Bacteroidetes; Bacteroidia; Bacteroidales
OTU 10865	3	0	2	1	2	1	2	0	2	0	0	1	2	0	0	0	1	0	1	4	Bacteria; Firmicutes; Clostridia; Clostridiales; Ruminococcaceae
OTU 10867	1	0	1	0	0	1	0	0	2	0	0	0	0	0	0	0	0	1	0	0	Bacteria; Firmicutes; Clostridia; Clostridiales; Ruminococcaceae
OTU 10909	1	1	0	3	0	0	0	0	0	0	0	2	0	1	3	0	0	0	1	0	Bacteria; Firmicutes; Clostridia; Clostridiales; Ruminococcaceae; Ruminococcus
OTU 1091	1	0	6	1	4	0	8	0	0	0	0	0	0	0	0	0	0	0	0	0	Bacteria; Firmicutes; Clostridia; Clostridiales; Ruminococcaceae; Ruminococcus
OTU 10919	0	2	7	27	8	0	0	0	2	15	0	0	2	0	1	2	1	0	6	0	Bacteria; Firmicutes; Clostridia; Clostridiales
OTU 10922	2	0	0	0	0	3	0	0	0	0	16	0	0	1	2	0	0	2	1	0	Bacteria; Bacteroidetes; Bacteroidia; Bacteroidales; Rikenellaceae; Alistipes
OTU 10932	1	2	0	1	0	2	0	0	8	0	2	1	1	0	0	0	8	0	2	5	Bacteria; Firmicutes; Clostridia; Clostridiales; Ruminococcaceae; Ruminococcus
OTU 10947	2	0	2	2	47	0	0	0	0	0	1	1	2	1	0	2	3	0	0	0	Bacteria; Bacteroidetes; Bacteroidia; Bacteroidales; Bacteroidaceae; Bacteroides
OTU 10958	11	3	0	0	2	3	3	0	6	2	0	0	0	4	2	0	0	2	1	0	Bacteria; Firmicutes; Erysipelotrichi; Erysipelotrichales; Erysipelotrichaceae
OTU 10972	8	4	0	0	0	11	1	0	6	0	4	0	1	2	4	0	1	11	7	2	Bacteria; Firmicutes; Clostridia; Clostridiales; Ruminococcaceae
OTU 10976	0	0	0	0	0	5	37	0	2	0	4	2	0	5	0	0	10	4	1	2	Bacteria; Bacteroidetes; Bacteroidia; Bacteroidales
OTU 10977	2	2	2	3	1	2	2	0	0	0	1	7	4	9	3	3	2	1	3	0	Bacteria; Firmicutes; Clostridia; Clostridiales; Ruminococcaceae
OTU 10978	1	0	0	0	0	0	1	0	0	1	0	0	0	0	0	0	0	0	4	1	Bacteria; Firmicutes; Bacilli; Lactobacillales; Oscillospiraceae; Oscillibacter; Oscillibacter_valericigenes
OTU 10988	0	0	1	1	6	0	0	0	0	0	0	3	0	0	0	2	0	2	2	2	Bacteria; Bacteroidetes; Bacteroidia; Bacteroidales; Bacteroidaceae; Bacteroides
OTU 10993	0	2	11	0	0	4	0	0	8	2	0	3	1	0	1	0	0	0	0	1	Bacteria; Firmicutes; Clostridia; Clostridiales; Ruminococcaceae
OTU 11003	0	1	0	0	0	0	0	0	0	0	1	5	1	0	0	0	0	3	0	0	Bacteria; Bacteroidetes; Bacteroidia; Bacteroidales; Bacteroidaceae; Bacteroides
OTU 11020	4	7	2	1	0	1	12	1	64	2	2	4	0	4	0	0	0	4	1	0	Bacteria; Firmicutes; Bacilli; Lactobacillales; Oscillospiraceae; Oscillibacter; Oscillibacter_valericigenes
OTU 11026	21	51	0	6	0	14	26	0	165	44	13	5	27	0	2	10	16	3	16	5	Bacteria; Bacteroidetes; Bacteroidia; Bacteroidales; Bacteroidaceae
OTU 11036	3	0	0	2	0	2	0	0	2	2	8	1	2	1	5	2	3	2	1	6	Bacteria; Bacteroidetes; Bacteroidia; Bacteroidales; Bacteroidaceae; Bacteroides
OTU 11061	1	0	3	1	10	1	0	0	2	5	0	0	0	0	0	0	0	0	1	4	Bacteria; Firmicutes; Clostridia; Clostridiales
OTU 11062	0	0	3	2	5	1	0	0	0	1	0	0	1	0	0	0	0	0	0	0	Bacteria; Firmicutes; Bacilli; Lactobacillales; Oscillospiraceae; Oscillibacter; Oscillibacter_valericigenes
OTU 11075	0	31	0	0	0	2	0	0	5	0	0	0	0	0	0	0	0	8	2	0	Bacteria; Bacteroidetes; Bacteroidia; Bacteroidales; S24-7
OTU 11087	0	0	0	0	0	0	0	0	0	2	2	0	3	3	0	1	0	1	0	0	Bacteria; Firmicutes; Bacilli; Lactobacillales; Oscillospiraceae; Oscillibacter; Oscillibacter_valericigenes
OTU 11094	7	3	3	4	12	1	0	0	2	1	3	5	5	3	2	2	2	3	1	4	Bacteria; Firmicutes; Clostridia; Clostridiales; Ruminococcaceae; Ruminococcus; Ruminococcus_faecis
OTU 11101	3	3	1	5	0	0	2	0	2	2	0	0	0	0	0	0	0	1	0	0	Bacteria; Firmicutes; Clostridia; Clostridiales
OTU 11114	0	10	0	1	0	0	0	0	0	0	1	0	0	1	0	2	0	0	0	0	Bacteria; Firmicutes; Clostridia; Clostridiales; Ruminococcaceae
OTU 11115	0	2	0	0	2	0	0	0	4	2	0	2	2	1	0	0	0	0	2	1	Bacteria; Firmicutes; Clostridia; Clostridiales; Ruminococcaceae
OTU 11145	0	0	1	0	0	0	0	0	0	0	2	5	0	0	0	0	1	0	0	5	Bacteria; Firmicutes; Clostridia; Clostridiales; Ruminococcaceae
OTU 11159	1	0	2	9	4	1	0	0	0	3	7	8	1	8	12	19	13	7	4	10	Bacteria; Firmicutes; Clostridia; Clostridiales; Ruminococcaceae
OTU 1116	0	1	0	0	3	0	0	0	4	1	1	2	1	0	0	0	1	1	0	1	Bacteria; Firmicutes; Clostridia; Clostridiales; Lachnospiraceae
OTU 11198	1	21	3	0	0	0	0	0	3	0	4	9	8	4	1	1	0	3	3	3	Bacteria; Bacteroidetes; Bacteroidia; Bacteroidales; Rikenellaceae; Alistipes
OTU 11207	4	1	0	1	0	7	2	0	80	0	10	7	28	7	3	2	9	8	6	6	Bacteria; Bacteroidetes; Bacteroidia; Bacteroidales
OTU 1121	0	1	0	1	0	0	0	0	0	0	1	0	4	1	0	0	0	0	0	0	Bacteria; Firmicutes; Clostridia; Clostridiales; Ruminococcaceae
OTU 11211	0	0	0	1	0	2	0	0	2	3	5	0	0	3	7	1	1	0	5	0	Bacteria; Proteobacteria; Betaproteobacteria; Burkholderiales; Sutterellaceae; Parasutterella; Parasutterella_secunda
OTU 11214	0	1	0	11	4	5	0	0	0	1	10	2	11	1	5	7	2	0	12	0	Bacteria; Lentisphaerae; Lentisphaeria; Victivallales; Victivallaceae; Victivallis; Victivallis_vadensis
OTU 11229	6	5	0	0	1	4	3	0	9	7	4	6	2	5	6	2	1	11	2	9	Bacteria; Firmicutes; Clostridia; Clostridiales; Ruminococcaceae
OTU 11239	0	0	0	0	0	0	0	0	3	7	6	16	0	4	2	9	4	2	10	24	Bacteria; Bacteroidetes; Bacteroidia; Bacteroidales
OTU 11247	0	0	0	0	0	0	5	0	0	1	1	0	0	1	1	0	0	0	1	0	Bacteria; Firmicutes; Clostridia; Clostridiales; Ruminococcaceae
OTU 11265	3	4	0	0	0	1	0	0	10	3	1	0	0	0	0	0	0	0	1	0	Bacteria; Firmicutes; Clostridia; Clostridiales; Ruminococcaceae; Ruminococcus
OTU 11267	4	1	0	0	0	1	9	1	10	0	0	1	0	0	0	1	1	0	0	1	Bacteria; Firmicutes; Clostridia; Clostridiales; Lachnospiraceae
OTU 11276	0	0	2	1	1	0	1	0	0	0	0	1	0	0	0	0	0	0	0	1	Bacteria; Firmicutes; Clostridia; Clostridiales; Clostridiaceae; Clostridium
OTU 11277	6	0	0	0	0	2	1	0	1	1	3	1	0	2	3	0	0	0	2	0	Bacteria; Firmicutes; Clostridia; Clostridiales
OTU 11278	12	11	20	15	3	6	13	1	6	2	10	13	1	2	5	3	7	4	8	20	Bacteria; Firmicutes; Clostridia; Clostridiales
OTU 11302	5	6	4	4	3	9	1	0	2	3	5	3	0	0	0	1	1	8	5	2	Bacteria; Firmicutes; Clostridia; Clostridiales; Ruminococcaceae
OTU 11311	10	0	0	0	0	2	0	10	5	0	0	0	0	0	0	0	0	1	0	0	Bacteria; Firmicutes; Clostridia; Clostridiales; Ruminococcaceae
OTU 11332	0	2	1	2	0	1	65	0	1	6	1	6	0	4	1	4	1	0	0	10	Bacteria; Firmicutes; Clostridia; Clostridiales; Ruminococcaceae
OTU 11347	12	0	0	1	0	1	13	1	0	45	0	0	0	0	0	0	0	0	0	0	Bacteria; TM7; TM7-3; CW040; F16
OTU 11368	0	3	0	1	0	3	0	0	1	1	1	1	0	0	1	0	0	0	3	0	Bacteria; Firmicutes; Clostridia; Clostridiales; Ruminococcaceae
OTU 11369	1	0	0	4	0	0	1	0	1	0	0	0	0	0	0	0	2	0	0	0	Bacteria; Firmicutes; Clostridia; Clostridiales; Ruminococcaceae
OTU 11370	0	1	2	5	12	0	0	0	1	0	1	0	1	0	0	0	0	0	0	0	Bacteria; Firmicutes; Clostridia; Clostridiales; Lachnospiraceae
OTU 11379	23	8	2	10	3	28	13	4	2	1	0	2	2	5	18	4	4	0	0	9	Bacteria; Tenericutes; Mollicutes; RF39
OTU 11380	0	1	0	3	2	0	0	1	0	0	0	0	1	1	1	0	0	0	0	2	Bacteria; Firmicutes; Bacilli; Lactobacillales; Oscillospiraceae; Oscillibacter; Oscillibacter_valericigenes
OTU 11389	1	7	0	1	0	0	4	0	0	2	2	3	0	0	0	0	0	0	1	5	Bacteria; Firmicutes; Clostridia; Clostridiales; Ruminococcaceae
OTU 1140	1	0	1	0	0	1	0	0	0	1	2	0	0	1	0	0	1	0	5	3	Bacteria; Firmicutes; Clostridia; Clostridiales; Ruminococcaceae
OTU 11401	6	2	1	1	4	6	3	0	0	0	3	5	0	2	1	0	1	5	4	5	Bacteria; Firmicutes; Clostridia; Clostridiales; Ruminococcaceae; Ruminococcus
OTU 11406	0	168	0	0	0	0	38	0	48	6	0	0	0	0	0	0	2	0	0	0	Bacteria; Bacteroidetes; Bacteroidia; Bacteroidales; Bacteroidaceae
OTU 11413	0	1	1	1	0	1	0	0	0	0	0	3	1	1	4	1	0	0	0	7	Bacteria; Firmicutes; Bacilli; Lactobacillales; Oscillospiraceae; Oscillibacter; Oscillibacter_valericigenes
OTU 11422	0	0	0	2	0	2	0	1	0	0	0	0	1	0	1	1	1	1	3	0	Bacteria; Firmicutes; Clostridia; Clostridiales
OTU 11427	0	6	0	1	5	2	0	8	1	0	4	1	0	0	0	2	0	0	4	3	Bacteria; Firmicutes; Clostridia; Clostridiales; Ruminococcaceae
OTU 11432	0	0	1	2	0	0	1	0	1	0	0	0	2	0	0	0	0	0	0	0	Bacteria; Firmicutes; Clostridia; Clostridiales; Ruminococcaceae
OTU 11435	2	0	0	0	0	2	0	0	12	3	1	9	3	5	5	0	1	0	3	10	Bacteria; Bacteroidetes; Bacteroidia; Bacteroidales
OTU 11463	0	0	0	0	0	1	1	0	3	0	0	3	3	0	1	4	0	10	7	4	Bacteria; Bacteroidetes
OTU 11496	0	0	0	0	0	0	0	0	1	0	0	0	5	0	1	1	0	0	1	1	Bacteria; Firmicutes; Clostridia; Clostridiales; Ruminococcaceae
OTU 115	0	0	0	1	0	0	0	0	0	0	0	3	1	0	0	0	1	2	4	8	Bacteria; Firmicutes; Bacilli; Lactobacillales; Oscillospiraceae; Oscillibacter; Oscillibacter_valericigenes
OTU 11507	7	2	1	0	1	0	3	0	4	1	6	6	6	0	1	1	1	3	6	4	Bacteria; Firmicutes; Clostridia; Clostridiales; Ruminococcaceae
OTU 11513	6	1	1	9	1	0	5	0	3	1	1	1	2	2	3	0	3	0	1	3	Bacteria; Firmicutes; Clostridia; Clostridiales; Christensenellaceae
OTU 11514	0	0	0	0	0	0	19	0	0	4	23	8	5	2	3	0	1	19	29	17	Bacteria; Bacteroidetes; Bacteroidia; Bacteroidales; Bacteroidaceae; Bacteroides
OTU 11529	0	0	0	1	0	0	0	0	0	0	2	0	0	0	0	0	6	1	0	2	Bacteria; Firmicutes; Clostridia; Clostridiales; Ruminococcaceae
OTU 1153	4	8	0	2	0	0	56	0	0	12	0	3	1	4	28	2	0	0	5	8	Bacteria; Bacteroidetes; Bacteroidia; Bacteroidales
OTU 11538	13	13	3	29	5	8	10	0	19	6	13	38	37	6	8	12	8	0	54	33	Bacteria; Cyanobacteria; 4C0d-2; YS2
OTU 11559	0	2	0	0	0	0	8	0	1	0	1	0	0	0	0	0	1	0	0	0	Bacteria; Firmicutes; Clostridia; Clostridiales; Ruminococcaceae
OTU 11567	3	2	0	7	0	0	8	0	0	0	9	20	6	1	0	3	2	31	8	18	Bacteria; Firmicutes; Clostridia; Clostridiales; Ruminococcaceae
OTU 1157	4	3	0	2	0	2	2	0	3	1	0	0	0	2	0	0	0	5	0	0	Bacteria; TM7; TM7-3; CW040; F16
OTU 11576	12	17	4	6	48	2	37	100	18	13	2	1	1	9	1	1	3	12	9	2	Bacteria; Firmicutes; Clostridia; Clostridiales; Lachnospiraceae
OTU 11579	0	1	1	0	1	0	0	0	2	0	0	1	0	0	0	0	0	0	2	0	Bacteria; Firmicutes; Clostridia; Clostridiales; Veillonellaceae; Phascolarctobacterium
OTU 11590	6	0	23	62	20	4	6	0	0	2	1	4	2	10	3	14	2	1	3	2	Bacteria; Firmicutes; Clostridia; Clostridiales; Lachnospiraceae
OTU 11597	0	0	1	1	29	0	0	0	3	0	0	0	0	0	0	0	0	0	0	1	Bacteria; Firmicutes; Clostridia; Clostridiales; Ruminococcaceae
OTU 116	6	10	5	3	0	6	10	0	2	0	2	16	0	0	0	0	1	2	2	22	Bacteria; Firmicutes; Clostridia; Clostridiales; Ruminococcaceae
OTU 11605	0	0	0	1	0	0	0	1	1	0	0	0	0	1	1	1	1	0	1	0	Bacteria; Firmicutes; Clostridia; Clostridiales; Ruminococcaceae
OTU 1161	0	7	0	0	0	3	1	0	6	7	0	0	9	0	0	15	0	0	3	0	Bacteria; Bacteroidetes; Bacteroidia; Bacteroidales; BS11
OTU 11615	1	0	5	2	5	0	0	0	0	0	0	0	0	0	0	0	1	8	1	0	Bacteria; Firmicutes; Clostridia; Clostridiales; Ruminococcaceae
OTU 11623	0	0	0	0	0	0	0	7	5	13	2	1	2	4	6	2	0	1	0	2	Bacteria; Firmicutes; Erysipelotrichi; Erysipelotrichales; Erysipelotrichaceae
OTU 11661	6	0	0	0	0	1	0	0	1	0	8	21	21	1	2	2	0	11	9	35	Bacteria; Bacteroidetes; Bacteroidia; Bacteroidales
OTU 11665	1	1	6	0	1	1	0	0	4	0	3	0	1	0	0	0	4	0	0	0	Bacteria; Firmicutes; Clostridia; Clostridiales
OTU 1167	0	1	2	1	3	0	1	0	0	0	0	0	0	0	0	0	0	0	0	0	Bacteria; Firmicutes; Clostridia; Clostridiales; Ruminococcaceae
OTU 11686	2	0	0	3	0	0	2	0	1	1	0	6	2	0	1	0	0	0	1	3	Bacteria; Firmicutes; Clostridia; Clostridiales; Mogibacteriaceae
OTU 11708	0	0	0	0	11	0	3	0	2	0	0	1	0	1	0	0	0	0	0	0	Bacteria; Firmicutes; Clostridia; Clostridiales
OTU 11740	3	3	2	0	0	0	3	0	3	1	3	1	0	3	1	0	2	2	1	2	Bacteria; Firmicutes; Clostridia; Clostridiales
OTU 11741	0	0	0	0	0	0	0	0	0	0	1	8	1	9	15	1	0	3	0	13	Bacteria; Bacteroidetes; Bacteroidia; Bacteroidales; Rikenellaceae; Alistipes
OTU 11745	4	0	0	0	0	10	2	0	0	2	0	3	19	10	2	2	21	1	0	1	Bacteria; Bacteroidetes; Bacteroidia; Bacteroidales; Bacteroidaceae; Bacteroides
OTU 11780	2	0	0	0	0	0	0	0	0	0	1	2	10	0	1	0	1	0	0	1	Bacteria; Bacteroidetes; Bacteroidia; Bacteroidales
OTU 11788	23	26	2	7	1	7	7	0	12	14	4	15	6	10	4	5	4	3	14	19	Bacteria; Firmicutes; Clostridia; Clostridiales; Ruminococcaceae
OTU 11791	75	66	35	26	76	54	166	63	170	45	57	59	48	42	35	36	54	227	113	100	Bacteria; Firmicutes; Clostridia; Clostridiales; Lachnospiraceae
OTU 11793	1	0	0	0	0	5	0	10	1	0	0	0	0	2	1	1	0	0	1	0	Bacteria; Tenericutes; Mollicutes; RF39
OTU 1181	0	1	0	0	0	0	1	2	1	0	0	0	1	0	0	0	0	0	0	0	Bacteria; Firmicutes; Clostridia; Clostridiales
OTU 11818	3	2	0	1	1	0	0	2	2	0	0	0	2	0	1	0	0	5	2	4	Bacteria; Firmicutes; Clostridia; Clostridiales; Ruminococcaceae; Oscillospira
OTU 11823	3	4	0	0	0	7	1	0	0	0	0	1	1	0	0	0	0	0	0	0	Bacteria; Tenericutes; Mollicutes; RF39
OTU 11830	0	0	1	0	0	0	1	0	0	0	0	0	0	0	0	0	1	2	1	2	Bacteria; Firmicutes; Clostridia; Clostridiales; Clostridiaceae; Clostridium
OTU 11834	0	2	0	0	0	4	0	0	1	0	3	0	0	1	0	1	0	0	0	0	Bacteria; Firmicutes; Clostridia; Clostridiales; Clostridiaceae; Clostridium
OTU 1184	2	2	2	4	3	4	2	0	0	0	0	0	3	0	0	0	0	0	1	0	Bacteria; Firmicutes; Clostridia; Clostridiales
OTU 11840	1	0	0	0	0	1	0	0	0	0	0	0	0	3	8	0	0	24	0	0	Bacteria; Bacteroidetes; Bacteroidia; Bacteroidales; Bacteroidaceae; Bacteroides
OTU 11849	0	2	0	1	2	0	1	0	5	0	0	0	0	0	0	0	0	0	0	0	Bacteria; Bacteroidetes; Bacteroidia; Bacteroidales; Bacteroidaceae; Bacteroides; Bacteroides_massiliensis
OTU 11852	1	8	0	0	0	2	0	0	0	0	0	0	1	1	0	0	0	0	1	0	Bacteria; Firmicutes; Clostridia; Clostridiales; Ruminococcaceae
OTU 11854	0	1	2	0	1	0	0	0	0	0	0	2	1	1	1	0	1	0	0	1	Bacteria; Firmicutes; Clostridia; Clostridiales; Ruminococcaceae
OTU 11869	2	3	2	1	9	0	10	0	1	2	0	0	0	0	0	0	0	0	0	0	Bacteria; Planctomycetes; Planctomycetia; Pirellulales; Pirellulaceae
OTU 11871	4	2	11	6	3	5	3	0	6	1	4	1	2	5	4	0	0	1	2	1	Bacteria; Firmicutes; Clostridia; Clostridiales; Ruminococcaceae
OTU 11885	3	1	3	2	63	10	1	0	2	1	3	1	4	0	0	1	1	6	2	4	Bacteria; Verrucomicrobia; Verrucomicrobiae; Verrucomicrobiales; Verrucomicrobiaceae; Akkermansia; Akkermansia_muciniphila
OTU 11904	1	0	0	0	0	2	0	0	1	1	1	0	4	1	3	0	0	1	6	0	Bacteria; Firmicutes; Clostridia; Clostridiales; Ruminococcaceae
OTU 11919	0	0	1	7	0	0	0	3	1	4	0	0	0	4	6	2	3	0	0	0	Bacteria; Firmicutes; Clostridia; Clostridiales; Ruminococcaceae
OTU 11936	5	1	2	0	1	2	7	0	2	0	1	3	0	0	0	0	0	2	0	5	Bacteria; Firmicutes; Clostridia; Clostridiales; Ruminococcaceae
OTU 11937	4	0	0	2	0	0	8	2	2	0	0	0	0	0	0	0	0	0	1	1	Bacteria; Firmicutes; Clostridia; Clostridiales; Lachnospiraceae
OTU 11949	9	1	2	1	1	11	5	0	1	0	1	4	0	0	0	0	0	8	10	8	Bacteria; Firmicutes; Clostridia; Clostridiales
OTU 11956	6	9	1	0	8	5	4	54	7	4	4	1	3	1	4	3	3	2	0	23	Bacteria; Firmicutes; Clostridia; Clostridiales; Ruminococcaceae
OTU 1196	2	0	8	14	4	0	2	0	2	2	1	2	7	0	4	4	3	0	3	4	Bacteria; Firmicutes; Bacilli; Lactobacillales; Oscillospiraceae; Oscillibacter; Oscillibacter_valericigenes
OTU 11960	0	0	1	0	0	1	0	2	0	0	0	5	0	0	0	0	0	0	0	1	Bacteria; Firmicutes; Clostridia; Clostridiales; Ruminococcaceae
OTU 12027	3	1	0	0	5	1	3	0	1	2	0	1	1	8	0	2	5	3	3	2	Bacteria; Firmicutes; Clostridia; Clostridiales; IncertaeSedisXIII; Anaerovorax; Anaerovorax_odorimutans
OTU 12035	2	0	0	1	0	1	1	0	3	0	1	1	1	0	0	0	0	0	0	0	Bacteria; Firmicutes; Clostridia; Clostridiales; Ruminococcaceae
OTU 12038	2	1	0	0	0	1	2	0	2	0	2	1	5	1	0	1	2	4	1	2	Bacteria; Firmicutes; Clostridia; Clostridiales; Ruminococcaceae
OTU 12042	8	2	3	0	0	1	1	0	0	4	1	5	3	0	1	1	2	15	7	2	Bacteria; Firmicutes; Clostridia; Clostridiales; Ruminococcaceae
OTU 12068	21	89	0	6	2	13	32	57	14	5	4	24	7	14	3	2	2	13	5	24	Bacteria; Firmicutes; Bacilli; Lactobacillales; Oscillospiraceae; Oscillibacter; Oscillibacter_valericigenes
OTU 12077	15	8	30	18	12	16	13	19	10	5	10	3	10	6	0	5	1	2	5	2	Bacteria; Firmicutes; Clostridia; Clostridiales; Ruminococcaceae
OTU 12087	1	1	0	0	0	1	0	0	2	0	1	2	1	0	0	0	0	0	0	0	Bacteria; Firmicutes; Clostridia; Clostridiales; Ruminococcaceae
OTU 1210	0	0	0	0	0	1	2	0	0	0	2	0	0	0	0	0	0	0	2	3	Bacteria; Firmicutes; Clostridia; Clostridiales; Ruminococcaceae
OTU 12105	13	22	3	3	0	2	29	35	43	6	3	9	3	2	3	2	3	17	5	10	Bacteria; Firmicutes; Clostridia; Clostridiales; Ruminococcaceae
OTU 12112	2	9	0	0	0	1	0	1	0	1	1	2	0	0	3	0	6	0	1	10	Bacteria; Firmicutes; Bacilli; Lactobacillales; Oscillospiraceae; Oscillibacter; Oscillibacter_valericigenes
OTU 1213	0	5	0	0	2	0	2	0	11	0	0	0	0	0	0	0	0	2	2	0	Bacteria; Cyanobacteria; 4C0d-2; YS2
OTU 12136	0	0	0	0	0	6	0	0	0	0	0	1	1	4	2	2	0	3	1	2	Bacteria; Bacteroidetes; Bacteroidia; Bacteroidales; Paraprevotellaceae; YRC22
OTU 12142	0	0	0	0	0	0	1	0	0	2	2	5	0	0	0	0	1	23	13	2	Bacteria; Firmicutes; Clostridia; Clostridiales; Ruminococcaceae
OTU 12143	0	0	0	1	0	1	0	0	1	1	1	0	0	1	4	3	0	0	7	0	Bacteria; Firmicutes; Clostridia; Clostridiales; Ruminococcaceae
OTU 12160	0	0	0	0	0	1	0	0	0	0	0	0	6	3	3	0	9	0	4	0	Bacteria; Firmicutes; Clostridia; Clostridiales; Ruminococcaceae
OTU 12164	1	6	0	1	0	1	15	11	5	4	3	5	5	1	0	1	0	11	8	9	Bacteria; Firmicutes; Clostridia; Clostridiales; Ruminococcaceae
OTU 12166	0	5	0	0	0	0	0	0	0	1	0	3	0	0	0	0	0	1	0	2	Bacteria; Bacteroidetes; Bacteroidia; Bacteroidales; Prevotellaceae; Alloprevotella; Alloprevotella_rava
OTU 12169	1	0	0	0	0	2	1	0	3	0	6	0	1	2	2	0	2	0	0	3	Bacteria; Firmicutes; Clostridia; Clostridiales; Ruminococcaceae
OTU 12170	0	3	0	0	0	0	1	1	1	1	0	0	0	0	0	0	0	0	0	0	Bacteria; TM7; TM7-3; CW040; F16
OTU 12174	2	0	3	0	0	5	0	1	1	1	4	6	3	0	2	1	1	4	1	3	Bacteria; Bacteroidetes; Bacteroidia; Bacteroidales; Bacteroidaceae; Bacteroides
OTU 12186	0	0	0	1	0	0	3	0	0	0	0	0	0	4	0	0	2	0	0	6	Bacteria; Firmicutes; Bacilli; Lactobacillales; Oscillospiraceae; Oscillibacter; Oscillibacter_valericigenes
OTU 12202	0	0	1	0	5	0	0	0	0	1	0	6	0	0	0	0	0	0	0	7	Bacteria; Tenericutes; Mollicutes; RF39
OTU 12219	2	2	0	3	0	0	0	0	0	1	0	0	1	0	0	0	0	0	0	0	Bacteria; Firmicutes; Clostridia; Clostridiales; Ruminococcaceae
OTU 12237	1	2	1	0	2	1	1	0	7	0	9	6	2	1	0	2	2	24	19	18	Bacteria; Firmicutes; Clostridia; Clostridiales; Lachnospiraceae
OTU 12250	1	0	0	0	2	1	3	0	0	0	0	3	0	0	0	1	0	0	0	1	Bacteria; Firmicutes; Clostridia; Clostridiales; Ruminococcaceae
OTU 12260	0	0	1	1	2	0	0	0	0	0	1	0	1	0	0	0	1	0	1	0	Bacteria; Firmicutes; Bacilli; Lactobacillales; Oscillospiraceae; Oscillibacter; Oscillibacter_valericigenes
OTU 12261	0	2	0	0	0	0	1	0	0	1	0	0	1	3	1	0	0	0	1	0	Bacteria; Firmicutes; Clostridia; Clostridiales; Ruminococcaceae
OTU 12264	2	0	0	0	7	0	0	0	8	0	0	0	0	0	0	0	0	4	0	1	Bacteria; Firmicutes; Clostridia; Clostridiales; Lachnospiraceae
OTU 1227	0	0	0	0	1	1	1	10	1	1	0	0	0	0	0	0	0	1	4	1	Bacteria; Firmicutes; Erysipelotrichi; Erysipelotrichales; Erysipelotrichaceae
OTU 12274	3	0	0	0	1	0	0	0	3	0	0	3	1	0	0	1	0	0	1	3	Bacteria; Firmicutes; Clostridia; Clostridiales; Lachnospiraceae
OTU 12299	0	8	0	0	0	7	5	0	2	42	1	0	0	2	2	0	4	0	3	0	Bacteria; Bacteroidetes; Bacteroidia; Bacteroidales; Rikenellaceae; Alistipes
OTU 12305	0	1	0	0	0	0	0	0	1	0	0	5	2	0	0	0	0	0	0	1	Bacteria; Bacteroidetes; Bacteroidia; Bacteroidales
OTU 12316	0	0	0	2	0	0	1	0	0	0	0	1	0	0	0	0	1	0	2	0	Bacteria; Firmicutes; Clostridia; Clostridiales; Ruminococcaceae
OTU 12335	0	0	0	0	0	0	0	0	0	1	1	3	1	0	0	0	0	14	7	4	Bacteria; Bacteroidetes; Bacteroidia; Bacteroidales; Bacteroidaceae; Bacteroides
OTU 12339	0	0	0	0	1	0	0	0	1	0	0	1	0	0	0	0	1	3	0	0	Bacteria; Firmicutes; Bacilli; Lactobacillales; Oscillospiraceae; Oscillibacter; Oscillibacter_valericigenes
OTU 12355	0	0	0	0	0	0	0	0	0	0	1	4	1	0	3	0	0	0	3	0	Bacteria; Firmicutes; Clostridia; Clostridiales; Ruminococcaceae
OTU 12358	1	0	0	3	0	1	6	0	1	0	1	5	0	3	2	0	2	3	3	10	Bacteria; Bacteroidetes; Bacteroidia; Bacteroidales; Bacteroidaceae; Bacteroides
OTU 1236	0	2	0	0	0	1	1	0	0	0	0	2	0	1	0	0	0	0	0	0	Bacteria; Firmicutes; Clostridia; Clostridiales; Ruminococcaceae
OTU 12361	0	0	0	3	2	0	0	0	0	0	1	3	2	0	0	0	0	1	0	4	Bacteria; Firmicutes; Clostridia; Clostridiales
OTU 12376	0	0	0	1	0	1	0	0	0	0	1	1	0	0	2	0	0	0	0	0	Bacteria; Firmicutes; Clostridia; Clostridiales; Ruminococcaceae
OTU 1239	27	5	10	0	0	2	31	1	8	18	3	3	5	2	2	1	0	10	1	7	Bacteria; Firmicutes; Clostridia; Clostridiales; Ruminococcaceae
OTU 12395	4	5	5	3	3	2	6	0	27	2	1	5	5	3	2	0	1	4	2	6	Bacteria; Firmicutes; Bacilli; Lactobacillales; Oscillospiraceae; Oscillibacter; Oscillibacter_valericigenes
OTU 12399	2	5	1	0	0	1	0	0	17	9	3	2	6	4	9	0	2	19	3	0	Bacteria; Firmicutes; Bacilli; Lactobacillales; Oscillospiraceae; Oscillibacter; Oscillibacter_valericigenes
OTU 124	5	3	0	0	0	1	62	0	30	5	0	0	11	0	0	1	0	0	19	3	Bacteria; Bacteroidetes; Bacteroidia; Bacteroidales
OTU 12400	3	1	12	16	0	1	9	0	0	0	3	4	4	6	3	3	8	6	2	1	Bacteria; Firmicutes; Clostridia; Clostridiales
OTU 12405	0	0	0	2	0	9	0	1	1	0	0	0	0	0	0	0	1	0	1	0	Bacteria; Firmicutes; Clostridia; Clostridiales; Ruminococcaceae
OTU 12416	0	0	0	6	0	1	0	0	0	0	2	0	0	0	0	1	1	0	0	0	Bacteria; Firmicutes; Clostridia; Clostridiales; Ruminococcaceae
OTU 12417	2	1	0	1	0	9	0	0	0	1	0	2	2	2	1	6	0	0	0	1	Bacteria; Firmicutes; Clostridia; Clostridiales; Ruminococcaceae
OTU 12429	0	3	0	4	6	0	0	0	0	0	0	1	0	0	0	0	3	9	2	5	Bacteria; Firmicutes; Clostridia; Clostridiales; Ruminococcaceae; Ruminococcus
OTU 12431	0	1	0	0	0	0	5	0	2	0	0	2	3	0	2	0	0	0	1	1	Bacteria; Firmicutes; Clostridia; Clostridiales; Ruminococcaceae
OTU 12433	0	0	0	0	0	0	0	0	0	0	0	3	2	1	0	0	1	0	1	0	Bacteria; Bacteroidetes; Bacteroidia; Bacteroidales; Bacteroidaceae; Bacteroides
OTU 12440	2	0	4	0	0	0	0	0	0	0	1	0	0	1	0	1	0	1	4	5	Bacteria; Firmicutes; Clostridia; Clostridiales; Ruminococcaceae
OTU 12451	2	18	2	16	7	9	17	2	10	44	11	27	10	8	3	4	5	287	86	42	Bacteria; Firmicutes; Clostridia; Clostridiales; Ruminococcaceae
OTU 12453	0	1	0	0	0	1	1	0	0	3	4	0	0	2	3	1	7	0	6	1	Bacteria; Bacteroidetes; Bacteroidia; Bacteroidales; Porphyromonadaceae; Paludibacter
OTU 12455	1	1	0	6	0	1	0	0	0	0	0	0	7	0	1	0	1	0	5	0	Bacteria; Bacteroidetes; Bacteroidia; Bacteroidales; Porphyromonadaceae; Paludibacter
OTU 12474	12	16	1	2	8	11	2	4	14	3	6	6	13	3	2	7	10	10	3	3	Bacteria; Firmicutes; Clostridia; Clostridiales; Ruminococcaceae
OTU 1250	3	2	3	6	0	2	1	0	1	0	0	2	4	0	0	0	0	9	3	0	Bacteria; Firmicutes; Clostridia; Clostridiales; Lachnospiraceae
OTU 12507	0	0	1	1	1	5	0	0	0	0	1	0	0	0	0	0	0	0	0	0	Bacteria; Firmicutes; Clostridia; Clostridiales; Ruminococcaceae
OTU 12531	0	1	0	4	0	0	0	0	0	0	0	0	0	1	1	0	3	0	0	0	Bacteria; Firmicutes; Clostridia; Clostridiales; Ruminococcaceae
OTU 12535	5	2	3	5	0	0	3	0	4	0	2	2	0	1	2	0	0	1	1	5	Bacteria; Firmicutes; Clostridia; Clostridiales; unclassified; Pseudoflavonifractor; Pseudoflavonifractor_capillosus
OTU 12539	7	4	0	1	0	1	9	1	17	1	0	2	1	1	1	2	3	5	2	2	Bacteria; Firmicutes; Clostridia; Clostridiales; Ruminococcaceae
OTU 12548	2	0	1	0	0	1	0	0	3	0	5	7	8	0	0	0	1	9	8	5	Bacteria; Firmicutes; Clostridia; Clostridiales; Ruminococcaceae
OTU 12551	44	95	0	0	0	69	110	0	184	203	7	36	41	71	92	17	22	76	52	64	Bacteria; Bacteroidetes; Bacteroidia; Bacteroidales; Bacteroidaceae
OTU 12554	5	1	1	5	2	0	10	0	0	12	10	1	0	1	9	0	5	3	11	1	Bacteria; Firmicutes; Clostridia; Clostridiales; Lachnospiraceae
OTU 12557	0	0	0	0	0	2	0	0	0	0	3	1	0	2	1	2	3	12	1	1	Bacteria; Firmicutes; Clostridia; Clostridiales; Ruminococcaceae
OTU 12572	1	0	0	1	1	1	3	0	0	0	0	0	4	0	1	0	0	0	0	0	Bacteria; Firmicutes; Clostridia; Clostridiales; Ruminococcaceae
OTU 12574	1	0	1	0	5	1	0	0	1	0	0	0	3	2	0	0	2	1	1	3	Bacteria; Firmicutes; Clostridia; Clostridiales; Lachnospiraceae; Dorea
OTU 12579	2	3	2	1	0	0	0	0	0	0	0	2	6	0	4	0	5	0	0	2	Bacteria; Firmicutes; Clostridia; Clostridiales; Ruminococcaceae
OTU 12580	0	0	1	6	102	1	2	0	0	0	0	0	0	0	0	0	3	0	0	0	Bacteria; Firmicutes; Clostridia; Clostridiales; Ruminococcaceae; Ruminococcus; Ruminococcus_flavefaciens
OTU 12594	6	7	0	0	0	0	55	1	4	1	0	0	0	0	0	0	0	0	0	0	Bacteria; Bacteroidetes; Bacteroidia; Bacteroidales; Prevotellaceae
OTU 1260	4	1	9	2	0	1	0	0	5	1	2	0	0	0	0	0	0	0	1	0	Bacteria; Firmicutes; Clostridia; Clostridiales; Ruminococcaceae
OTU 12604	1	2	0	0	0	1	4	8	5	1	2	7	4	4	1	1	2	2	4	6	Bacteria; Firmicutes; Clostridia; Clostridiales; Ruminococcaceae
OTU 12613	34	102	4	3	3	26	79	31	228	18	30	33	61	11	18	6	16	42	74	29	Bacteria; Firmicutes; Clostridia; Clostridiales; Veillonellaceae; Phascolarctobacterium
OTU 12618	0	0	0	7	0	3	0	0	1	0	0	0	0	1	3	5	0	0	0	0	Bacteria; Firmicutes; Clostridia; Clostridiales; Ruminococcaceae
OTU 12631	9	4	0	0	0	9	3	0	6	0	0	1	3	1	0	0	0	0	0	3	Bacteria; Bacteroidetes; Bacteroidia; Bacteroidales; Bacteroidaceae; Anaerorhabdus; Anaerorhabdus_furcosa
OTU 12640	1	1	0	0	0	0	2	0	1	0	0	4	2	7	3	1	1	33	13	5	Bacteria; Bacteroidetes; Bacteroidia; Bacteroidales; Porphyromonadaceae; Parabacteroides
OTU 12678	0	0	0	0	1	0	3	4	0	12	0	0	0	0	0	2	0	0	7	4	Bacteria; Firmicutes; Erysipelotrichi; Erysipelotrichales; Erysipelotrichaceae
OTU 127	1	0	1	1	0	1	0	0	18	4	0	0	0	0	0	0	3	3	1	1	Bacteria; Firmicutes; Bacilli; Lactobacillales; Oscillospiraceae; Oscillibacter; Oscillibacter_valericigenes
OTU 1270	5	8	0	1	0	2	0	1	2	2	0	2	2	2	8	5	0	3	2	4	Bacteria; Firmicutes; Clostridia; Clostridiales; Ruminococcaceae
OTU 12704	1	1	0	0	0	0	7	0	0	0	0	0	0	1	1	0	0	0	0	0	Bacteria; Firmicutes; Clostridia; Clostridiales; Ruminococcaceae
OTU 12715	4	22	0	0	0	3	11	0	4	4	4	0	1	3	0	2	0	0	0	0	Bacteria; Proteobacteria; Alphaproteobacteria
OTU 12718	0	2	1	0	0	18	0	1	1	0	0	0	0	0	0	0	0	0	0	0	Bacteria; Firmicutes; Clostridia; Clostridiales; Ruminococcaceae
OTU 12719	7	2	0	0	1	19	37	0	27	2	4	5	1	6	6	1	6	25	18	2	Bacteria; Bacteroidetes; Bacteroidia; Bacteroidales
OTU 12722	0	0	0	3	0	0	0	0	0	0	0	1	0	0	0	2	8	0	2	1	Bacteria; Firmicutes; Clostridia; Clostridiales; Ruminococcaceae
OTU 12737	0	0	0	0	0	8	1	0	0	1	0	0	0	0	1	0	0	0	1	1	Bacteria; Firmicutes; Clostridia; Clostridiales; Ruminococcaceae
OTU 12746	0	0	1	0	0	0	0	0	0	0	3	0	0	0	5	1	0	0	0	1	Bacteria; Firmicutes; Clostridia; Clostridiales; Eubacteriaceae; Eubacterium; Eubacterium_siraeum
OTU 12753	0	0	0	8	0	4	8	0	0	1	2	0	6	7	8	10	6	0	2	0	Bacteria; Firmicutes; Clostridia; Clostridiales; Ruminococcaceae
OTU 12760	0	4	1	2	16	1	0	0	0	0	2	10	2	1	8	2	4	0	1	6	Bacteria; Firmicutes; Clostridia; Clostridiales
OTU 12762	0	0	0	0	0	2	0	0	0	0	1	0	1	3	1	0	0	0	0	0	Bacteria; Lentisphaerae; Lentisphaeria; Victivallales; Victivallaceae; Victivallis; Victivallis_vadensis
OTU 12765	8	0	0	0	0	0	0	0	0	0	0	2	0	7	5	6	4	0	0	3	Bacteria; Bacteroidetes; Bacteroidia; Bacteroidales; Barnesiellaceae
OTU 12774	3	1	0	0	0	0	1	0	1	4	0	1	1	0	0	0	0	0	0	0	Bacteria; TM7; TM7-3; CW040; F16
OTU 12785	3	7	1	1	0	1	3	6	10	0	5	13	14	2	0	3	3	3	6	8	Bacteria; Firmicutes; Clostridia; Clostridiales; Ruminococcaceae
OTU 12807	0	1	0	0	0	0	0	73	0	0	1	0	1	0	0	0	0	0	1	1	Bacteria; Firmicutes; Clostridia; Clostridiales; Ruminococcaceae
OTU 12808	1	0	0	0	0	0	1	0	0	0	0	1	1	0	0	0	0	4	1	0	Bacteria; Firmicutes; Erysipelotrichi; Erysipelotrichales; Erysipelotrichaceae; Bulleidia
OTU 1281	5	3	0	2	0	4	6	0	3	0	0	0	0	0	0	0	0	0	0	0	Bacteria; TM7; TM7-3; CW040; F16
OTU 12812	6	16	0	0	0	1	2	0	0	0	4	9	34	6	9	17	0	5	2	1	Bacteria; Bacteroidetes; Bacteroidia; Bacteroidales
OTU 12829	1	3	2	0	4	1	0	0	0	0	3	1	0	1	0	3	0	0	0	0	Bacteria; Firmicutes; Clostridia; Clostridiales
OTU 12841	0	1	0	0	0	0	0	0	0	0	4	0	1	0	0	0	0	3	3	0	Bacteria; Firmicutes; Clostridia; Clostridiales
OTU 12844	11	0	7	2	3	1	5	1	1	5	5	1	2	1	1	0	3	0	4	5	Bacteria; Firmicutes; Clostridia; Clostridiales; Ruminococcaceae
OTU 12850	1	0	0	0	2	1	0	0	0	1	0	0	0	0	0	0	1	1	0	0	Bacteria; Firmicutes; Clostridia; Clostridiales; Ruminococcaceae; Oscillospira
OTU 12854	0	0	7	2	0	0	0	0	0	0	0	0	1	0	0	0	0	5	2	0	Bacteria; Bacteroidetes; Bacteroidia; Bacteroidales; Bacteroidaceae; Bacteroides
OTU 12858	0	0	0	2	3	0	0	0	0	1	6	0	11	0	0	0	0	0	0	0	Bacteria; Lentisphaerae; Lentisphaeria; Victivallales; Victivallaceae; Victivallis; Victivallis_vadensis
OTU 12890	1	1	4	1	3	1	0	0	1	0	0	0	0	1	1	0	0	0	3	1	Bacteria; Firmicutes; Clostridia; Clostridiales; Ruminococcaceae
OTU 12902	2	0	0	0	0	0	0	0	0	0	1	0	2	3	1	1	0	1	1	2	Bacteria; Firmicutes; Clostridia; Clostridiales; Ruminococcaceae
OTU 12905	0	4	0	0	0	1	0	0	1	0	0	1	0	1	0	0	0	0	0	0	Bacteria; Firmicutes; Clostridia; Clostridiales; Ruminococcaceae
OTU 12912	0	1	0	0	0	0	0	1	1	0	0	2	0	0	0	0	0	2	0	0	Bacteria; Firmicutes; Clostridia; Clostridiales; Lachnospiraceae
OTU 12922	3	64	0	0	0	6	3	0	28	29	5	2	8	3	1	0	0	0	6	3	Bacteria; Bacteroidetes; Bacteroidia; Bacteroidales
OTU 12926	1	0	0	2	0	2	0	0	1	0	0	1	1	0	0	1	1	1	1	0	Bacteria; Firmicutes; Clostridia; Clostridiales; Ruminococcaceae
OTU 12938	0	0	2	2	3	3	0	0	0	0	0	0	0	0	1	0	0	1	0	0	Bacteria; Firmicutes; Clostridia; Clostridiales; Mogibacteriaceae
OTU 12941	0	0	2	0	0	0	5	0	0	0	7	2	0	0	0	0	0	1	0	4	Bacteria; Firmicutes; Clostridia; Clostridiales; Ruminococcaceae
OTU 12954	3	3	8	1	5	2	4	2	5	3	4	5	4	3	1	1	2	27	12	8	Bacteria; Firmicutes; Clostridia; Clostridiales; Ruminococcaceae
OTU 1297	2	11	0	4	14	2	15	0	2	5	0	1	0	3	1	9	5	0	0	0	Bacteria; Firmicutes; Clostridia; Clostridiales; Ruminococcaceae
OTU 12976	0	0	2	0	2	0	0	0	0	1	1	1	0	1	0	0	0	1	0	1	Bacteria; Firmicutes; Clostridia; Clostridiales; Lachnospiraceae
OTU 12977	0	0	0	1	0	0	0	0	1	0	1	0	2	1	5	1	4	0	2	0	Bacteria
OTU 12978	1	1	1	0	0	0	0	0	4	1	0	0	0	1	0	0	0	0	0	1	Bacteria; Firmicutes; Clostridia; Clostridiales; Ruminococcaceae
OTU 1299	1	0	0	0	0	0	0	0	1	0	0	1	0	0	1	0	0	0	0	1	Bacteria; Firmicutes; Clostridia; Clostridiales; Ruminococcaceae
OTU 12990	1	0	0	1	0	2	0	0	0	0	0	0	0	2	2	0	0	0	0	0	Bacteria; Firmicutes; Clostridia; Clostridiales; Ruminococcaceae
OTU 12999	0	7	0	2	0	2	0	0	0	0	0	0	0	1	2	0	0	0	8	0	Bacteria; Firmicutes; Clostridia; Clostridiales; Ruminococcaceae
OTU 1300	1	1	0	14	0	1	0	0	0	0	0	0	0	1	0	0	0	1	1	0	Bacteria; Bacteroidetes; Bacteroidia; Bacteroidales
OTU 13005	5	1	5	0	1	2	1	0	0	0	0	1	2	0	0	0	0	0	0	1	Bacteria; Firmicutes; Clostridia; Clostridiales
OTU 13010	0	4	2	1	0	0	1	0	0	0	0	1	0	0	0	3	5	0	0	0	Bacteria; Firmicutes; Clostridia; Clostridiales; Ruminococcaceae
OTU 13012	2	7	0	0	0	0	16	0	2	2	0	2	5	0	0	2	0	0	11	1	Bacteria; Bacteroidetes; Bacteroidia; Bacteroidales
OTU 13015	4	7	1	0	19	4	2	0	0	2	14	4	0	1	3	2	6	5	3	4	Bacteria; Bacteroidetes; Bacteroidia; Bacteroidales; Rikenellaceae; Alistipes
OTU 13017	3	3	0	5	18	0	3	0	6	0	3	3	2	0	0	2	2	0	4	3	Bacteria; Cyanobacteria; 4C0d-2; YS2
OTU 1302	1	5	0	0	3	0	4	0	3	0	0	0	0	0	0	0	0	0	0	0	Bacteria; Firmicutes; Clostridia; Clostridiales; Ruminococcaceae
OTU 13031	1	1	0	0	3	5	1	0	2	0	2	1	1	0	0	1	0	0	1	0	Bacteria; Firmicutes; Clostridia; Clostridiales; Ruminococcaceae
OTU 13040	2	4	0	0	0	0	0	0	2	3	0	1	3	1	0	1	5	3	1	4	Bacteria; Firmicutes; Clostridia; Clostridiales; Ruminococcaceae
OTU 13045	3	1	0	1	3	0	0	0	0	0	0	0	0	0	0	1	0	0	0	0	Bacteria; Firmicutes; Clostridia; Clostridiales
OTU 13069	2	0	0	0	1	3	3	0	2	1	1	0	1	0	0	0	0	0	0	0	Bacteria; Firmicutes; Clostridia; Clostridiales; Christensenellaceae
OTU 13081	0	0	2	2	0	0	0	0	0	0	0	4	0	0	0	0	0	0	1	4	Bacteria; Proteobacteria
OTU 13084	5	8	1	0	0	0	6	2	13	3	0	0	5	3	0	4	0	2	0	2	Bacteria; Firmicutes; Clostridia; Clostridiales
OTU 13096	0	2	0	0	1	0	0	0	2	0	1	0	1	0	0	0	0	0	0	0	Bacteria; Firmicutes; Clostridia; Clostridiales; Ruminococcaceae
OTU 13098	2	0	0	0	0	0	1	0	0	0	0	7	0	2	0	0	0	2	9	0	Bacteria; Firmicutes; Clostridia; Clostridiales; Ruminococcaceae
OTU 13109	2	5	0	0	0	0	0	0	0	0	0	0	0	0	1	0	1	0	1	0	Bacteria; Firmicutes; Bacilli; Lactobacillales; Oscillospiraceae; Oscillibacter; Oscillibacter_valericigenes
OTU 13119	0	2	0	1	0	0	0	1	1	2	0	0	0	2	1	1	0	1	1	1	Bacteria; Firmicutes; Clostridia; Clostridiales; Ruminococcaceae
OTU 13120	7	0	0	0	0	1	5	0	7	8	0	1	0	2	0	0	0	4	0	4	Bacteria; Firmicutes; Erysipelotrichi; Erysipelotrichales; Erysipelotrichaceae
OTU 13125	6	4	0	0	3	8	4	37	8	23	2	2	3	37	21	42	10	0	1	1	Bacteria; Firmicutes; Clostridia; Clostridiales
OTU 13128	0	4	0	0	0	2	1	0	1	0	0	0	0	0	0	0	7	0	2	1	Bacteria; Bacteroidetes; Bacteroidia; Bacteroidales; Rikenellaceae; Alistipes
OTU 13139	0	0	0	0	0	0	1	0	0	1	0	0	1	1	1	2	0	0	0	0	Bacteria; Bacteroidetes; Bacteroidia; Bacteroidales; RF16
OTU 13152	8	6	0	0	0	6	83	0	10	0	1	2	1	2	2	1	5	9	7	1	Bacteria; Bacteroidetes; Bacteroidia; Bacteroidales
OTU 13153	1	9	0	0	0	0	1	37	5	0	3	6	0	2	1	0	2	10	7	3	Bacteria; Firmicutes; Clostridia; Clostridiales; Ruminococcaceae
OTU 13158	0	2	0	1	2	0	1	1	0	0	1	1	0	0	0	0	1	8	6	2	Bacteria; Firmicutes; Clostridia; Clostridiales; Clostridiaceae; Clostridium
OTU 13162	0	1	0	3	0	0	0	0	1	0	4	1	0	0	0	0	0	9	3	7	Bacteria; Firmicutes; Bacilli; Lactobacillales; Oscillospiraceae; Oscillibacter; Oscillibacter_valericigenes
OTU 13171	4	20	0	11	0	10	9	4	9	7	6	0	0	8	9	1	6	0	6	0	Bacteria; Firmicutes; Clostridia; Clostridiales; Ruminococcaceae
OTU 13175	2	0	0	0	0	7	8	0	3	2	0	0	0	0	0	0	0	0	0	0	Bacteria; Bacteroidetes; Bacteroidia; Bacteroidales; Rikenellaceae; Alistipes
OTU 13185	11	16	1	20	0	12	12	0	25	10	16	11	27	10	5	6	7	15	24	18	Bacteria; Bacteroidetes; Bacteroidia; Bacteroidales
OTU 13189	0	2	0	0	0	0	10	0	4	0	0	19	0	1	0	0	0	2	0	22	Bacteria; Bacteroidetes; Bacteroidia; Bacteroidales; S24-7
OTU 13213	0	2	0	0	0	7	0	0	4	2	0	0	0	0	0	0	1	0	1	0	Bacteria; Firmicutes; Clostridia; Clostridiales; Ruminococcaceae
OTU 13217	6	3	1	0	0	1	0	0	3	1	6	1	15	13	5	5	7	0	2	5	Bacteria; Firmicutes; Clostridia; Clostridiales; Ruminococcaceae
OTU 13221	1	0	2	1	0	4	2	0	0	1	1	2	6	0	0	2	0	4	2	1	Bacteria; Firmicutes; Clostridia; Clostridiales; Ruminococcaceae
OTU 13223	5	19	5	3	0	2	6	0	8	3	1	6	5	4	1	2	1	2	2	9	Bacteria; Firmicutes; Clostridia; Clostridiales; Ruminococcaceae
OTU 13225	1	3	1	1	1	2	7	0	5	1	2	0	5	1	0	0	3	4	3	5	Bacteria; Firmicutes; Clostridia; Clostridiales; Ruminococcaceae
OTU 13226	1	2	0	8	0	16	1	2	0	9	7	0	2	1	12	1	11	0	5	0	Bacteria; Firmicutes; Clostridia; Clostridiales; Ruminococcaceae
OTU 13230	2	0	0	0	0	0	0	0	1	0	1	5	0	0	1	0	0	3	3	3	Bacteria; Firmicutes; Clostridia; Clostridiales; Ruminococcaceae
OTU 13239	0	0	0	1	0	0	0	0	0	2	1	0	0	1	0	0	5	0	0	0	Bacteria; Firmicutes; Clostridia; Clostridiales; Lachnospiraceae
OTU 13241	25	4	16	18	18	14	18	1	12	2	11	2	1	0	3	10	0	4	10	16	Bacteria; Firmicutes; Bacilli; Lactobacillales; Oscillospiraceae; Oscillibacter; Oscillibacter_valericigenes
OTU 13245	0	18	1	0	0	0	0	0	5	0	2	0	0	1	0	1	0	1	1	2	Bacteria; Bacteroidetes; Bacteroidia; Bacteroidales
OTU 13247	0	0	0	0	0	0	0	0	0	0	6	2	0	2	0	0	1	13	4	9	Bacteria; Firmicutes; Clostridia; Clostridiales; Ruminococcaceae
OTU 13263	0	0	0	8	0	3	0	0	0	0	2	0	3	1	4	3	1	0	3	0	Bacteria; Lentisphaerae; Lentisphaeria; Victivallales; Victivallaceae; Victivallis; Victivallis_vadensis
OTU 13285	0	2	2	0	2	1	0	0	5	0	0	0	0	0	0	0	2	0	0	0	Bacteria; Firmicutes; Clostridia; Clostridiales; Ruminococcaceae
OTU 13288	2	0	0	0	0	9	3	0	2	1	0	0	0	0	0	3	0	0	0	0	Bacteria; Firmicutes; Clostridia; Clostridiales; Lachnospiraceae
OTU 13299	3	0	0	0	1	5	0	0	0	8	0	0	0	2	1	0	0	0	1	0	Bacteria; Firmicutes; Clostridia; Clostridiales; Ruminococcaceae
OTU 13307	0	1	0	0	0	0	0	0	0	1	3	0	0	1	0	1	0	0	0	0	Bacteria; Firmicutes; Clostridia; Clostridiales
OTU 13313	1	2	0	0	0	0	1	0	0	0	0	0	0	0	0	2	0	1	0	0	Bacteria; Firmicutes; Clostridia; Clostridiales; Clostridiaceae; Clostridium
OTU 13328	9	5	0	0	0	12	0	2	5	1	0	0	0	3	0	0	1	7	1	0	Bacteria; Firmicutes; Bacilli; Lactobacillales; Oscillospiraceae; Oscillibacter; Oscillibacter_valericigenes
OTU 13329	0	0	0	0	1	0	3	4	4	1	5	4	0	1	0	0	0	0	1	2	Bacteria; Firmicutes; Bacilli; Lactobacillales; Oscillospiraceae; Oscillibacter; Oscillibacter_valericigenes
OTU 13331	3	2	0	0	0	1	0	0	0	0	0	0	6	4	8	2	2	0	0	0	Bacteria; Bacteroidetes; Bacteroidia; Bacteroidales
OTU 13375	0	1	1	0	1	1	0	0	3	1	1	0	0	0	0	0	0	1	0	0	Bacteria; Firmicutes; Clostridia; Clostridiales; Mogibacteriaceae
OTU 1338	14	10	0	0	0	4	10	1	39	22	3	16	7	12	10	2	2	2	0	26	Bacteria; Firmicutes; Clostridia; Clostridiales; Ruminococcaceae
OTU 13398	0	1	0	2	0	6	2	17	0	5	6	0	5	5	4	0	12	2	9	0	Bacteria; Firmicutes; Clostridia; Clostridiales
OTU 13399	0	1	0	0	0	5	1	0	1	4	0	0	1	2	1	0	0	0	0	1	Bacteria; Bacteroidetes; Bacteroidia; Bacteroidales
OTU 13413	0	0	0	1	0	2	0	0	0	0	2	0	11	0	0	11	0	0	0	0	Bacteria; Bacteroidetes; Bacteroidia; Bacteroidales
OTU 13414	1	1	5	1	23	2	3	0	3	0	4	2	0	0	0	0	1	0	1	0	Bacteria; Firmicutes; Clostridia; Clostridiales; Ruminococcaceae
OTU 1342	1	2	3	1	0	1	0	0	0	0	0	0	0	0	0	0	0	0	0	0	Bacteria; Firmicutes; Clostridia; Clostridiales; Lachnospiraceae; Pseudobutyrivibrio
OTU 13420	4	0	0	0	0	3	0	0	0	0	1	0	0	0	0	0	0	1	0	2	Bacteria; Firmicutes; Clostridia; Clostridiales
OTU 13446	0	2	0	0	0	0	3	0	1	2	1	0	0	0	0	0	0	0	0	0	Bacteria; Firmicutes; Clostridia; Clostridiales; Ruminococcaceae
OTU 13463	6	9	1	4	0	1	12	0	4	5	0	7	3	3	1	0	5	0	1	8	Bacteria; Firmicutes; Clostridia; Clostridiales; Ruminococcaceae
OTU 13477	0	1	2	1	0	0	0	0	1	0	0	3	2	3	0	0	1	3	1	12	Bacteria; Firmicutes; Clostridia; Clostridiales; Ruminococcaceae
OTU 13491	0	0	5	0	0	0	1	0	0	0	0	0	0	1	0	0	0	4	2	7	Bacteria; Firmicutes; Clostridia; Clostridiales; Clostridiaceae; Clostridium
OTU 13505	0	1	0	0	2	1	0	0	0	0	0	0	12	1	3	1	0	0	1	0	Bacteria; Bacteroidetes; Bacteroidia; Bacteroidales; Barnesiellaceae
OTU 13510	0	0	0	2	0	0	1	0	0	0	1	2	1	0	1	0	1	1	0	0	Bacteria; Bacteroidetes; Bacteroidia; Bacteroidales
OTU 1352	0	0	0	0	0	0	0	0	7	0	1	8	1	0	0	0	3	0	0	2	Bacteria; Bacteroidetes; Bacteroidia; Bacteroidales
OTU 13522	1	0	22	2	0	1	4	3	5	1	0	0	1	0	0	0	0	10	5	1	Bacteria; Firmicutes; Clostridia; Clostridiales; Lachnospiraceae
OTU 13523	1	1	2	1	4	2	0	0	0	1	1	0	0	0	0	0	0	1	0	2	Bacteria; Firmicutes; Bacilli; Lactobacillales; Oscillospiraceae; Oscillibacter; Oscillibacter_valericigenes
OTU 13524	0	1	0	0	0	0	0	0	5	0	0	3	0	1	0	1	0	0	0	0	Bacteria; Bacteroidetes; Bacteroidia; Bacteroidales; Bacteroidaceae; Bacteroides
OTU 13532	9	8	5	4	141	3	11	110	26	17	1	0	0	1	3	1	0	2	6	0	Bacteria; Firmicutes; Clostridia; Clostridiales
OTU 13533	2	8	0	35	3	28	0	225	4	27	13	2	3	12	17	29	29	11	24	5	Bacteria; Firmicutes; Clostridia; Clostridiales; Ruminococcaceae
OTU 13540	1	1	0	0	0	1	1	0	2	1	0	0	0	0	0	0	0	0	0	0	Bacteria; TM7; TM7-3; CW040; F16
OTU 13548	0	0	0	0	0	0	0	0	1	0	2	1	0	0	2	0	0	0	1	0	Bacteria; Bacteroidetes; Bacteroidia; Bacteroidales; Bacteroidaceae; Bacteroides
OTU 13554	0	4	0	0	0	2	0	0	1	1	0	0	1	1	0	1	0	0	1	3	Bacteria; Firmicutes; Clostridia; Clostridiales; Ruminococcaceae
OTU 13559	4	0	0	1	0	1	0	0	0	0	3	6	3	1	0	1	1	1	0	2	Bacteria; Firmicutes; Clostridia; Clostridiales; Ruminococcaceae
OTU 13562	0	0	3	4	0	6	5	0	0	3	18	14	18	2	4	8	4	11	16	25	Bacteria; Bacteroidetes; Bacteroidia; Bacteroidales; Bacteroidaceae; Bacteroides
OTU 13570	1	0	1	3	0	1	1	0	1	0	0	0	0	4	4	1	0	0	0	0	Bacteria; Firmicutes; Clostridia; Clostridiales; Ruminococcaceae
OTU 13574	8	30	0	2	0	4	3	0	16	0	0	0	3	6	12	5	0	0	0	0	Bacteria; Bacteroidetes; Bacteroidia; Bacteroidales; Bacteroidaceae; Bacteroides
OTU 13581	2	1	1	1	0	3	2	0	3	2	3	7	2	1	0	0	0	1	2	8	Bacteria; Firmicutes; Clostridia; Clostridiales; Ruminococcaceae
OTU 13589	2	3	0	0	0	1	5	1	1	0	3	3	5	3	2	0	0	5	5	6	Bacteria; Firmicutes; Clostridia; Clostridiales; Ruminococcaceae
OTU 13601	0	1	0	0	0	0	0	0	2	3	0	1	0	0	4	0	1	0	0	0	Bacteria; Bacteroidetes; Bacteroidia; Bacteroidales
OTU 13619	11	21	14	15	3	12	14	0	83	3	7	12	11	5	2	9	3	8	11	25	Bacteria; Firmicutes; Clostridia; Clostridiales; Ruminococcaceae
OTU 13620	0	0	5	1	0	0	0	0	0	0	1	1	1	0	0	0	0	0	0	0	Bacteria; Firmicutes; Clostridia; Clostridiales; Ruminococcaceae
OTU 13625	7	0	0	0	0	5	2	4	15	3	6	6	3	1	3	5	0	2	2	12	Bacteria; Firmicutes; Clostridia; Clostridiales; Ruminococcaceae
OTU 13638	5	0	1	0	2	2	0	0	0	0	2	1	9	0	0	0	1	0	1	6	Bacteria; Firmicutes; Clostridia; Clostridiales; Clostridiaceae; Clostridium
OTU 13640	0	1	4	14	16	1	1	0	2	4	3	0	0	0	0	2	1	0	0	0	Bacteria; Firmicutes; Bacilli; Lactobacillales; Oscillospiraceae; Oscillibacter; Oscillibacter_valericigenes
OTU 13644	5	11	1	5	0	11	52	0	47	20	1	2	19	10	12	4	6	1	5	5	Bacteria; Firmicutes; Clostridia; Clostridiales; Ruminococcaceae
OTU 13648	0	0	0	1	1	0	0	0	1	0	0	0	0	0	0	0	0	1	2	0	Bacteria; Firmicutes; Clostridia; Clostridiales; Lachnospiraceae
OTU 13649	2	24	0	0	0	5	5	3	3	0	3	0	0	1	0	0	2	1	0	1	Bacteria; Firmicutes; Clostridia; Clostridiales; Ruminococcaceae
OTU 1365	8	22	2	13	3	6	12	3	12	11	7	12	25	10	4	8	2	8	4	11	Bacteria; Firmicutes; Clostridia; Clostridiales; Ruminococcaceae
OTU 13659	3	0	0	0	4	1	0	1	0	0	0	1	0	0	0	0	1	0	1	0	Bacteria; Firmicutes; Clostridia; Clostridiales
OTU 13676	7	1	9	4	12	0	1	0	4	2	10	3	13	5	1	3	1	5	2	5	Bacteria; Firmicutes; Clostridia; Clostridiales
OTU 13681	1	4	3	1	0	0	0	11	5	0	1	1	1	2	0	0	0	1	1	0	Bacteria; Firmicutes; Clostridia; Clostridiales; Ruminococcaceae
OTU 13692	0	0	0	0	0	0	0	0	1	2	10	0	3	2	1	0	4	9	3	0	Bacteria; Bacteroidetes; Bacteroidia; Bacteroidales; Odoribacteraceae; Odoribacter
OTU 13706	0	2	6	1	7	0	2	9	0	9	0	0	0	0	0	0	1	0	6	0	Bacteria; Firmicutes; Clostridia; Clostridiales; Ruminococcaceae; Ruminococcus
OTU 13708	0	25	0	0	0	7	56	0	8	80	0	0	0	0	0	0	0	0	0	0	Bacteria; Bacteroidetes; Bacteroidia; Bacteroidales
OTU 1371	1	0	0	2	0	0	3	0	0	1	0	0	4	0	0	3	0	2	1	0	Bacteria; Firmicutes; Clostridia; Clostridiales; Ruminococcaceae
OTU 13712	1	0	1	1	0	3	0	1	0	0	0	0	7	0	0	0	1	0	0	1	Bacteria; Firmicutes; Bacilli; Lactobacillales; Oscillospiraceae; Oscillibacter; Oscillibacter_valericigenes
OTU 13717	11	3	0	0	2	0	8	2	9	6	0	2	1	6	0	1	2	1	1	0	Bacteria; Firmicutes; Clostridia; Clostridiales; Lachnospiraceae
OTU 13767	3	1	0	0	0	1	0	0	3	0	5	3	0	0	0	0	0	4	1	1	Bacteria; Firmicutes; Bacilli; Lactobacillales; Oscillospiraceae; Oscillibacter; Oscillibacter_valericigenes
OTU 13768	2	1	6	1	3	1	1	0	2	0	0	1	0	0	1	3	1	0	0	2	Bacteria; Firmicutes; Clostridia; Clostridiales
OTU 13769	1	0	0	0	0	0	0	0	1	0	0	0	4	0	1	0	0	18	2	2	Bacteria; Firmicutes; Clostridia; Clostridiales; Christensenellaceae
OTU 13789	0	1	4	2	1	0	1	0	0	0	0	0	0	0	0	0	0	1	0	0	Bacteria; Firmicutes; Bacilli; Lactobacillales; Oscillospiraceae; Oscillibacter; Oscillibacter_valericigenes
OTU 13791	0	4	0	0	0	0	1	0	0	2	1	1	0	0	0	2	2	0	1	0	Bacteria; Firmicutes; Clostridia; Clostridiales; Ruminococcaceae
OTU 13792	0	0	0	1	0	1	1	0	0	0	0	1	1	2	0	0	0	2	1	2	Bacteria; Firmicutes; Clostridia; Clostridiales; Ruminococcaceae; Ruminococcus
OTU 13795	0	4	0	0	0	0	0	1	0	0	1	1	1	1	10	1	0	5	2	3	Bacteria; Firmicutes; Clostridia; Clostridiales; Mogibacteriaceae
OTU 138	1	0	0	0	0	1	1	0	0	0	1	0	0	1	0	0	0	0	0	0	Bacteria; Firmicutes; Clostridia; Clostridiales; Ruminococcaceae
OTU 13805	1	2	0	0	0	1	0	0	0	0	5	0	0	4	0	3	1	0	8	0	Bacteria; Firmicutes; Clostridia; Clostridiales; Ruminococcaceae
OTU 1382	3	5	5	9	0	1	4	0	3	0	1	2	1	0	0	1	2	0	0	0	Bacteria; Firmicutes; Clostridia; Clostridiales; Ruminococcaceae
OTU 13820	1	0	0	0	0	0	6	1	1	1	0	2	12	1	2	2	0	0	2	2	Bacteria; Firmicutes; Clostridia; Clostridiales; Ruminococcaceae
OTU 13824	1	0	0	0	0	1	0	0	0	2	0	0	3	0	0	0	0	3	0	0	Bacteria; Firmicutes; Clostridia; Clostridiales; Ruminococcaceae
OTU 13859	1	0	0	1	0	1	2	9	0	0	2	6	1	0	1	3	0	0	2	0	Bacteria; Firmicutes; Clostridia; Clostridiales; Ruminococcaceae
OTU 13869	0	0	0	3	0	0	0	0	0	0	1	0	1	19	14	2	2	0	1	1	Bacteria; Firmicutes; Clostridia; Clostridiales; Ruminococcaceae
OTU 13873	0	7	0	1	0	3	1	0	0	0	16	2	2	1	1	0	0	33	9	11	Bacteria; Firmicutes; Clostridia; Clostridiales; Lachnospiraceae
OTU 13897	3	0	0	0	0	0	0	1	0	0	1	0	2	1	0	3	0	0	0	0	Bacteria; Firmicutes; Bacilli; Lactobacillales; Oscillospiraceae; Oscillibacter; Oscillibacter_valericigenes
OTU 13899	14	0	0	1	0	6	4	0	1	0	0	13	2	1	0	3	9	1	4	13	Bacteria; Firmicutes; Bacilli; Lactobacillales; Oscillospiraceae; Oscillibacter; Oscillibacter_valericigenes
OTU 13901	2	1	3	2	1	14	1	0	0	0	4	0	2	0	1	0	3	0	1	1	Bacteria; Firmicutes; Bacilli; Lactobacillales; Oscillospiraceae; Oscillibacter; Oscillibacter_valericigenes
OTU 13902	0	0	0	0	0	0	2	0	0	0	1	3	1	0	0	0	0	0	0	1	Bacteria; Bacteroidetes; Bacteroidia; Bacteroidales; Bacteroidaceae; Bacteroides
OTU 13907	2	6	3	0	2	1	1	0	3	0	1	2	3	3	0	0	0	1	5	1	Bacteria; Firmicutes; Clostridia; Clostridiales
OTU 13916	3	94	2	0	15	2	57	69	450	59	4	10	9	0	1	0	1	11	16	9	Bacteria; Firmicutes; Clostridia; Clostridiales; Lachnospiraceae
OTU 13952	10	0	0	0	0	6	27	0	11	12	26	98	71	5	6	3	0	20	10	123	Bacteria; Bacteroidetes; Bacteroidia; Bacteroidales
OTU 13954	0	0	0	0	0	8	17	0	14	12	1	0	25	21	18	7	2	6	3	0	Bacteria; Bacteroidetes; Bacteroidia; Bacteroidales; BS11
OTU 1396	20	82	0	2	0	3	27	0	8	0	3	8	0	0	0	1	3	2	3	9	Bacteria; Tenericutes; Mollicutes; RF39
OTU 13966	0	1	0	2	0	0	0	0	0	0	0	2	1	0	2	2	0	0	0	0	Bacteria; Bacteroidetes; Bacteroidia; Bacteroidales; Rikenellaceae; Alistipes; Alistipes_onderdonkii
OTU 13973	0	0	2	0	2	0	0	2	0	0	1	0	0	1	0	0	1	0	0	1	Bacteria; Firmicutes; Clostridia; Clostridiales; Ruminococcaceae
OTU 14001	7	5	0	0	0	1	0	0	0	3	1	6	6	1	0	0	0	12	7	7	Bacteria; Firmicutes; Clostridia; Clostridiales
OTU 14018	2	1	3	3	0	1	1	0	0	0	0	1	2	0	1	0	2	2	1	1	Bacteria; Firmicutes; Clostridia; Clostridiales; Ruminococcaceae
OTU 1402	0	2	0	0	0	2	0	0	0	2	0	1	0	0	1	3	0	0	3	0	Bacteria; Tenericutes; RF3; ML615J-28
OTU 14031	21	5	2	0	0	1	2	0	2	1	2	1	2	0	1	1	6	0	1	5	Bacteria; Firmicutes; Clostridia; Clostridiales
OTU 14041	2	1	0	0	0	0	0	0	2	0	0	3	1	5	5	0	0	2	1	1	Bacteria; Bacteroidetes; Bacteroidia; Bacteroidales
OTU 14042	3	0	0	1	5	2	2	0	1	7	0	0	0	4	3	3	1	0	0	0	Bacteria; Tenericutes; Mollicutes; RF39
OTU 14044	0	0	0	1	0	2	0	0	0	1	0	0	2	0	1	0	3	0	1	0	Bacteria; Firmicutes; Clostridia; Clostridiales; Ruminococcaceae
OTU 14061	5	6	0	0	0	3	0	6	3	3	3	0	1	4	1	0	7	0	3	6	Bacteria; Firmicutes; Clostridia; Clostridiales; Ruminococcaceae
OTU 14064	0	0	0	0	0	0	0	0	0	0	3	2	1	0	0	1	0	0	0	1	Bacteria; Bacteroidetes; Bacteroidia; Bacteroidales; Bacteroidaceae; Bacteroides
OTU 14081	2	0	2	0	0	2	0	0	0	0	0	0	0	0	0	1	0	1	0	0	Bacteria; Firmicutes; Clostridia; Clostridiales; Ruminococcaceae
OTU 14097	0	0	0	5	4	0	0	0	0	0	3	0	1	1	7	9	3	1	1	0	Bacteria; Proteobacteria; Deltaproteobacteria; Desulfovibrionales; Desulfovibrionaceae
OTU 14104	1	2	0	0	0	1	0	0	0	0	1	0	0	0	0	0	0	3	3	0	Bacteria; Firmicutes; Erysipelotrichi; Erysipelotrichales; Erysipelotrichaceae; Coprobacillus; Coprobacillus_cateniformis
OTU 14105	5	1	0	0	0	2	0	0	2	0	0	0	0	1	0	2	0	0	0	0	Bacteria; Firmicutes; Clostridia; Clostridiales; Ruminococcaceae
OTU 14117	2	8	0	1	9	0	4	0	8	2	0	0	0	0	0	0	0	1	0	0	Bacteria; Firmicutes; Clostridia; Clostridiales; Ruminococcaceae; Oscillospira
OTU 14119	4	1	0	1	0	1	4	0	11	0	0	1	1	0	0	0	0	0	2	2	Bacteria; Spirochaetes; Spirochaetia; Spirochaetales; Spirochaetaceae; Treponema
OTU 14123	2	0	0	0	0	1	0	0	0	0	5	0	3	1	1	3	0	1	0	4	Bacteria; Firmicutes; Clostridia; Clostridiales
OTU 14146	10	2	0	0	0	8	3	0	5	1	2	2	2	0	0	0	0	3	0	7	Bacteria; Firmicutes; Clostridia; Clostridiales; Lachnospiraceae
OTU 14163	0	1	0	0	0	3	2	1	0	1	0	0	0	2	0	3	0	0	0	0	Bacteria; Firmicutes; Erysipelotrichi; Erysipelotrichales; Erysipelotrichaceae; Turicibacter; Turicibacter_sanguinis
OTU 14172	37	1	0	0	0	2	65	0	7	0	0	16	3	0	0	0	0	7	6	23	Bacteria; Bacteroidetes; Bacteroidia; Bacteroidales; S24-7
OTU 14175	0	0	0	1	0	0	2	0	0	0	1	0	1	0	1	1	0	0	0	0	Bacteria; Firmicutes; Clostridia; Clostridiales; Ruminococcaceae
OTU 14179	13	4	11	0	0	5	0	0	8	0	5	21	6	0	2	3	16	40	21	21	Bacteria; Firmicutes; Clostridia; Clostridiales; Ruminococcaceae
OTU 14203	5	13	1	6	0	1	20	10	5	4	0	2	0	0	0	5	7	8	1	4	Bacteria; Firmicutes; Clostridia; Clostridiales; Ruminococcaceae
OTU 14211	0	0	0	0	0	1	0	0	1	0	0	6	3	12	9	1	0	0	0	3	Bacteria; Bacteroidetes; Bacteroidia; Bacteroidales
OTU 14226	0	0	2	3	0	1	0	0	0	0	0	1	3	0	1	0	0	0	0	1	Bacteria; Firmicutes; Clostridia; Clostridiales; Ruminococcaceae; Acetanaerobacterium; Acetanaerobacterium_elongatum
OTU 14236	1	0	0	0	0	0	0	0	1	1	1	3	2	1	3	0	0	13	7	2	Bacteria; Firmicutes; Clostridia; Clostridiales; Lachnospiraceae
OTU 14258	2	0	0	0	0	0	0	0	1	5	0	0	2	0	0	0	1	0	0	0	Bacteria; Firmicutes; Clostridia; Clostridiales
OTU 1426	1	2	1	0	0	0	1	0	0	3	0	0	1	0	0	0	7	2	4	0	Bacteria; Bacteroidetes; Bacteroidia; Bacteroidales
OTU 14260	13	8	1	13	14	15	4	0	5	3	0	0	1	6	6	7	0	0	1	5	Bacteria; Tenericutes; Mollicutes; RF39
OTU 14272	0	0	12	5	1	0	0	0	0	0	2	2	5	2	0	0	1	0	2	4	Bacteria; Firmicutes; Clostridia; Clostridiales
OTU 14281	0	0	0	0	0	0	0	0	1	0	3	0	2	0	2	0	0	0	4	0	Bacteria; Firmicutes; Clostridia; Clostridiales; Ruminococcaceae
OTU 14286	0	0	0	0	0	5	1	0	1	1	0	0	0	0	0	1	0	0	0	0	Bacteria; Firmicutes; Clostridia; Clostridiales; Ruminococcaceae
OTU 14300	4	1	4	1	1	0	2	0	3	1	0	0	6	0	1	3	1	20	14	4	Bacteria; Firmicutes; Clostridia; Clostridiales
OTU 14322	0	1	0	0	0	2	0	0	0	0	6	1	0	0	4	1	0	0	0	0	Bacteria; Bacteroidetes; Bacteroidia; Bacteroidales
OTU 1433	5	0	0	0	3	3	1	0	0	0	3	0	1	2	1	0	0	9	4	1	Bacteria; Firmicutes; Clostridia; Clostridiales; Christensenellaceae
OTU 14350	0	0	0	0	0	0	0	8	5	0	0	7	0	0	0	1	0	29	7	8	Bacteria; Firmicutes; Clostridia; Clostridiales; Ruminococcaceae
OTU 14351	0	1	0	0	0	0	0	0	1	0	1	0	0	0	0	0	0	1	2	0	Bacteria; Firmicutes; Erysipelotrichi; Erysipelotrichales; Erysipelotrichaceae; p-75-a5
OTU 14353	0	0	0	6	0	11	1	0	0	1	2	0	0	5	4	8	4	0	6	0	Bacteria; Firmicutes; Clostridia; Clostridiales; Ruminococcaceae
OTU 14359	15	1	0	0	0	14	1	0	3	0	0	11	0	3	1	3	1	0	0	8	Bacteria; Bacteroidetes; Bacteroidia; Bacteroidales
OTU 14365	0	0	0	1	0	1	0	0	0	0	0	0	0	0	1	1	0	0	1	0	Bacteria; Firmicutes; Clostridia; Clostridiales; Ruminococcaceae
OTU 14375	7	12	0	0	0	14	1	3	4	16	1	6	3	7	3	6	1	14	9	6	Bacteria
OTU 14385	2	0	0	0	4	9	1	0	0	2	0	0	5	2	0	0	2	1	5	0	Bacteria; Tenericutes; RF3; ML615J-28
OTU 14392	0	3	0	0	0	0	109	105	276	68	0	0	0	0	0	0	0	0	0	0	Bacteria; Firmicutes; Clostridia; Clostridiales; Lachnospiraceae
OTU 14398	0	0	0	0	0	0	0	0	0	13	10	1	0	5	9	0	0	1	14	1	Bacteria; Bacteroidetes; Bacteroidia; Bacteroidales; Rikenellaceae; Alistipes
OTU 144	3	0	1	0	1	2	6	0	0	0	0	1	7	1	0	0	0	0	4	1	Bacteria; Firmicutes; Bacilli; Lactobacillales; Oscillospiraceae; Oscillibacter; Oscillibacter_valericigenes
OTU 14407	0	2	4	0	0	0	13	0	1	0	1	0	0	0	0	1	0	0	0	1	Bacteria; Firmicutes; Clostridia; Clostridiales; Ruminococcaceae
OTU 1441	1	1	2	1	0	0	3	1	1	1	1	1	0	2	11	0	0	0	1	0	Bacteria; Firmicutes; Bacilli; Lactobacillales; Oscillospiraceae; Oscillibacter; Oscillibacter_valericigenes
OTU 14419	9	6	7	10	2	8	10	3	9	7	2	7	8	5	0	4	18	8	3	4	Bacteria; Firmicutes; Clostridia; Clostridiales; Lachnospiraceae
OTU 14443	3	0	7	0	0	3	0	1	0	1	2	1	1	0	1	3	0	9	8	4	Bacteria; Firmicutes; Bacilli; Lactobacillales; Oscillospiraceae; Oscillibacter; Oscillibacter_valericigenes
OTU 14456	0	0	0	0	0	5	2	0	0	0	3	0	4	1	1	0	1	1	1	0	Bacteria; Bacteroidetes; Bacteroidia; Bacteroidales; Bacteroidaceae; Bacteroides
OTU 14459	5	5	0	0	0	3	2	1	5	6	0	0	4	1	5	1	0	7	5	3	Bacteria; Firmicutes; Clostridia; Clostridiales
OTU 14468	2	0	6	5	2	0	5	0	0	0	0	2	2	3	2	3	26	10	5	1	Bacteria; Firmicutes; Bacilli; Lactobacillales; Oscillospiraceae; Oscillibacter; Oscillibacter_valericigenes
OTU 14469	0	0	0	5	0	1	0	0	0	0	0	0	1	0	0	2	0	0	0	1	Bacteria; Bacteroidetes; Bacteroidia; Bacteroidales
OTU 14487	0	0	0	0	3	0	0	4	3	2	1	0	0	1	0	0	0	0	0	1	Bacteria; Firmicutes; Clostridia; Clostridiales; Ruminococcaceae
OTU 14498	11	1	0	1	4	2	1	1	0	0	0	1	1	1	1	2	7	2	1	6	Bacteria; Firmicutes; Clostridia; Clostridiales; Ruminococcaceae
OTU 14505	0	0	3	0	0	0	1	0	0	0	0	0	4	0	0	0	0	0	1	1	Bacteria; Firmicutes; Clostridia; Clostridiales; Ruminococcaceae
OTU 14516	0	0	0	0	0	0	0	0	0	0	1	7	2	2	1	1	0	0	0	9	Bacteria; Bacteroidetes; Bacteroidia; Bacteroidales
OTU 14523	0	0	0	0	1	2	1	0	0	0	2	1	0	1	0	4	0	0	8	2	Bacteria; Firmicutes; Clostridia; Clostridiales; Ruminococcaceae
OTU 14530	1	0	0	11	0	0	3	0	0	1	0	0	1	2	3	0	0	0	2	0	Bacteria; Firmicutes; Clostridia; Clostridiales; Ruminococcaceae
OTU 14533	34	48	0	4	0	17	59	0	67	43	9	1	10	2	7	6	8	38	10	0	Bacteria; Bacteroidetes; Bacteroidia; Bacteroidales; Rikenellaceae; Alistipes
OTU 14538	0	4	14	8	139	0	2	0	36	2	5	0	3	0	1	0	1	0	1	0	Bacteria; Bacteroidetes; Bacteroidia; Bacteroidales; Bacteroidaceae; Bacteroides
OTU 14561	0	7	2	2	0	1	0	1	2	0	1	5	0	0	0	0	0	5	3	7	Bacteria; Firmicutes; Clostridia; Clostridiales; Ruminococcaceae
OTU 14571	0	0	0	0	0	0	1	0	2	0	0	0	0	0	1	0	0	1	1	0	Bacteria; Firmicutes; Clostridia; Clostridiales; Lachnospiraceae
OTU 14584	0	1	0	1	1	0	0	0	0	0	1	0	0	0	0	0	0	0	1	1	Bacteria; Firmicutes; Bacilli; Lactobacillales; Oscillospiraceae; Oscillibacter; Oscillibacter_valericigenes
OTU 14597	2	0	0	0	0	1	0	0	1	0	1	1	0	1	0	0	0	0	0	1	Bacteria; Firmicutes; Clostridia; Clostridiales; Ruminococcaceae
OTU 14626	0	1	0	0	0	3	1	0	2	1	1	0	16	4	5	0	1	1	0	0	Bacteria; Bacteroidetes; Bacteroidia; Bacteroidales; Porphyromonadaceae; Paludibacter
OTU 14642	3	9	0	5	0	4	6	9	10	8	2	1	1	5	1	2	0	5	1	3	Bacteria; Firmicutes; Clostridia; Clostridiales; Ruminococcaceae
OTU 14667	2	0	0	0	1	0	0	2	7	13	1	3	2	0	0	0	0	0	0	5	Bacteria; Firmicutes; Clostridia; Clostridiales; Ruminococcaceae; Faecalibacterium; Faecalibacterium_prausnitzii
OTU 14690	8	64	1	5	2	3	26	10	9	4	14	4	0	0	0	0	1	7	2	2	Bacteria; Firmicutes; Clostridia; Clostridiales; Ruminococcaceae
OTU 14692	0	0	0	1	0	1	1	5	0	0	0	0	0	0	1	1	3	1	0	0	Bacteria; Tenericutes; RF3; ML615J-28
OTU 14696	2	0	10	3	0	0	0	0	0	0	17	3	1	1	1	0	1	0	4	5	Bacteria; Firmicutes; Bacilli; Lactobacillales; Oscillospiraceae; Oscillibacter; Oscillibacter_valericigenes
OTU 14701	3	0	0	0	0	1	1	0	2	2	1	0	0	1	0	0	0	0	0	0	Bacteria; TM7; TM7-3; CW040; F16
OTU 14703	3	3	3	2	0	12	4	0	2	0	1	0	0	0	0	0	1	0	1	1	Bacteria; Firmicutes; Clostridia; Clostridiales; Ruminococcaceae
OTU 14716	1	0	2	2	0	1	0	1	0	0	1	0	0	0	1	0	0	1	0	0	Bacteria; Firmicutes; Clostridia; Clostridiales; Ruminococcaceae
OTU 14717	22	0	0	1	0	1	0	0	0	1	8	27	11	10	19	1	1	62	25	40	Bacteria; Bacteroidetes; Bacteroidia; Bacteroidales
OTU 14722	1	0	1	1	0	0	0	0	0	1	1	0	0	0	0	0	2	0	0	0	Bacteria; Bacteroidetes; Bacteroidia; Bacteroidales; Rikenellaceae; Alistipes
OTU 14733	0	0	0	0	0	0	0	0	0	0	6	0	5	1	0	1	1	0	3	1	Bacteria; Proteobacteria; Betaproteobacteria; Burkholderiales; Alcaligenaceae; Sutterella
OTU 14743	0	2	4	2	19	2	1	2	1	3	3	3	0	6	0	0	0	12	0	5	Bacteria; Firmicutes; Clostridia; Clostridiales; Mogibacteriaceae
OTU 14759	0	1	0	2	0	1	2	0	0	1	1	0	0	0	0	0	1	0	0	0	Bacteria; Firmicutes; Clostridia; Clostridiales; Ruminococcaceae
OTU 14760	0	0	0	0	0	0	0	0	0	0	0	1	1	0	0	9	0	0	7	2	Bacteria; Firmicutes; Clostridia; Clostridiales; Clostridiaceae; Clostridium
OTU 1478	6	0	2	2	1	4	0	0	2	1	3	3	1	1	6	1	0	0	3	2	Bacteria; Firmicutes; Clostridia; Clostridiales; Ruminococcaceae
OTU 14784	1	2	0	1	1	1	0	0	0	0	3	0	0	0	0	1	0	0	2	1	Bacteria; Firmicutes; Clostridia; Clostridiales; Ruminococcaceae
OTU 14789	0	0	0	6	1	1	2	2	0	0	2	0	1	17	7	0	4	8	3	5	Bacteria; Firmicutes; Clostridia; Clostridiales; Ruminococcaceae
OTU 14796	3	0	0	2	1	1	0	0	4	1	0	1	0	2	0	6	3	1	3	1	Bacteria; Firmicutes; Bacilli; Lactobacillales; Oscillospiraceae; Oscillibacter; Oscillibacter_valericigenes
OTU 14804	0	0	1	0	0	1	0	0	2	0	1	3	0	0	2	2	2	0	0	3	Bacteria; Firmicutes; Clostridia; Clostridiales; Ruminococcaceae
OTU 14816	2	6	26	9	34	4	19	2	8	1	3	3	3	2	6	4	1	4	6	0	Bacteria; Firmicutes; Clostridia; Clostridiales; Lachnospiraceae
OTU 14819	1	1	3	4	2	13	0	0	4	0	6	2	5	1	1	3	17	1	4	2	Bacteria; Firmicutes; Clostridia; Clostridiales
OTU 14823	8	0	0	9	0	13	0	0	0	6	0	1	3	4	9	4	2	5	1	3	Bacteria; Bacteroidetes; Bacteroidia; Bacteroidales; Rikenellaceae; Alistipes
OTU 14833	0	1	0	1	0	3	0	0	0	1	4	6	6	0	1	0	0	0	2	0	Bacteria; Firmicutes; Clostridia; Clostridiales; Ruminococcaceae
OTU 14841	0	0	0	0	0	0	0	0	0	0	0	0	2	0	1	2	4	0	3	0	Bacteria
OTU 14856	0	0	0	1	0	0	2	0	0	0	0	1	8	0	0	0	0	3	1	1	Bacteria; Firmicutes; Erysipelotrichi; Erysipelotrichales; Erysipelotrichaceae; p-75-a5
OTU 14864	0	0	0	0	0	0	0	0	0	0	2	5	1	0	1	1	1	0	0	1	Bacteria; Bacteroidetes; Bacteroidia; Bacteroidales
OTU 14870	3	0	7	1	1	0	0	0	0	0	0	0	0	1	0	0	0	0	0	1	Bacteria; Firmicutes; Clostridia; Clostridiales
OTU 14888	0	0	1	3	1	0	2	0	0	1	3	1	0	3	0	0	1	0	1	0	Bacteria; Bacteroidetes; Bacteroidia; Bacteroidales; Bacteroidaceae; Bacteroides
OTU 14892	10	7	2	4	3	2	9	34	0	0	2	0	0	4	11	0	5	0	0	2	Bacteria; Firmicutes; Clostridia; Clostridiales
OTU 1490	0	2	0	0	0	4	0	0	4	1	3	0	21	2	3	0	0	0	1	0	Bacteria; Firmicutes; Clostridia; Clostridiales; Ruminococcaceae
OTU 14909	0	0	1	0	4	4	2	0	0	0	2	0	0	1	0	3	1	0	0	1	Bacteria; Firmicutes; Clostridia; Clostridiales; Dehalobacteriaceae
OTU 14911	2	10	0	7	0	4	1	0	0	0	34	1	4	3	0	9	53	10	17	6	Bacteria; Verrucomicrobia; Verrucomicrobiae; Verrucomicrobiales; Verrucomicrobiaceae; Akkermansia; Akkermansia_muciniphila
OTU 14918	1	1	0	0	0	1	1	2	3	1	1	2	4	10	1	2	4	0	1	2	Bacteria; Firmicutes; Clostridia; Clostridiales; Ruminococcaceae
OTU 14925	6	5	1	4	8	15	19	43	10	6	0	1	1	4	2	1	1	1	1	0	Bacteria; Firmicutes; Clostridia; Clostridiales; Ruminococcaceae; Oscillospira
OTU 14931	0	0	0	2	0	2	0	5	0	0	2	0	0	0	2	0	1	0	2	1	Bacteria; Firmicutes; Clostridia; Clostridiales; Ruminococcaceae
OTU 14947	0	0	0	0	0	0	0	1	1	0	1	1	0	0	2	0	0	0	0	0	Bacteria; Firmicutes; Clostridia; Clostridiales; Ruminococcaceae
OTU 14951	2	1	1	1	0	0	0	0	1	0	0	2	0	2	0	0	0	0	1	1	Bacteria; Firmicutes; Clostridia; Clostridiales; Ruminococcaceae
OTU 14952	6	12	0	5	0	0	53	0	4	0	24	15	2	0	1	0	0	0	0	9	Bacteria; Bacteroidetes; Bacteroidia; Bacteroidales
OTU 14973	7	2	5	17	0	7	2	0	8	0	0	17	0	0	1	8	0	0	0	10	Bacteria; Firmicutes; Clostridia; Clostridiales
OTU 14974	1	0	1	1	1	0	0	0	0	0	3	0	0	0	0	0	3	1	1	0	Bacteria; Firmicutes; Clostridia; Clostridiales; Ruminococcaceae
OTU 14996	0	1	2	2	65	1	0	4	0	4	0	0	0	0	0	0	0	0	0	0	Bacteria; Firmicutes; Clostridia; Clostridiales; Ruminococcaceae; Oscillospira
OTU 15011	3	1	0	1	1	3	1	2	4	1	3	2	2	3	3	0	1	3	2	1	Bacteria; Firmicutes; Clostridia; Clostridiales; Ruminococcaceae
OTU 15015	0	0	2	0	0	0	0	0	0	0	0	3	0	1	1	0	0	0	0	1	Bacteria; Firmicutes; Clostridia; Clostridiales; Ruminococcaceae
OTU 15048	13	11	9	10	2	2	13	0	11	0	7	5	7	9	3	4	1	1	7	13	Bacteria; Firmicutes; Clostridia; Clostridiales; Ruminococcaceae
OTU 15056	0	1	1	0	0	2	0	0	2	0	1	0	0	0	0	1	0	0	0	0	Bacteria; Firmicutes; Clostridia; Clostridiales; Ruminococcaceae
OTU 15060	0	0	0	0	0	1	0	0	0	0	2	0	2	1	0	0	5	2	4	0	Bacteria; Bacteroidetes; Bacteroidia; Bacteroidales; Porphyromonadaceae; Paludibacter
OTU 15079	1	1	6	0	0	0	1	0	0	0	3	3	4	5	7	3	1	47	9	1	Bacteria; Bacteroidetes; Bacteroidia; Bacteroidales
OTU 1510	2	8	6	4	7	6	8	4	9	14	8	15	5	0	6	0	6	61	17	17	Bacteria; Firmicutes; Clostridia; Clostridiales; Ruminococcaceae; Anaerofilum
OTU 15100	0	0	0	0	0	0	0	0	0	0	0	0	12	0	2	1	2	0	0	1	Bacteria; Bacteroidetes; Bacteroidia; Bacteroidales; Bacteroidaceae; Bacteroides
OTU 15106	0	0	3	2	0	0	1	0	1	0	0	0	0	0	0	0	0	4	5	0	Bacteria; Firmicutes; Clostridia; Clostridiales
OTU 15116	4	0	1	0	0	2	0	0	0	0	0	3	0	0	0	0	0	0	0	3	Bacteria; Firmicutes; Clostridia; Clostridiales; Ruminococcaceae
OTU 1512	7	2	7	7	7	3	4	4	2	40	3	4	10	15	5	4	6	24	16	6	Bacteria; Firmicutes; Clostridia; Clostridiales; Ruminococcaceae
OTU 15131	0	0	0	0	0	6	0	0	0	3	5	1	0	17	8	0	0	0	19	0	Bacteria; Bacteroidetes; Bacteroidia; Bacteroidales; Rikenellaceae; Alistipes
OTU 15158	0	4	0	2	5	1	1	0	3	0	2	0	9	5	0	0	0	4	7	0	Bacteria; Bacteroidetes; Bacteroidia; Bacteroidales
OTU 15166	0	3	3	0	0	0	1	0	0	0	0	1	2	0	0	0	2	0	0	2	Bacteria; Firmicutes; Clostridia; Clostridiales; Ruminococcaceae
OTU 15184	0	0	1	1	0	0	0	0	1	0	1	1	0	1	0	1	0	26	9	2	Bacteria; Firmicutes; Clostridia; Clostridiales; Ruminococcaceae
OTU 1519	0	1	0	0	3	1	1	0	0	0	0	1	0	2	0	2	0	1	3	6	Bacteria; Firmicutes; Clostridia; Clostridiales; Ruminococcaceae
OTU 15191	2	19	0	0	0	0	174	0	0	5	0	0	0	0	0	0	0	0	2	0	Bacteria; Bacteroidetes; Bacteroidia; Bacteroidales
OTU 15192	0	0	0	1	1	0	2	0	0	0	1	0	0	0	0	1	0	0	0	0	Bacteria; Firmicutes; Clostridia; Clostridiales; Christensenellaceae
OTU 15197	0	11	0	0	0	0	1	0	0	1	0	0	5	0	1	8	0	3	1	0	Bacteria; Bacteroidetes; Bacteroidia; Bacteroidales
OTU 15206	1	0	1	0	0	0	1	0	5	0	3	0	0	0	0	1	0	0	1	1	Bacteria; Firmicutes; Clostridia; Clostridiales; Ruminococcaceae
OTU 15230	5	0	0	0	0	0	1	0	0	1	0	2	0	0	0	1	0	0	0	0	Bacteria; TM7; TM7-3; CW040; F16
OTU 15238	1	0	0	0	0	1	0	0	0	0	1	3	3	0	0	1	0	0	1	3	Bacteria; Firmicutes; Clostridia; Clostridiales; Ruminococcaceae
OTU 1525	0	3	0	0	0	2	1	1	0	2	2	1	0	0	0	2	4	0	3	1	Bacteria; Firmicutes; Clostridia; Clostridiales; Clostridiaceae; Clostridium
OTU 15253	2	4	14	0	10	0	2	0	1	6	3	2	1	0	0	0	0	4	1	4	Bacteria; Firmicutes; Clostridia; Clostridiales; Christensenellaceae
OTU 15263	0	0	0	0	1	12	1	0	0	0	0	0	0	0	0	0	0	0	2	1	Bacteria; Firmicutes; Clostridia; Clostridiales; Ruminococcaceae
OTU 15266	2	3	0	0	0	0	2	0	1	0	1	2	0	0	2	0	0	2	2	5	Bacteria; Firmicutes; Clostridia; Clostridiales; Ruminococcaceae
OTU 15279	0	0	0	0	0	0	0	0	2	0	0	4	0	0	2	1	0	1	4	1	Bacteria; Bacteroidetes; Bacteroidia; Bacteroidales; Bacteroidaceae; Bacteroides
OTU 15280	3	19	0	0	0	3	8	0	26	2	7	6	19	3	4	3	3	13	9	22	Bacteria; Firmicutes; Erysipelotrichi; Erysipelotrichales; Erysipelotrichaceae
OTU 15289	0	0	5	1	0	0	0	0	2	0	1	0	0	11	3	4	0	1	1	6	Bacteria; Firmicutes; Clostridia; Clostridiales; Clostridiaceae; Clostridium
OTU 1529	0	0	0	0	1	0	0	0	4	0	0	1	1	0	2	0	0	0	0	2	Bacteria; Firmicutes; Clostridia; Clostridiales; Ruminococcaceae
OTU 15300	2	0	0	0	0	0	0	0	0	0	0	0	1	0	24	0	1	0	1	0	Bacteria; Firmicutes; Clostridia; Clostridiales; Ruminococcaceae
OTU 15309	0	0	0	18	0	4	0	0	0	1	7	0	11	0	3	9	6	0	19	0	Bacteria; Lentisphaerae; Lentisphaeria; Victivallales; Victivallaceae; Victivallis; Victivallis_vadensis
OTU 15312	0	0	0	0	0	0	2	0	1	0	1	0	1	0	1	0	0	0	0	0	Bacteria; Firmicutes; Clostridia; Clostridiales
OTU 15313	0	1	0	1	0	1	1	0	0	1	0	0	2	0	0	1	0	0	0	0	Bacteria; Firmicutes; Clostridia; Clostridiales; Ruminococcaceae
OTU 15345	1	0	0	0	5	0	3	1	2	0	2	1	1	0	0	0	0	1	0	0	Bacteria; Firmicutes; Clostridia; Clostridiales; Ruminococcaceae
OTU 15346	0	1	0	1	0	0	0	0	0	1	0	0	0	0	1	0	1	0	0	0	Bacteria; Bacteroidetes; Bacteroidia; Bacteroidales; Bacteroidaceae; Bacteroides; Bacteroides_plebeius
OTU 15347	0	0	3	23	2	0	0	0	0	0	0	0	1	0	0	1	1	0	0	0	Bacteria; Bacteroidetes; Bacteroidia; Bacteroidales; Bacteroidaceae; Bacteroides
OTU 15354	2	4	1	0	0	0	4	0	4	2	0	0	0	0	2	0	0	0	0	0	Bacteria; TM7; TM7-3; CW040; F16
OTU 15371	6	6	0	0	0	0	6	0	0	0	3	0	0	1	3	2	1	0	0	0	Bacteria; Bacteroidetes; Bacteroidia; Bacteroidales
OTU 15398	18	2	6	4	10	11	5	7	3	4	13	10	10	14	25	4	3	16	11	25	Bacteria; Firmicutes; Clostridia; Clostridiales; Clostridiaceae; Clostridium
OTU 15403	1	0	0	0	1	0	0	0	0	1	0	1	0	0	0	1	0	0	5	0	Bacteria; Firmicutes; Clostridia; Clostridiales
OTU 15407	0	0	1	1	0	0	0	0	1	0	0	1	0	0	1	0	1	0	1	0	Bacteria; Firmicutes; Clostridia; Clostridiales; Ruminococcaceae
OTU 15410	1	0	0	7	0	2	0	0	0	0	0	1	0	0	0	5	0	0	0	0	Bacteria; Firmicutes; Clostridia; Clostridiales; Ruminococcaceae
OTU 15423	0	0	1	0	1	0	0	0	0	0	3	0	0	0	0	0	0	5	0	6	Bacteria; Firmicutes; Clostridia; Clostridiales; Lachnospiraceae
OTU 15424	0	0	0	0	0	1	1	0	0	7	0	0	1	1	0	3	3	15	24	0	Bacteria; Bacteroidetes; Bacteroidia; Bacteroidales; Bacteroidaceae
OTU 15435	6	0	3	4	0	4	0	0	0	0	0	3	6	5	4	22	14	2	0	4	Bacteria; Bacteroidetes; Bacteroidia; Bacteroidales; Paraprevotellaceae; Prevotella
OTU 15442	0	5	0	7	0	3	0	1	0	1	0	0	0	0	1	0	0	0	0	0	Bacteria; Firmicutes; Clostridia; Clostridiales; Ruminococcaceae
OTU 15447	0	1	0	0	0	0	0	0	2	0	0	0	0	1	1	1	1	0	0	0	Bacteria
OTU 15449	0	1	4	14	3	3	1	0	0	2	0	0	1	11	14	7	3	0	10	0	Bacteria; Spirochaetes; Spirochaetia; Spirochaetales; Spirochaetaceae; Treponema
OTU 15465	0	2	0	3	0	0	1	0	0	5	0	0	0	2	3	4	0	0	5	0	Bacteria; Firmicutes; Clostridia; Clostridiales; Ruminococcaceae
OTU 15493	2	0	0	1	0	1	0	0	2	0	4	5	5	0	3	0	2	0	2	4	Bacteria; Bacteroidetes; Bacteroidia; Bacteroidales
OTU 15515	14	5	2	0	4	6	4	0	7	0	3	6	8	3	0	9	3	10	6	11	Bacteria; Firmicutes; Bacilli; Lactobacillales; Oscillospiraceae; Oscillibacter; Oscillibacter_valericigenes
OTU 15524	2	0	5	1	3	0	1	0	1	1	0	0	0	0	0	0	0	0	0	0	Bacteria; Firmicutes; Clostridia; Clostridiales
OTU 15527	0	0	6	87	0	0	0	0	0	0	5	1	0	7	7	0	0	0	1	0	Bacteria; Firmicutes; Clostridia; Clostridiales; Ruminococcaceae
OTU 15532	16	4	8	0	1	3	9	2	4	8	1	0	3	15	7	8	4	0	2	3	Bacteria; Firmicutes; Clostridia; Clostridiales; Ruminococcaceae
OTU 1554	0	0	0	0	14	0	1	2	2	1	1	0	0	0	0	4	5	0	0	3	Bacteria; Firmicutes; Clostridia; Clostridiales; Mogibacteriaceae
OTU 15540	8	1	0	0	2	13	4	0	4	0	12	10	8	5	3	2	4	11	2	7	Bacteria; Firmicutes; Clostridia; Clostridiales; Ruminococcaceae
OTU 15544	0	1	0	4	3	0	0	0	0	0	0	0	0	0	3	0	1	0	0	1	Bacteria; Firmicutes; Clostridia; Clostridiales
OTU 15547	45	0	0	0	3	1	6	0	0	0	0	0	2	1	2	1	0	1	0	0	Bacteria; Firmicutes; Clostridia; Clostridiales; Clostridiaceae; Clostridium; Clostridium_tertium
OTU 1555	0	5	1	8	0	1	0	0	0	0	2	7	3	10	0	0	0	3	2	5	Bacteria; Firmicutes; Clostridia; Clostridiales; Ruminococcaceae
OTU 1559	0	4	2	1	0	0	2	0	4	0	0	0	1	3	1	0	0	0	0	0	Bacteria; Firmicutes; Clostridia; Clostridiales; Ruminococcaceae
OTU 15596	0	1	0	5	0	1	0	0	0	0	1	0	4	2	2	2	4	0	1	0	Bacteria; Firmicutes; Clostridia; Clostridiales
OTU 156	0	1	3	0	0	0	0	0	0	1	1	2	1	0	0	1	0	0	0	3	Bacteria; Firmicutes; Clostridia; Clostridiales; Ruminococcaceae
OTU 15601	7	6	22	13	5	2	6	2	10	13	5	11	12	4	1	1	5	2	2	7	Bacteria; Firmicutes; Bacilli; Lactobacillales; Oscillospiraceae; Oscillibacter; Oscillibacter_valericigenes
OTU 15605	0	0	0	0	0	0	0	0	2	0	0	0	0	2	2	0	1	1	0	0	Bacteria; Firmicutes; Bacilli; Lactobacillales; Oscillospiraceae; Oscillibacter; Oscillibacter_valericigenes
OTU 15613	1	0	0	0	0	0	0	0	1	0	1	1	3	5	6	1	0	1	2	0	Bacteria; Firmicutes; Clostridia; Clostridiales; Ruminococcaceae
OTU 15614	0	1	0	2	1	0	14	0	8	0	2	2	2	0	0	0	0	3	2	0	Bacteria; Firmicutes; Clostridia; Clostridiales; Ruminococcaceae
OTU 1562	0	1	0	0	0	0	2	0	0	0	0	3	0	1	0	0	0	0	0	1	Bacteria; Firmicutes; Clostridia; Clostridiales; Ruminococcaceae
OTU 15620	1	4	3	0	10	0	1	0	0	0	4	2	1	2	2	0	12	2	1	0	Bacteria; Firmicutes; Clostridia; Clostridiales; Ruminococcaceae; Ruminococcus
OTU 15659	0	1	0	5	0	1	0	0	1	1	0	1	0	1	9	2	6	0	0	1	Bacteria; Firmicutes; Clostridia; Clostridiales; Ruminococcaceae
OTU 15665	3	3	0	1	0	0	8	1	5	1	1	0	0	0	0	0	0	2	0	0	Bacteria; TM7; TM7-3; CW040; F16
OTU 15670	10	3	5	1	1	2	10	0	4	4	10	8	5	3	0	3	6	3	8	6	Bacteria; Firmicutes; Clostridia; Clostridiales; Christensenellaceae
OTU 15676	0	1	0	0	0	0	1	0	7	0	0	0	0	0	0	0	0	3	2	1	Bacteria; Firmicutes; Bacilli; Lactobacillales; Oscillospiraceae; Oscillibacter; Oscillibacter_valericigenes
OTU 15686	2	1	1	0	4	0	0	0	0	4	2	4	2	9	1	2	3	1	2	4	Bacteria; Firmicutes; Clostridia; Clostridiales; Ruminococcaceae
OTU 15691	0	4	1	0	0	0	3	0	18	1	0	0	0	0	0	0	2	0	0	0	Bacteria; Bacteroidetes; Bacteroidia; Bacteroidales
OTU 15711	3	1	3	0	0	0	1	0	3	0	0	0	0	0	0	0	0	0	0	0	Bacteria; Firmicutes; Clostridia; Clostridiales; Ruminococcaceae
OTU 15712	0	0	0	2	0	1	1	3	18	3	1	1	6	3	3	2	4	2	6	2	Bacteria; Proteobacteria; Betaproteobacteria; Neisseriales; Neisseriaceae; Anaeroplasma
OTU 15714	2	10	2	0	0	0	1	0	3	3	4	6	70	2	0	14	4	13	9	7	Bacteria; Firmicutes; Clostridia; Clostridiales; Ruminococcaceae
OTU 15736	0	1	0	4	0	0	0	0	0	0	4	0	0	10	5	0	0	0	1	0	Bacteria; Firmicutes; Clostridia; Clostridiales; Ruminococcaceae
OTU 15745	1	0	5	2	10	2	2	3	2	0	0	0	2	0	0	0	1	0	0	0	Bacteria; Firmicutes; Clostridia; Clostridiales
OTU 15753	1	3	0	0	0	0	0	0	3	8	0	0	2	1	0	0	0	0	0	2	Bacteria; Firmicutes; Clostridia; Clostridiales; Ruminococcaceae
OTU 15763	3	8	0	0	0	3	15	0	14	8	0	0	0	0	0	0	0	0	0	0	Bacteria; Firmicutes; Bacilli; Lactobacillales; Oscillospiraceae; Oscillibacter; Oscillibacter_valericigenes
OTU 1577	2	7	2	0	1	2	0	0	1	1	0	2	0	0	0	0	2	1	0	2	Bacteria; Firmicutes; Clostridia; Clostridiales; Lachnospiraceae
OTU 15790	0	0	2	1	4	0	0	0	1	1	0	0	0	1	0	0	0	0	0	0	Bacteria; Firmicutes; Clostridia; Clostridiales; Ruminococcaceae
OTU 15812	6	0	0	2	0	1	1	0	0	1	1	0	0	0	2	3	0	0	0	2	Bacteria; Firmicutes; Clostridia; Clostridiales; Ruminococcaceae
OTU 15821	2	4	5	2	4	4	1	0	0	0	1	1	4	4	1	1	1	5	5	8	Bacteria; Firmicutes; Clostridia; Clostridiales; Ruminococcaceae
OTU 15832	1	0	0	0	0	0	0	0	8	0	6	1	0	6	1	0	2	13	4	1	Bacteria; Bacteroidetes; Bacteroidia; Bacteroidales; Bacteroidaceae; Bacteroides; Bacteroides_plebeius
OTU 15845	4	0	2	0	3	2	2	4	2	0	1	0	3	8	9	3	0	1	2	3	Bacteria; Firmicutes; Clostridia; Clostridiales; Ruminococcaceae
OTU 15872	0	1	1	0	1	1	1	0	0	0	1	4	1	1	0	1	1	6	0	1	Bacteria; Firmicutes; Clostridia; Clostridiales; Ruminococcaceae
OTU 15887	2	0	0	0	0	0	0	0	0	0	1	0	0	0	0	0	0	4	2	1	Bacteria; Firmicutes; Clostridia; Clostridiales; Christensenellaceae
OTU 15900	0	0	1	0	0	2	0	1	3	1	0	0	0	0	0	1	0	0	0	0	Bacteria; Firmicutes; Bacilli; Lactobacillales; Oscillospiraceae; Oscillibacter; Oscillibacter_valericigenes
OTU 1591	4	1	17	11	66	1	4	1	3	1	2	2	5	0	0	0	2	0	6	2	Bacteria; Firmicutes; Clostridia; Clostridiales; Lachnospiraceae
OTU 1592	0	1	0	0	0	2	2	0	0	1	0	0	8	1	2	1	1	0	1	0	Bacteria; Firmicutes; Bacilli; Lactobacillales; Oscillospiraceae; Oscillibacter; Oscillibacter_valericigenes
OTU 15937	0	0	0	0	0	1	0	0	1	0	5	0	1	0	0	0	0	2	5	0	Bacteria; Firmicutes; Clostridia; Clostridiales; Ruminococcaceae
OTU 1594	2	0	0	0	0	0	1	23	0	0	0	0	3	0	0	1	2	0	7	0	Bacteria; Firmicutes; Clostridia; Clostridiales; Ruminococcaceae
OTU 15943	0	2	0	0	0	4	1	0	0	0	0	2	1	1	1	0	0	0	0	1	Bacteria; Bacteroidetes; Bacteroidia; Bacteroidales
OTU 15949	1	0	0	0	0	0	2	0	2	2	2	1	0	0	8	0	0	2	4	3	Bacteria; Firmicutes; Clostridia; Clostridiales; Ruminococcaceae
OTU 15953	5	2	47	12	24	2	12	0	0	14	17	17	6	2	1	5	2	7	3	12	Bacteria; Bacteroidetes; Bacteroidia; Bacteroidales; Rikenellaceae; Alistipes
OTU 15956	0	3	0	0	0	1	1	0	2	2	0	0	3	1	0	0	1	0	0	0	Bacteria; Firmicutes; Clostridia; Clostridiales; Ruminococcaceae
OTU 15966	5	75	0	0	0	5	6	0	8	2	1	0	3	1	3	6	0	0	1	0	Bacteria; Bacteroidetes; Bacteroidia; Bacteroidales
OTU 15985	17	8	0	2	1	4	8	0	28	5	1	1	0	5	9	6	3	0	2	2	Bacteria; Tenericutes; RF3; ML615J-28
OTU 15989	2	2	0	0	0	0	6	0	0	0	2	2	2	1	0	0	2	16	10	0	Bacteria; Firmicutes; Clostridia; Clostridiales; Ruminococcaceae
OTU 1600	1	4	0	0	0	2	1	0	3	4	0	0	0	0	0	0	0	0	0	0	Bacteria; Firmicutes; Bacilli; Lactobacillales; Oscillospiraceae; Oscillibacter; Oscillibacter_valericigenes
OTU 16001	0	1	0	2	5	1	1	6	1	1	0	2	0	0	1	1	0	0	0	1	Bacteria; Firmicutes; Clostridia; Clostridiales; Lachnospiraceae
OTU 16005	0	0	2	6	15	0	0	0	0	3	0	0	0	0	0	1	0	0	0	0	Bacteria; Firmicutes; Clostridia; Clostridiales; Ruminococcaceae
OTU 16008	1	0	0	0	1	0	1	0	0	0	2	2	0	0	1	0	1	1	1	2	Bacteria; Firmicutes; Clostridia; Clostridiales; Mogibacteriaceae
OTU 16010	0	0	1	0	2	1	1	2	13	0	2	6	1	0	0	0	1	2	3	1	Bacteria; Firmicutes; Clostridia; Clostridiales; Ruminococcaceae
OTU 16038	6	3	2	1	0	3	5	0	0	0	0	0	0	2	1	23	0	0	0	0	Bacteria; Firmicutes; Clostridia; Clostridiales
OTU 16048	1	1	0	0	0	2	0	0	0	1	0	5	3	1	0	0	0	4	1	4	Bacteria; Firmicutes; Bacilli; Lactobacillales; Oscillospiraceae; Oscillibacter; Oscillibacter_valericigenes
OTU 16049	0	0	2	6	0	0	1	0	0	0	0	2	1	0	0	0	1	3	1	2	Bacteria; Firmicutes; Clostridia; Clostridiales; Clostridiaceae; Clostridium; Clostridium_leptum
OTU 16052	4	4	0	3	0	3	0	0	0	4	4	0	0	0	0	0	1	2	0	1	Bacteria; Firmicutes; Clostridia; Clostridiales; Ruminococcaceae
OTU 16059	54	12	0	2	1	1	8	3	18	1	0	0	0	0	0	0	0	1	0	0	Bacteria; TM7; TM7-3; CW040; F16
OTU 16060	0	4	0	0	0	1	0	0	0	1	0	0	0	2	4	0	2	0	6	0	Bacteria; Firmicutes; Clostridia; Clostridiales; Ruminococcaceae
OTU 16064	0	0	25	4	69	0	1	0	0	0	0	0	0	0	0	1	0	0	0	0	Bacteria; Firmicutes; Clostridia; Clostridiales; Christensenellaceae
OTU 16072	2	31	0	0	0	5	15	0	0	0	0	0	4	0	1	16	0	0	0	0	Bacteria; Bacteroidetes; Bacteroidia; Bacteroidales; Bacteroidaceae; Bacteroides
OTU 16077	9	6	2	1	0	4	2	3	10	7	5	9	1	19	7	3	4	39	20	14	Bacteria; Firmicutes; Clostridia; Clostridiales; Ruminococcaceae
OTU 16094	0	0	0	5	0	0	1	0	0	0	1	0	0	3	3	3	1	0	0	0	Bacteria; Firmicutes; Clostridia; Clostridiales; Ruminococcaceae
OTU 161	0	0	0	1	0	1	0	0	2	0	2	1	5	0	6	0	3	0	0	2	Bacteria; Firmicutes; Erysipelotrichi; Erysipelotrichales; Erysipelotrichaceae
OTU 16111	5	2	2	2	3	3	2	0	1	0	4	5	0	0	1	2	1	3	0	8	Bacteria; Firmicutes; Clostridia; Clostridiales; Ruminococcaceae
OTU 16122	3	4	0	1	0	3	17	17	11	4	5	7	4	2	1	6	1	2	3	7	Bacteria; Firmicutes; Clostridia; Clostridiales; Ruminococcaceae
OTU 16123	3	3	0	0	0	1	1	0	6	0	0	0	0	0	0	1	0	0	0	0	Bacteria; TM7; TM7-3; CW040; F16
OTU 16124	2	0	0	0	0	2	2	0	1	0	0	1	2	0	0	0	0	0	0	5	Bacteria; Bacteroidetes; Bacteroidia; Bacteroidales; Prevotellaceae; Prevotella
OTU 16134	4	0	0	0	2	0	0	16	2	0	1	0	0	1	2	3	0	0	0	0	Bacteria; Firmicutes; Clostridia; Clostridiales; Ruminococcaceae
OTU 16149	0	3	0	3	0	11	3	0	3	2	21	3	7	3	0	3	8	21	21	8	Bacteria; Bacteroidetes; Bacteroidia; Bacteroidales; Bacteroidaceae; Bacteroides
OTU 16150	1	0	0	0	2	0	11	33	8	0	0	0	0	0	0	0	0	1	0	0	Bacteria; Firmicutes; Clostridia; Clostridiales; Lachnospiraceae
OTU 16157	0	0	0	0	0	3	4	0	0	0	0	0	1	0	1	0	0	0	2	0	Bacteria; Firmicutes; Clostridia; Clostridiales; Ruminococcaceae
OTU 16177	1	5	0	0	0	0	0	0	0	0	0	1	0	0	0	0	1	0	1	2	Bacteria; Firmicutes; Clostridia; Clostridiales; Ruminococcaceae; Ruminococcus
OTU 16187	0	1	0	3	0	3	0	0	0	0	0	0	0	1	0	1	1	0	0	0	Bacteria
OTU 16212	3	1	0	0	0	3	2	1	17	0	1	0	2	0	0	0	1	2	0	5	Bacteria; Firmicutes; Clostridia; Clostridiales; Ruminococcaceae
OTU 16227	1	0	2	0	0	0	1	0	0	0	1	15	0	0	0	0	0	0	1	25	Bacteria; Firmicutes; Clostridia; Clostridiales
OTU 16253	0	0	0	0	0	4	0	0	0	2	1	0	4	2	10	3	0	0	1	0	Bacteria
OTU 16255	0	2	0	9	0	18	0	0	7	1	0	0	0	0	3	1	3	0	2	0	Bacteria; Firmicutes; Clostridia; Clostridiales; Ruminococcaceae
OTU 16258	1	0	1	0	1	2	2	0	16	2	4	7	2	2	0	0	2	3	10	3	Bacteria; Firmicutes; Clostridia; Clostridiales; Ruminococcaceae
OTU 16277	25	20	0	2	0	4	0	1	10	0	9	6	6	1	0	1	0	21	8	5	Bacteria; Firmicutes; Clostridia; Clostridiales; Ruminococcaceae
OTU 16307	0	0	1	0	0	0	0	0	1	0	1	1	1	0	0	0	0	0	0	0	Bacteria; Bacteroidetes; Bacteroidia; Bacteroidales; Bacteroidaceae; Bacteroides
OTU 16363	1	0	0	0	0	1	1	0	0	0	1	0	1	0	0	0	0	0	0	0	Bacteria; Bacteroidetes; Bacteroidia; Bacteroidales; Bacteroidaceae; Bacteroides
OTU 1637	5	1	1	0	0	0	0	0	0	2	0	0	1	0	1	0	0	0	0	2	Bacteria; Firmicutes; Clostridia; Clostridiales; Ruminococcaceae
OTU 16389	0	0	0	0	0	0	0	0	0	0	2	1	1	0	0	0	0	9	3	1	Bacteria; Bacteroidetes; Bacteroidia; Bacteroidales
OTU 16392	0	0	0	0	0	1	0	0	0	1	0	0	0	0	0	1	1	0	0	1	Bacteria; Firmicutes; Clostridia; Clostridiales
OTU 16397	2	0	1	3	7	3	0	0	0	0	7	5	8	8	7	1	2	7	12	11	Bacteria; Firmicutes; Clostridia; Clostridiales; Clostridiaceae; Clostridium
OTU 164	1	2	0	1	0	0	0	0	0	0	3	3	1	0	0	0	0	0	0	1	Bacteria; Bacteroidetes; Bacteroidia; Bacteroidales
OTU 16404	1	0	0	0	0	0	3	0	1	0	0	0	3	0	0	0	0	1	0	0	Bacteria; Firmicutes; Clostridia; Clostridiales; Ruminococcaceae
OTU 16415	2	0	0	0	0	0	0	0	0	0	3	4	0	0	15	0	2	0	2	2	Bacteria; Firmicutes; Clostridia; Clostridiales; Ruminococcaceae
OTU 16443	1	7	0	2	0	0	1	0	0	0	0	2	0	3	2	3	3	0	2	3	Bacteria; Firmicutes; Clostridia; Clostridiales; Ruminococcaceae
OTU 16445	3	4	0	1	0	7	3	4	6	2	1	1	0	1	3	3	2	1	2	2	Bacteria; Firmicutes; Clostridia; Clostridiales; Ruminococcaceae
OTU 16460	0	4	0	4	0	0	2	0	1	0	0	0	3	1	1	2	1	0	2	0	Bacteria; Firmicutes; Bacilli; Lactobacillales; Oscillospiraceae; Oscillibacter; Oscillibacter_valericigenes
OTU 16476	4	2	2	1	4	4	4	0	4	1	4	3	0	0	0	0	6	8	1	4	Bacteria; Firmicutes; Clostridia; Clostridiales; Ruminococcaceae
OTU 16483	10	2	0	0	1	7	2	15	0	5	0	0	0	0	0	0	0	0	0	0	Bacteria; Firmicutes; Clostridia; Clostridiales; Clostridiaceae; Clostridium; Clostridium_glycolicum
OTU 16485	16	11	6	6	5	12	31	1	28	8	22	14	12	9	14	1	4	33	31	21	Bacteria; Firmicutes; Clostridia; Clostridiales; Ruminococcaceae; Oscillospira
OTU 16501	3	1	0	0	0	0	0	0	0	0	2	3	1	0	0	0	0	0	1	5	Bacteria; Firmicutes; Clostridia; Clostridiales; Clostridiaceae; Clostridium
OTU 16502	1	0	0	1	9	0	3	1	5	1	1	0	1	1	0	0	0	0	5	0	Bacteria; Firmicutes; Erysipelotrichi; Erysipelotrichales; Erysipelotrichaceae
OTU 16505	3	4	1	3	1	0	4	1	1	2	1	0	0	1	0	1	0	2	0	0	Bacteria; Firmicutes; Clostridia; Clostridiales
OTU 16520	0	2	0	2	10	1	2	0	0	0	0	0	0	0	2	1	0	3	0	0	Bacteria; Bacteroidetes; Bacteroidia; Bacteroidales; Rikenellaceae; Alistipes
OTU 16528	3	1	1	0	0	3	2	0	1	0	1	2	2	2	0	0	0	0	0	1	Bacteria; Firmicutes; Clostridia; Clostridiales; Ruminococcaceae
OTU 16560	12	0	0	0	0	4	0	0	4	28	0	0	3	1	0	0	2	0	3	0	Bacteria; Bacteroidetes; Bacteroidia; Bacteroidales; BS11
OTU 16571	1	0	0	0	0	0	0	0	0	0	1	1	1	1	0	0	0	0	0	0	Bacteria; Firmicutes; Clostridia; Clostridiales; Ruminococcaceae
OTU 166	0	0	0	1	0	1	0	0	0	1	0	2	2	2	2	0	0	0	0	0	Bacteria; Firmicutes; Bacilli; Lactobacillales; Oscillospiraceae; Oscillibacter; Oscillibacter_valericigenes
OTU 16604	0	1	0	0	0	0	2	0	4	0	2	10	0	0	0	0	0	0	0	6	Bacteria; Bacteroidetes; Bacteroidia; Bacteroidales; Bacteroidaceae; Bacteroides
OTU 16611	1	0	0	0	1	4	0	0	2	0	0	1	3	0	0	0	0	0	0	1	Bacteria
OTU 16630	0	0	0	0	0	1	0	0	0	34	1	1	0	6	3	7	2	1	0	1	Bacteria; Bacteroidetes; Bacteroidia; Bacteroidales; Rikenellaceae; Alistipes
OTU 16643	0	0	2	1	0	1	1	0	0	15	0	0	0	0	0	0	2	0	0	0	Bacteria; Bacteroidetes; Bacteroidia; Bacteroidales; Rikenellaceae; Alistipes
OTU 16647	0	0	5	2	3	0	0	0	0	0	0	0	2	0	1	1	0	0	0	0	Bacteria; Firmicutes; Bacilli; Lactobacillales; Oscillospiraceae; Oscillibacter; Oscillibacter_valericigenes
OTU 16653	5	1	0	0	0	3	1	0	2	1	2	1	0	1	0	0	0	0	1	2	Bacteria; Firmicutes; Clostridia; Clostridiales; Ruminococcaceae
OTU 16658	0	0	0	0	0	0	0	0	0	0	1	0	5	0	0	1	1	1	1	1	Bacteria; Firmicutes; Erysipelotrichi; Erysipelotrichales; Erysipelotrichaceae; Bulleidia
OTU 16661	1	0	2	0	2	0	6	0	3	0	1	0	5	1	1	0	0	0	1	0	Bacteria; Tenericutes; Mollicutes; RF39
OTU 16669	7	4	0	0	0	23	3	8	15	9	0	0	0	0	0	7	2	4	6	0	Bacteria; Firmicutes; Clostridia; Clostridiales; Lachnospiraceae; Coprococcus
OTU 16671	1	0	0	0	2	1	1	0	0	0	2	2	0	1	0	0	0	0	4	1	Bacteria; Firmicutes; Clostridia; Clostridiales; Ruminococcaceae
OTU 16675	1	2	0	0	0	0	0	0	3	0	1	0	2	0	0	1	0	4	1	4	Bacteria; Firmicutes; Clostridia; Clostridiales; Ruminococcaceae
OTU 1668	0	1	0	1	0	1	1	2	0	0	0	0	0	0	0	0	0	0	0	0	Bacteria; Firmicutes; Clostridia; Clostridiales; Ruminococcaceae
OTU 16682	0	0	11	20	0	5	0	0	0	0	5	0	7	1	3	2	0	0	3	0	Bacteria; Bacteroidetes; Bacteroidia; Bacteroidales
OTU 16686	1	0	0	1	4	0	1	1	0	0	0	0	0	2	0	0	2	1	0	2	Bacteria; Firmicutes; Clostridia; Clostridiales; Ruminococcaceae
OTU 16695	0	4	0	0	0	1	0	0	0	0	0	0	0	5	1	1	1	0	1	0	Bacteria; Bacteroidetes; Bacteroidia; Bacteroidales; Bacteroidaceae; Bacteroides
OTU 1670	1	3	3	0	2	2	2	0	5	1	0	0	1	0	0	1	1	0	0	0	Bacteria; Firmicutes; Clostridia; Clostridiales; Ruminococcaceae
OTU 16703	4	1	6	17	20	4	5	3	8	2	5	5	17	2	2	4	2	13	5	4	Bacteria; Firmicutes; Clostridia; Clostridiales; Lachnospiraceae
OTU 16708	0	0	0	0	0	3	0	0	1	5	0	1	0	0	1	0	0	0	0	2	Bacteria; Bacteroidetes; Bacteroidia; Bacteroidales; Porphyromonadaceae; Paludibacter
OTU 16712	1	0	5	2	7	0	0	0	9	0	1	0	1	4	0	0	1	2	2	0	Bacteria; Firmicutes; Bacilli; Lactobacillales; Oscillospiraceae; Oscillibacter; Oscillibacter_valericigenes
OTU 16719	2	6	1	2	0	2	1	0	0	5	5	9	4	0	1	0	0	1	1	9	Bacteria; Firmicutes; Clostridia; Clostridiales; Ruminococcaceae
OTU 1672	0	0	31	5	1	0	0	0	0	3	1	0	2	0	0	0	0	0	1	0	Bacteria; Bacteroidetes; Bacteroidia; Bacteroidales; Bacteroidaceae; Bacteroides
OTU 16739	1	0	0	0	0	3	0	0	0	0	2	2	2	1	0	1	0	4	2	1	Bacteria; Firmicutes; Clostridia; Clostridiales; Mogibacteriaceae
OTU 16747	5	0	5	1	0	0	0	0	0	1	4	3	1	0	0	1	0	0	1	2	Bacteria; Firmicutes; Bacilli; Lactobacillales; Oscillospiraceae; Oscillibacter; Oscillibacter_valericigenes
OTU 16753	2	8	0	0	0	0	7	0	2	0	0	0	1	2	0	0	0	1	0	0	Bacteria; Firmicutes; Clostridia; Clostridiales; Ruminococcaceae
OTU 16773	8	4	0	1	0	5	26	1	8	3	3	6	4	2	1	0	3	0	1	6	Bacteria; Firmicutes; Clostridia; Clostridiales; Ruminococcaceae
OTU 16781	0	0	10	0	0	0	0	0	0	0	1	0	1	0	0	0	0	0	1	1	Bacteria; Firmicutes; Clostridia; Clostridiales
OTU 16786	3	2	0	0	0	0	1	0	3	1	0	0	1	0	0	0	0	2	0	0	Bacteria; Cyanobacteria; 4C0d-2; YS2
OTU 16810	3	2	0	0	0	0	0	0	0	0	0	2	0	0	0	2	0	0	0	7	Bacteria; Bacteroidetes; Bacteroidia; Bacteroidales
OTU 16816	10	10	72	6	5	14	15	0	8	46	18	24	8	24	4	13	12	29	13	30	Bacteria; Firmicutes; Clostridia; Clostridiales; Ruminococcaceae
OTU 16835	1	8	0	0	0	0	10	5	13	3	0	0	0	0	0	0	0	0	0	0	Bacteria; Firmicutes; Erysipelotrichi; Erysipelotrichales; Erysipelotrichaceae
OTU 16842	9	1	9	1	0	0	4	1	0	0	3	1	2	8	0	0	1	0	1	0	Bacteria; Firmicutes; Clostridia; Clostridiales
OTU 16843	0	0	1	0	8	0	0	0	0	0	1	0	0	2	1	0	0	0	0	0	Bacteria; Bacteroidetes; Bacteroidia; Bacteroidales; Bacteroidaceae; Bacteroides
OTU 16844	3	21	10	13	0	5	31	0	28	6	0	0	0	0	0	0	3	0	0	0	Bacteria; Bacteroidetes; Bacteroidia; Bacteroidales; Rikenellaceae; Alistipes
OTU 16851	0	0	0	0	0	11	0	1	0	70	4	0	39	0	0	0	0	1	0	0	Bacteria; Bacteroidetes; Bacteroidia; Bacteroidales; Rikenellaceae; Alistipes
OTU 16858	0	1	1	0	1	0	0	0	0	1	0	0	0	0	0	0	0	0	1	3	Bacteria; Firmicutes; Clostridia; Clostridiales; Eubacteriaceae; Flavonifractor; Flavonifractor_plautii
OTU 16862	3	0	1	0	0	4	13	0	0	0	0	1	0	0	0	0	1	0	0	0	Bacteria; Firmicutes; Clostridia; Clostridiales; Ruminococcaceae
OTU 16883	1	0	0	0	10	4	1	0	0	1	0	0	0	0	0	0	0	0	0	1	Bacteria; Tenericutes; Mollicutes; RF39
OTU 16886	0	2	0	3	0	3	1	0	0	2	0	0	0	1	2	1	2	0	2	0	Bacteria; Firmicutes; Clostridia; Clostridiales; Ruminococcaceae
OTU 169	0	0	0	0	1	0	0	0	0	0	3	0	2	0	0	0	1	0	3	0	Bacteria; Firmicutes; Clostridia; Clostridiales; Ruminococcaceae
OTU 16902	0	0	0	0	1	2	0	1	0	0	2	0	0	0	1	0	0	0	0	0	Bacteria; Bacteroidetes; Bacteroidia; Bacteroidales; Rikenellaceae; Alistipes
OTU 16906	7	12	0	0	0	7	2	0	50	30	4	9	5	12	18	4	0	3	12	9	Bacteria; Bacteroidetes; Bacteroidia; Bacteroidales; Rikenellaceae; Alistipes
OTU 16907	2	0	1	2	4	0	0	0	2	1	1	1	1	0	0	0	0	1	0	0	Bacteria; Firmicutes; Clostridia; Clostridiales; Ruminococcaceae
OTU 16917	3	1	0	1	0	0	0	0	2	1	2	13	0	0	0	0	2	3	3	6	Bacteria; Firmicutes; Clostridia; Clostridiales; Ruminococcaceae
OTU 16918	0	0	0	0	0	1	0	0	0	0	0	6	1	0	1	2	0	1	1	5	Bacteria; Firmicutes; Clostridia; Clostridiales; Ruminococcaceae
OTU 16920	3	0	2	1	4	1	9	31	2	13	2	0	1	3	0	1	0	1	3	2	Bacteria; Firmicutes; Bacilli; Lactobacillales; Oscillospiraceae; Oscillibacter; Oscillibacter_valericigenes
OTU 16940	0	1	0	0	0	0	0	0	3	0	0	4	4	0	0	1	3	0	1	5	Bacteria; Firmicutes; Clostridia; Clostridiales; Ruminococcaceae
OTU 1695	13	9	4	20	0	11	0	0	6	2	36	5	24	3	3	3	11	5	24	10	Bacteria; Firmicutes; Clostridia; Clostridiales; Ruminococcaceae
OTU 16955	0	3	0	13	0	8	4	18	5	17	2	0	2	11	13	7	3	1	13	0	Bacteria; Firmicutes; Clostridia; Clostridiales; Ruminococcaceae
OTU 16961	0	3	0	0	0	1	1	0	0	1	1	0	0	1	0	0	1	0	4	0	Bacteria; Firmicutes; Clostridia; Clostridiales; Ruminococcaceae
OTU 16975	0	0	0	3	0	0	3	0	4	0	1	0	0	0	0	0	0	0	2	0	Bacteria; Firmicutes; Clostridia; Clostridiales; Ruminococcaceae
OTU 16982	3	0	1	0	0	0	0	0	0	0	0	0	0	1	0	0	0	2	1	2	Bacteria; Firmicutes; Clostridia; Clostridiales; Ruminococcaceae
OTU 1700	1	9	0	0	0	0	0	0	0	1	0	1	1	1	0	0	0	0	0	0	Bacteria; Firmicutes; Clostridia; Clostridiales; Ruminococcaceae
OTU 17004	0	0	0	0	1	0	0	0	1	0	0	2	1	3	0	0	0	0	0	0	Bacteria; Firmicutes; Bacilli; Lactobacillales; Oscillospiraceae; Oscillibacter; Oscillibacter_valericigenes
OTU 17011	4	1	0	0	0	1	2	0	2	3	0	0	0	1	0	1	0	0	0	0	Bacteria; TM7; TM7-3; CW040; F16
OTU 17034	0	0	0	0	0	1	5	0	0	5	0	1	0	2	10	2	0	0	0	0	Bacteria; Bacteroidetes; Bacteroidia; Bacteroidales; Bacteroidaceae; Bacteroides
OTU 17057	1	0	0	0	2	1	1	0	7	0	0	0	0	0	0	0	0	0	0	0	Bacteria; Bacteroidetes; Bacteroidia; Bacteroidales; Bacteroidaceae; Bacteroides
OTU 17066	3	0	3	3	0	1	1	0	0	0	3	2	1	1	2	0	1	2	0	3	Bacteria; Firmicutes; Clostridia; Clostridiales; Ruminococcaceae
OTU 17068	0	0	0	0	3	0	1	0	0	0	1	0	0	0	0	2	0	0	0	1	Bacteria; Bacteroidetes; Bacteroidia; Bacteroidales; Bacteroidaceae; Bacteroides
OTU 17087	0	11	0	0	35	0	24	0	4	0	0	0	0	0	0	0	1	0	0	0	Bacteria; Bacteroidetes; Bacteroidia; Bacteroidales; Rikenellaceae; Alistipes
OTU 17089	3	2	0	0	0	2	0	0	1	1	0	1	0	4	0	0	0	0	0	0	Bacteria; Firmicutes; Clostridia; Clostridiales; Ruminococcaceae
OTU 17105	0	1	0	0	0	0	0	0	0	0	0	6	6	0	2	0	1	0	4	1	Bacteria; Firmicutes; Clostridia; Clostridiales; Ruminococcaceae
OTU 17112	2	0	45	19	47	9	0	0	4	0	9	14	6	5	4	3	7	14	19	12	Bacteria; Firmicutes; Clostridia; Clostridiales; Veillonellaceae; Phascolarctobacterium
OTU 1712	0	0	3	0	0	0	3	0	1	0	1	0	1	0	0	0	0	0	0	0	Bacteria; Firmicutes; Bacilli; Lactobacillales; Oscillospiraceae; Oscillibacter; Oscillibacter_valericigenes
OTU 17126	0	1	0	0	1	2	6	2	0	0	0	0	0	1	1	0	0	0	0	0	Bacteria; Tenericutes; Mollicutes; RF39
OTU 17131	8	0	3	1	1	0	4	0	0	0	0	0	0	0	0	0	0	0	0	0	Bacteria; Firmicutes; Clostridia; Clostridiales
OTU 17138	0	0	0	0	0	0	0	0	0	0	0	0	5	1	6	1	0	0	3	1	Bacteria; Lentisphaerae; Lentisphaeria; Victivallales; Victivallaceae; Victivallis; Victivallis_vadensis
OTU 17161	7	1	0	0	0	1	1	0	1	0	0	5	0	0	0	1	0	0	1	3	Bacteria; Firmicutes; Clostridia; Clostridiales
OTU 17163	0	1	12	1	5	0	0	0	0	0	0	0	0	1	0	0	0	0	0	2	Bacteria; Firmicutes; Clostridia; Clostridiales
OTU 17185	0	4	1	0	0	0	0	0	0	0	0	0	0	2	1	0	0	0	1	0	Bacteria; Firmicutes; Clostridia; Clostridiales; Ruminococcaceae
OTU 1722	7	0	0	0	0	13	0	0	0	0	6	0	0	0	1	0	0	8	1	1	Bacteria; Bacteroidetes; Bacteroidia; Bacteroidales; Bacteroidaceae; Bacteroides
OTU 1724	9	0	0	0	0	6	2	0	3	1	0	1	0	1	0	0	0	0	1	1	Bacteria; Firmicutes; Bacilli; Lactobacillales; Oscillospiraceae; Oscillibacter; Oscillibacter_valericigenes
OTU 17240	3	0	0	0	0	0	0	0	3	4	0	5	0	2	0	0	0	1	4	7	Bacteria; Bacteroidetes; Bacteroidia; Bacteroidales; S24-7
OTU 17259	2	0	2	4	0	0	0	5	3	1	1	0	0	1	2	0	2	0	0	2	Bacteria; Firmicutes; Bacilli; Lactobacillales; Oscillospiraceae; Oscillibacter; Oscillibacter_valericigenes
OTU 17272	0	0	0	0	0	1	0	0	0	0	0	1	1	0	0	2	1	0	0	0	Bacteria; Bacteroidetes; Bacteroidia; Bacteroidales; Bacteroidaceae; Bacteroides
OTU 17276	0	1	0	0	0	3	8	0	4	1	1	0	0	1	1	5	0	0	1	0	Bacteria; Firmicutes; Clostridia; Clostridiales; Ruminococcaceae
OTU 17284	1	0	0	0	0	0	0	1	0	0	7	0	0	0	1	0	2	0	2	0	Bacteria; Firmicutes; Clostridia; Clostridiales
OTU 17310	0	0	0	0	1	1	0	0	0	0	1	4	0	1	1	1	3	0	2	0	Bacteria; Firmicutes; Clostridia; Clostridiales; Ruminococcaceae
OTU 17320	0	1	0	0	0	1	0	0	0	0	1	1	0	0	2	0	1	0	2	0	Bacteria; Bacteroidetes; Bacteroidia; Bacteroidales; Rikenellaceae; Alistipes; Alistipes_shahii
OTU 17325	6	1	22	6	32	1	5	0	5	3	0	3	4	0	3	5	0	4	2	8	Bacteria; Firmicutes; Bacilli; Lactobacillales; Oscillospiraceae; Oscillibacter; Oscillibacter_valericigenes
OTU 17336	5	0	0	0	0	1	0	0	1	0	1	0	0	1	0	0	0	0	0	0	Bacteria; Firmicutes; Clostridia; Clostridiales; Ruminococcaceae
OTU 1734	0	0	0	0	1	1	0	0	1	0	0	2	0	0	0	1	0	2	0	0	Bacteria; Firmicutes; Clostridia; Clostridiales
OTU 17351	3	0	0	2	9	0	0	0	1	0	0	0	0	0	0	2	0	0	1	0	Bacteria; Tenericutes; RF3; ML615J-28
OTU 17355	0	0	0	0	0	0	5	0	0	4	0	0	2	3	0	0	1	0	0	0	Bacteria
OTU 17363	15	4	2	0	8	5	4	0	5	7	1	1	0	2	1	3	3	0	0	3	Bacteria; Firmicutes; Clostridia; Clostridiales; Ruminococcaceae
OTU 17367	0	1	0	0	0	1	1	0	0	0	0	0	0	1	2	0	0	0	0	0	Bacteria; Firmicutes; Clostridia; Clostridiales; Ruminococcaceae
OTU 17369	6	0	3	0	0	3	2	2	3	2	1	6	5	1	5	4	3	24	5	3	Bacteria; Firmicutes; Clostridia; Clostridiales; Mogibacteriaceae
OTU 1738	0	0	0	3	0	0	4	0	1	2	0	0	0	0	0	0	1	0	0	0	Bacteria; Bacteroidetes; Bacteroidia; Bacteroidales; Bacteroidaceae
OTU 17396	0	0	0	6	0	0	1	5	0	5	4	2	0	0	0	2	1	2	1	4	Bacteria; Firmicutes; Clostridia; Clostridiales; Ruminococcaceae
OTU 17416	0	0	2	0	0	0	0	0	1	0	2	1	0	0	0	0	0	0	1	0	Bacteria; Firmicutes; Bacilli; Lactobacillales; Oscillospiraceae; Oscillibacter; Oscillibacter_valericigenes
OTU 17418	3	0	0	0	0	3	0	0	19	0	0	0	2	0	0	1	0	0	0	1	Bacteria; Bacteroidetes; Bacteroidia; Bacteroidales
OTU 17436	3	0	1	0	0	0	9	0	0	0	1	1	4	0	1	0	3	5	1	1	Bacteria; Firmicutes; Clostridia; Clostridiales; Ruminococcaceae; Ruminococcus
OTU 1745	0	0	1	0	1	0	0	0	0	0	0	2	1	0	0	0	0	0	0	1	Bacteria; Firmicutes; Bacilli; Lactobacillales; Oscillospiraceae; Oscillibacter; Oscillibacter_valericigenes
OTU 17458	0	0	3	3	0	0	0	0	0	0	0	0	4	0	0	0	0	21	9	0	Bacteria; Bacteroidetes; Bacteroidia; Bacteroidales; Paraprevotellaceae; YRC22
OTU 1746	5	11	0	11	0	19	6	2	7	0	8	2	15	2	0	2	3	0	1	13	Bacteria; Firmicutes; Clostridia; Clostridiales; Ruminococcaceae
OTU 17461	1	1	0	2	0	1	0	1	0	0	3	3	11	0	4	0	1	1	5	1	Bacteria
OTU 17477	1	0	0	0	0	0	0	0	5	0	0	6	0	10	0	0	5	0	0	3	Bacteria; Firmicutes; Clostridia; Clostridiales; Ruminococcaceae
OTU 17485	0	3	2	2	0	0	0	0	2	1	3	1	2	5	2	1	1	2	1	2	Bacteria; Firmicutes; Clostridia; Clostridiales; Ruminococcaceae
OTU 17490	2	0	1	4	10	0	0	0	0	0	1	0	0	0	0	0	0	0	0	1	Bacteria; Firmicutes; Clostridia; Clostridiales
OTU 17491	1	28	0	1	0	4	5	4	0	9	6	7	4	0	2	0	4	2	6	11	Bacteria; Firmicutes; Clostridia; Clostridiales; Ruminococcaceae
OTU 17495	0	31	3	5	0	2	7	0	4	5	6	0	0	1	0	0	0	3	2	0	Bacteria; Bacteroidetes; Bacteroidia; Bacteroidales
OTU 17497	0	0	1	1	1	0	0	0	0	0	0	1	0	1	0	0	1	0	0	1	Bacteria; Firmicutes; Clostridia; Clostridiales; Lachnospiraceae
OTU 17515	0	0	0	0	0	5	5	0	3	2	2	1	0	0	0	0	0	0	1	0	Bacteria; Bacteroidetes; Bacteroidia; Bacteroidales; Bacteroidaceae; Bacteroides
OTU 17522	1	2	2	2	2	6	1	0	3	1	1	0	0	0	1	0	2	0	6	0	Bacteria; Firmicutes; Clostridia; Clostridiales; Ruminococcaceae
OTU 17552	0	4	0	4	0	0	2	0	0	0	3	0	0	0	0	0	0	0	2	0	Bacteria; Firmicutes; Clostridia; Clostridiales; Ruminococcaceae
OTU 17556	1	0	2	6	0	0	0	0	0	0	1	0	0	0	0	0	0	0	3	0	Bacteria; Firmicutes; Clostridia; Clostridiales; Ruminococcaceae
OTU 17560	5	8	1	0	0	1	4	21	6	0	0	0	0	0	0	0	0	0	0	0	Bacteria; Firmicutes; Clostridia; Clostridiales; Ruminococcaceae
OTU 17562	11	0	0	0	0	1	1	0	0	0	0	0	0	0	3	0	1	0	0	0	Bacteria; Firmicutes; Clostridia; Clostridiales
OTU 1757	0	0	0	1	2	0	0	0	0	1	0	2	1	0	1	0	0	1	2	2	Bacteria; Cyanobacteria; 4C0d-2; YS2
OTU 17588	5	18	3	13	14	7	18	5	67	6	33	29	11	4	2	2	24	62	36	35	Bacteria; Firmicutes; Clostridia; Clostridiales; Lachnospiraceae
OTU 17604	6	5	2	9	7	7	4	8	3	18	5	8	7	4	2	3	2	19	8	20	Bacteria; Firmicutes; Clostridia; Clostridiales; Ruminococcaceae
OTU 1762	13	8	1	0	0	3	4	0	12	9	0	0	0	3	0	1	0	0	3	0	Bacteria; Bacteroidetes; Bacteroidia; Bacteroidales
OTU 17625	2	0	0	0	2	5	0	1	8	1	0	0	6	1	2	1	1	6	3	2	Bacteria; Firmicutes; Clostridia; Clostridiales; Ruminococcaceae
OTU 17627	0	0	0	0	0	1	0	0	0	0	0	5	0	1	3	1	0	0	0	1	Bacteria; Bacteroidetes; Bacteroidia; Bacteroidales; Bacteroidaceae; Bacteroides
OTU 17628	6	0	0	0	0	7	0	1	2	0	22	16	20	4	3	4	21	9	12	13	Bacteria; Bacteroidetes; Bacteroidia; Bacteroidales; Bacteroidaceae; Bacteroides; Bacteroides_plebeius
OTU 17638	0	1	0	1	0	0	0	0	1	0	0	1	0	0	0	0	0	0	1	1	Bacteria; Firmicutes; Clostridia; Clostridiales; Ruminococcaceae
OTU 17640	0	0	0	0	0	1	0	0	0	0	0	0	3	0	1	2	1	0	2	2	Bacteria; Firmicutes; Clostridia
OTU 17643	0	0	0	0	0	1	2	0	1	0	0	0	3	1	4	1	0	0	0	0	Bacteria; Firmicutes; Bacilli; Lactobacillales; Oscillospiraceae; Oscillibacter; Oscillibacter_valericigenes
OTU 17659	30	23	1	6	0	19	65	0	59	56	66	56	90	10	30	9	14	43	55	64	Bacteria; Bacteroidetes; Bacteroidia; Bacteroidales
OTU 17665	0	4	0	0	0	0	0	0	0	0	0	3	0	0	1	2	0	11	2	2	Bacteria; Firmicutes; Clostridia; Clostridiales
OTU 17671	10	3	18	4	1	3	1	0	0	0	6	13	1	1	2	1	2	91	26	7	Bacteria; Firmicutes; Clostridia; Clostridiales; Ruminococcaceae
OTU 17687	1	0	0	0	0	1	1	0	1	0	1	0	3	0	0	0	0	0	0	0	Bacteria; Firmicutes; Clostridia; Clostridiales
OTU 1769	0	0	0	1	1	2	0	0	0	0	1	0	0	1	0	0	1	0	0	1	Bacteria; Firmicutes; Clostridia; Clostridiales
OTU 17727	0	0	0	0	0	5	0	0	0	0	1	1	1	0	7	0	0	5	1	0	Bacteria; Bacteroidetes; Bacteroidia; Bacteroidales; Paraprevotellaceae; CF231
OTU 17731	10	6	1	2	2	10	7	0	11	0	5	9	13	4	1	4	3	8	5	8	Bacteria; Firmicutes; Bacilli; Lactobacillales; Oscillospiraceae; Oscillibacter; Oscillibacter_valericigenes
OTU 17739	2	1	0	0	0	2	1	0	0	1	1	1	2	0	1	1	1	0	13	2	Bacteria; Firmicutes; Clostridia; Clostridiales; Ruminococcaceae
OTU 17747	8	8	0	0	0	0	22	1	14	6	3	1	38	3	9	3	6	14	15	2	Bacteria; Bacteroidetes; Bacteroidia; Bacteroidales
OTU 17750	0	0	0	8	0	5	2	0	0	5	0	0	0	1	4	2	1	0	2	0	Bacteria; Firmicutes; Clostridia; Clostridiales; Ruminococcaceae
OTU 17758	2	6	0	4	0	1	0	0	0	0	2	3	3	8	2	2	0	1	1	2	Bacteria; Bacteroidetes; Bacteroidia; Bacteroidales; Rikenellaceae; Alistipes
OTU 17759	2	0	0	0	0	5	1	3	0	1	0	0	3	0	0	0	7	0	0	1	Bacteria; Firmicutes; Clostridia; Clostridiales; Lachnospiraceae
OTU 1776	1	2	1	1	5	0	5	9	10	0	6	4	5	2	4	0	1	1	4	13	Bacteria; Firmicutes; Clostridia; Clostridiales; Ruminococcaceae
OTU 17767	0	0	1	0	1	1	0	0	0	0	3	0	0	3	13	4	6	4	1	0	Bacteria; Proteobacteria; Deltaproteobacteria; Desulfovibrionales; Desulfovibrionaceae
OTU 17772	0	1	2	0	0	1	1	0	0	2	0	1	6	0	0	0	0	0	2	1	Bacteria; Firmicutes; Clostridia; Clostridiales; Clostridiaceae; Clostridium
OTU 17784	0	4	0	3	1	2	3	0	1	1	0	0	0	0	0	0	0	0	0	0	Bacteria; Tenericutes; Mollicutes; RF39
OTU 17787	0	1	1	0	0	0	0	0	1	0	2	0	0	0	0	1	0	0	0	0	Bacteria; Firmicutes; Clostridia; Clostridiales
OTU 17790	0	0	0	0	0	1	0	0	0	0	1	0	1	1	1	0	0	1	2	0	Bacteria; Firmicutes; Clostridia; Clostridiales; Ruminococcaceae
OTU 1781	0	0	29	32	8	0	0	0	0	0	10	6	0	0	0	0	0	0	1	9	Bacteria; Firmicutes; Clostridia; Clostridiales
OTU 1782	0	2	0	0	0	0	1	0	0	3	0	1	0	0	0	1	0	0	1	3	Bacteria; Firmicutes; Clostridia; Clostridiales; Ruminococcaceae
OTU 17823	0	0	0	0	0	2	0	0	0	0	0	1	12	3	2	0	3	3	0	1	Bacteria; Bacteroidetes; Bacteroidia; Bacteroidales; BS11
OTU 17827	4	2	0	0	0	1	1	1	1	5	0	0	0	0	0	1	0	0	0	0	Bacteria; TM7; TM7-3; CW040; F16
OTU 17832	0	0	1	0	1	0	1	0	0	0	0	0	0	0	0	0	2	0	0	1	Bacteria; Firmicutes; Clostridia; Clostridiales; Lachnospiraceae; Dorea
OTU 17833	0	1	0	4	0	4	0	0	0	1	2	0	0	0	2	2	0	0	1	0	Bacteria; Firmicutes; Clostridia; Clostridiales; Ruminococcaceae
OTU 17839	1	0	0	0	0	1	0	0	1	0	0	0	0	0	0	4	0	0	0	1	Bacteria; Firmicutes; Clostridia; Clostridiales; Ruminococcaceae
OTU 17853	0	0	2	0	1	1	0	2	0	0	0	0	0	0	0	0	0	0	0	1	Bacteria; Firmicutes; Clostridia; Clostridiales
OTU 17862	0	0	0	1	0	0	0	0	1	0	0	1	1	0	0	0	0	2	2	1	Bacteria; Firmicutes; Clostridia; Clostridiales; Ruminococcaceae
OTU 17869	0	0	5	3	11	1	0	0	1	0	0	0	0	2	0	0	0	0	0	0	Bacteria; Firmicutes; Clostridia; Clostridiales
OTU 17882	0	1	3	1	0	0	1	0	1	1	2	0	0	0	1	5	0	0	6	2	Bacteria; Firmicutes; Clostridia; Clostridiales; Ruminococcaceae
OTU 17902	0	0	0	3	0	0	0	0	1	0	2	14	4	0	0	0	0	0	4	13	Bacteria; Bacteroidetes; Bacteroidia; Bacteroidales
OTU 17906	19	8	4	3	0	3	24	4	14	4	24	23	0	0	3	2	5	7	1	33	Bacteria; Firmicutes; Clostridia; Clostridiales; Lachnospiraceae
OTU 17912	5	1	0	0	0	2	0	0	0	3	0	0	2	0	0	0	0	0	0	0	Bacteria; Firmicutes; Clostridia; Clostridiales
OTU 17925	7	12	0	3	0	0	0	0	0	0	0	2	1	3	0	1	1	2	25	0	Bacteria; Bacteroidetes; Bacteroidia; Bacteroidales
OTU 17929	7	0	0	0	0	2	1	0	2	0	0	0	0	1	0	1	1	0	0	0	Bacteria; Firmicutes; Erysipelotrichi; Erysipelotrichales; Erysipelotrichaceae
OTU 17939	33	69	0	0	0	19	8	0	60	13	16	19	36	3	2	3	5	61	23	28	Bacteria; Bacteroidetes; Bacteroidia; Bacteroidales; Bacteroidaceae
OTU 1796	9	7	0	0	0	3	0	4	4	4	0	0	0	2	0	1	2	0	1	0	Bacteria; Firmicutes; Clostridia; Clostridiales; Ruminococcaceae
OTU 17968	0	0	0	0	0	3	2	0	2	0	0	1	0	0	0	0	0	1	0	0	Bacteria; Bacteroidetes; Bacteroidia; Bacteroidales; Bacteroidaceae; Bacteroides
OTU 1797	0	0	7	2	2	0	0	0	0	2	1	0	0	0	2	1	0	0	0	0	Bacteria; Firmicutes; Clostridia; Clostridiales
OTU 18008	4	4	16	4	25	1	5	0	1	2	11	9	1	0	0	0	0	0	1	21	Bacteria; Firmicutes; Clostridia; Clostridiales; Ruminococcaceae
OTU 18010	0	4	0	0	0	0	0	0	10	1	0	0	2	0	3	0	0	1	1	0	Bacteria; TM7; TM7-3; CW040; F16
OTU 18018	0	0	0	0	0	0	0	0	0	0	2	1	0	0	0	0	0	2	5	2	Bacteria; Firmicutes; Clostridia; Clostridiales; Ruminococcaceae
OTU 1803	4	4	0	0	0	8	8	1	14	0	12	4	1	0	0	1	5	8	3	7	Bacteria; Firmicutes; Clostridia; Clostridiales; Ruminococcaceae
OTU 1804	4	2	0	1	0	0	4	0	2	8	0	0	0	0	0	0	0	0	0	0	Bacteria; TM7; TM7-3; CW040; F16
OTU 18055	0	0	0	0	0	1	0	0	0	0	0	1	0	2	0	0	0	1	0	1	Bacteria; Firmicutes; Bacilli; Lactobacillales; Oscillospiraceae; Oscillibacter; Oscillibacter_valericigenes
OTU 18088	1	5	0	1	0	4	0	4	0	7	4	1	7	4	4	2	0	0	6	1	Bacteria; Firmicutes; Clostridia; Clostridiales; Ruminococcaceae
OTU 18095	0	1	0	1	0	6	0	0	0	2	0	0	0	0	3	0	2	0	1	0	Bacteria; Firmicutes; Clostridia; Clostridiales; Ruminococcaceae
OTU 18097	1	1	0	5	2	0	1	0	0	0	0	0	0	0	2	2	1	0	0	1	Bacteria; Firmicutes; Clostridia; Clostridiales
OTU 181	0	1	0	0	0	0	0	0	0	0	9	3	0	0	0	0	3	0	1	7	Bacteria; Firmicutes; Clostridia; Clostridiales
OTU 18113	3	0	0	0	0	0	0	0	1	0	1	1	0	0	0	1	0	0	0	0	Bacteria; Firmicutes; Clostridia; Clostridiales
OTU 18135	0	8	0	0	1	3	0	9	31	1	0	3	2	2	3	6	6	0	6	0	Bacteria; Firmicutes; Clostridia; Clostridiales; Ruminococcaceae
OTU 18138	1	4	0	0	0	0	2	0	1	0	0	11	0	2	0	0	2	0	0	1	Bacteria; Firmicutes; Clostridia; Clostridiales; Ruminococcaceae
OTU 1814	0	0	1	1	3	1	0	0	0	0	1	0	1	2	0	0	0	0	0	0	Bacteria; Firmicutes; Clostridia; Clostridiales; IncertaeSedisXIII; Mogibacterium
OTU 18141	13	8	0	0	1	5	19	0	18	0	1	0	1	0	1	2	2	0	0	3	Bacteria; Firmicutes; Clostridia; Clostridiales; Lachnospiraceae
OTU 18164	15	2	3	1	3	0	1	0	2	2	1	2	5	2	1	2	0	5	5	0	Bacteria; Firmicutes; Clostridia; Clostridiales; Ruminococcaceae
OTU 18166	1	4	0	0	0	0	2	0	0	0	0	4	1	0	1	1	1	2	0	3	Bacteria; Firmicutes; Clostridia; Clostridiales; Ruminococcaceae
OTU 1817	1	0	1	2	0	2	0	0	0	3	2	1	0	0	0	4	1	0	1	0	Bacteria; Firmicutes; Clostridia; Clostridiales; Ruminococcaceae
OTU 18170	0	0	0	1	5	0	3	0	2	0	5	0	0	1	0	0	2	2	1	1	Bacteria; Firmicutes; Clostridia; Clostridiales; Ruminococcaceae
OTU 18186	4	0	0	0	0	3	0	0	4	0	0	1	0	3	1	0	0	0	0	2	Bacteria; Firmicutes; Clostridia; Clostridiales; Ruminococcaceae
OTU 18195	1	0	0	0	0	0	0	1	1	0	0	0	0	0	0	1	0	1	0	0	Bacteria; Firmicutes; Clostridia; Clostridiales
OTU 18199	0	0	0	1	0	3	1	0	0	0	2	2	1	4	9	2	1	1	2	2	Bacteria; Firmicutes; Clostridia; Clostridiales; Ruminococcaceae
OTU 18200	7	0	1	16	4	3	2	0	3	0	0	0	0	0	0	1	2	0	0	2	Bacteria; Firmicutes; Clostridia; Clostridiales; Christensenellaceae
OTU 18202	9	0	0	5	0	6	2	1	8	0	2	0	0	4	0	1	0	2	1	2	Bacteria; Firmicutes; Erysipelotrichi; Erysipelotrichales; Erysipelotrichaceae
OTU 18212	0	0	0	0	0	1	0	0	0	0	0	0	10	6	3	0	2	0	1	1	Bacteria; Proteobacteria; Betaproteobacteria; Neisseriales; Neisseriaceae; Anaeroplasma
OTU 18233	4	0	1	0	0	4	0	0	1	0	0	0	2	1	0	0	0	0	0	0	Bacteria; Planctomycetes; Planctomycetia; Pirellulales; Pirellulaceae
OTU 18244	0	0	0	0	0	1	1	0	1	0	1	0	0	0	2	2	0	0	0	0	Bacteria; Bacteroidetes; Bacteroidia; Bacteroidales
OTU 18251	5	3	0	0	0	4	0	0	0	0	0	0	3	0	0	0	0	0	1	0	Bacteria; Bacteroidetes; Bacteroidia; Bacteroidales
OTU 18260	3	13	0	2	3	5	1	0	0	1	3	1	0	1	1	3	0	5	2	10	Bacteria; Firmicutes; Clostridia; Clostridiales; Ruminococcaceae
OTU 18262	2	2	0	9	1	11	3	13	2	5	13	2	9	11	24	8	3	0	18	1	Bacteria; Firmicutes; Clostridia; Clostridiales; Ruminococcaceae
OTU 18275	0	0	0	0	4	0	1	1	0	0	0	0	0	1	0	0	0	0	3	0	Bacteria; Firmicutes; Clostridia; Clostridiales; Lachnospiraceae
OTU 18277	0	27	0	0	0	0	3	0	2	0	4	2	7	4	4	0	3	0	1	3	Bacteria; Firmicutes; Bacilli; Lactobacillales; Oscillospiraceae; Oscillibacter; Oscillibacter_valericigenes
OTU 18299	3	1	26	2	0	0	3	0	5	0	2	23	0	0	0	3	3	31	15	11	Bacteria; Firmicutes; Clostridia; Clostridiales; Ruminococcaceae
OTU 18309	3	0	6	6	0	0	0	0	0	0	3	4	2	0	1	4	0	0	4	8	Bacteria; Bacteroidetes; Bacteroidia; Bacteroidales; Rikenellaceae; Alistipes
OTU 18313	3	4	0	0	0	3	0	4	4	1	3	0	0	2	1	0	2	2	2	2	Bacteria; Firmicutes; Bacilli; Lactobacillales; Oscillospiraceae; Oscillibacter; Oscillibacter_valericigenes
OTU 18316	2	5	18	4	9	0	1	0	0	0	5	0	0	0	0	2	0	2	0	0	Bacteria; Firmicutes; Clostridia; Clostridiales; Ruminococcaceae
OTU 18318	2	2	0	0	2	1	11	13	25	0	0	3	1	0	0	0	1	6	3	3	Bacteria; Firmicutes; Clostridia; Clostridiales; Lachnospiraceae
OTU 18326	0	0	7	25	4	6	8	19	4	2	9	0	0	3	2	7	7	1	6	1	Bacteria; Firmicutes; Clostridia; Clostridiales; Ruminococcaceae
OTU 18339	0	1	13	1	3	0	0	0	0	2	0	1	0	0	0	1	0	0	1	2	Bacteria; Firmicutes; Clostridia; Clostridiales; Ruminococcaceae
OTU 18345	2	0	0	0	0	2	4	0	0	4	6	3	2	0	6	1	1	4	0	5	Bacteria; Firmicutes; Clostridia; Clostridiales; Clostridiaceae; Clostridium
OTU 18348	1	1	1	2	0	1	7	0	0	0	1	2	0	0	1	0	3	1	1	4	Bacteria; Firmicutes; Clostridia; Clostridiales; Ruminococcaceae; Ruminococcus; Ruminococcus_bromii
OTU 18349	0	0	0	0	0	0	0	1	0	4	1	1	0	0	0	0	0	0	0	4	Bacteria; Firmicutes; Clostridia; Clostridiales; Ruminococcaceae
OTU 18355	0	0	2	1	0	1	0	0	0	0	1	0	0	0	0	1	1	0	3	0	Bacteria; Firmicutes; Clostridia; Clostridiales; Lachnospiraceae
OTU 1836	2	48	0	0	0	26	19	0	10	10	4	44	51	17	29	30	5	8	21	69	Bacteria; Bacteroidetes; Bacteroidia; Bacteroidales
OTU 18371	3	2	0	0	0	15	63	33	44	2	2	15	5	3	2	0	8	15	7	7	Bacteria; Firmicutes; Clostridia; Clostridiales; Ruminococcaceae
OTU 18382	1	0	0	0	0	0	0	0	0	2	2	4	2	0	0	1	0	2	6	1	Bacteria; Firmicutes; Bacilli; Lactobacillales; Oscillospiraceae; Oscillibacter; Oscillibacter_valericigenes
OTU 18390	1	0	0	0	0	1	0	0	0	0	0	0	0	0	0	1	4	1	0	0	Bacteria; Firmicutes; Clostridia; Clostridiales; Ruminococcaceae
OTU 18403	1	1	5	1	0	2	1	0	5	4	2	2	0	2	2	0	2	3	0	4	Bacteria; Firmicutes; Clostridia; Clostridiales; Ruminococcaceae
OTU 18413	1	1	0	0	0	13	16	0	6	0	8	35	6	0	2	13	0	27	14	47	Bacteria; Bacteroidetes; Bacteroidia; Bacteroidales
OTU 18417	0	0	1	0	0	0	0	0	0	0	0	0	0	0	0	1	1	2	1	0	Bacteria; Firmicutes; Clostridia; Clostridiales; Ruminococcaceae
OTU 18420	2	1	0	0	0	0	0	0	0	4	0	5	0	0	0	1	0	0	0	1	Bacteria; Firmicutes; Clostridia; Clostridiales; Ruminococcaceae
OTU 18424	5	6	2	4	0	1	20	0	0	4	2	1	5	3	4	0	1	14	4	0	Bacteria; Firmicutes; Bacilli; Lactobacillales; Oscillospiraceae; Oscillibacter; Oscillibacter_valericigenes
OTU 18427	0	0	0	0	0	5	2	0	0	0	0	2	0	1	1	0	0	0	0	0	Bacteria; Firmicutes; Clostridia; Clostridiales; Ruminococcaceae
OTU 18433	0	2	0	4	0	6	2	16	0	0	0	0	0	2	1	1	9	0	0	0	Bacteria; Firmicutes; Clostridia; Clostridiales; Ruminococcaceae
OTU 18443	3	5	0	0	0	7	0	0	0	17	5	18	0	7	1	0	0	1	9	13	Bacteria; Bacteroidetes; Bacteroidia; Bacteroidales; Prevotellaceae; Prevotella
OTU 18445	0	0	0	0	0	0	2	0	0	3	0	0	0	2	0	0	0	3	0	3	Bacteria; Firmicutes; Clostridia; Clostridiales; Ruminococcaceae
OTU 18462	1	0	0	5	2	2	0	0	0	0	2	4	1	5	10	0	1	0	3	7	Bacteria
OTU 18478	3	0	1	2	0	2	0	0	0	0	0	1	2	0	0	1	1	0	1	4	Bacteria; Firmicutes; Clostridia; Clostridiales; Ruminococcaceae
OTU 18481	2	1	1	1	0	2	2	0	0	1	3	0	0	0	0	0	0	0	1	2	Bacteria; Firmicutes; Clostridia; Clostridiales; Ruminococcaceae
OTU 18486	16	9	2	0	3	2	2	6	6	1	1	2	1	2	2	0	12	0	3	6	Bacteria; Firmicutes; Bacilli; Lactobacillales; Oscillospiraceae; Oscillibacter; Oscillibacter_valericigenes
OTU 18515	13	11	1	0	0	4	25	0	15	4	6	4	3	2	0	3	3	7	7	16	Bacteria; Firmicutes; Bacilli; Lactobacillales; Oscillospiraceae; Oscillibacter; Oscillibacter_valericigenes
OTU 18517	0	0	0	0	0	0	0	0	0	0	0	1	2	1	2	0	2	0	5	0	Bacteria; Firmicutes; Clostridia; Clostridiales; Ruminococcaceae
OTU 18527	11	4	0	2	0	17	3	0	3	9	0	0	12	2	1	1	16	1	4	0	Bacteria; Bacteroidetes; Bacteroidia; Bacteroidales; Rikenellaceae; Alistipes
OTU 18528	3	2	4	9	1	0	0	0	4	5	1	0	3	1	3	1	1	2	1	2	Bacteria; Firmicutes; Clostridia; Clostridiales; Ruminococcaceae
OTU 18541	0	0	0	0	1	0	0	0	3	0	1	0	0	1	0	0	0	10	2	0	Bacteria; Firmicutes; Clostridia; Clostridiales; Ruminococcaceae
OTU 18547	0	2	0	0	0	0	11	0	0	4	0	0	0	0	1	2	0	0	0	0	Bacteria; Tenericutes; Mollicutes; RF39
OTU 18561	3	0	0	1	0	0	0	0	0	0	1	0	0	0	0	0	1	0	1	0	Bacteria; Firmicutes; Clostridia; Clostridiales; Ruminococcaceae
OTU 18563	0	0	0	0	0	0	0	0	0	0	2	2	1	0	2	0	0	0	2	0	Bacteria; Proteobacteria; Alphaproteobacteria; RF32
OTU 18569	3	0	0	8	0	2	0	1	3	4	2	0	0	5	0	0	1	1	1	3	Bacteria; Firmicutes; Clostridia; Clostridiales; Ruminococcaceae
OTU 1857	2	0	0	1	1	0	1	0	1	0	0	0	2	0	0	2	1	4	3	0	Bacteria; Firmicutes; Clostridia; Clostridiales; Ruminococcaceae
OTU 18571	5	0	0	0	0	3	0	0	0	1	0	0	0	0	2	0	0	4	4	1	Bacteria; Firmicutes; Bacilli; Lactobacillales; Oscillospiraceae; Oscillibacter; Oscillibacter_valericigenes
OTU 18574	0	3	10	2	0	0	7	0	1	4	0	0	0	0	0	0	0	0	0	0	Bacteria; Bacteroidetes; Bacteroidia; Bacteroidales
OTU 18579	0	2	0	0	0	0	0	0	1	2	0	0	0	0	0	2	1	0	0	0	Bacteria; Firmicutes; Clostridia; Clostridiales; Ruminococcaceae
OTU 1858	3	1	0	0	0	0	0	0	3	0	0	3	1	0	3	0	1	1	2	3	Bacteria; Firmicutes; Bacilli; Lactobacillales; Oscillospiraceae; Oscillibacter; Oscillibacter_valericigenes
OTU 18581	0	1	4	0	3	3	3	0	2	0	0	1	1	0	1	0	0	0	2	0	Bacteria; Firmicutes; Clostridia; Clostridiales; Ruminococcaceae
OTU 18589	1	0	1	3	2	0	0	0	0	0	7	0	4	1	0	0	1	0	0	0	Bacteria; Firmicutes; Bacilli; Lactobacillales; Oscillospiraceae; Oscillibacter; Oscillibacter_valericigenes
OTU 18602	1	0	0	0	0	0	1	0	0	2	0	0	1	0	0	0	0	0	0	1	Bacteria; Firmicutes; Clostridia; Clostridiales; Ruminococcaceae
OTU 18611	10	1	0	0	0	0	0	0	13	1	0	8	1	0	0	0	0	5	2	1	Bacteria; Bacteroidetes; Bacteroidia; Bacteroidales; S24-7
OTU 18613	0	3	4	13	0	0	3	0	0	3	2	17	0	0	0	0	0	62	22	15	Bacteria; Bacteroidetes; Bacteroidia; Bacteroidales; Paraprevotellaceae; CF231
OTU 18617	1	7	0	0	0	1	0	0	6	1	0	0	0	0	1	0	0	2	0	1	Bacteria; Firmicutes; Clostridia; Clostridiales
OTU 18628	7	34	9	19	0	29	2	0	1	6	1	7	11	4	15	4	5	11	5	20	Bacteria; Bacteroidetes; Bacteroidia; Bacteroidales
OTU 18647	1	2	0	0	0	0	0	0	0	0	0	0	1	1	0	0	0	1	1	0	Bacteria; Firmicutes; Clostridia; Clostridiales
OTU 18649	0	0	0	1	0	2	2	0	1	0	1	0	0	0	0	0	3	0	0	0	Bacteria; Tenericutes; RF3; ML615J-28
OTU 18658	0	1	0	2	0	3	0	0	0	0	1	0	2	0	0	0	2	0	0	0	Bacteria; Firmicutes; Clostridia; Clostridiales; Ruminococcaceae
OTU 18672	0	3	3	0	0	1	0	0	0	0	0	2	0	0	1	0	0	0	0	2	Bacteria; Firmicutes; Clostridia; Clostridiales; Ruminococcaceae
OTU 18694	0	1	0	13	0	2	0	0	0	2	1	0	1	2	0	1	2	0	0	0	Bacteria; Firmicutes; Clostridia; Clostridiales; Ruminococcaceae
OTU 18696	0	5	0	0	0	2	4	0	0	0	2	0	2	3	1	1	2	0	2	0	Bacteria; Firmicutes; Clostridia; Clostridiales; Ruminococcaceae
OTU 18700	0	0	2	1	21	0	0	4	0	0	0	0	0	0	3	0	1	0	0	1	Bacteria; Firmicutes; Clostridia; Clostridiales; Lachnospiraceae
OTU 18703	0	6	0	1	8	0	2	0	0	9	0	0	0	0	0	0	1	0	2	0	Bacteria; Firmicutes; Clostridia; Clostridiales; Clostridiaceae; Clostridium; Clostridium_propionicum
OTU 18708	3	2	0	0	0	2	3	0	1	2	0	1	0	0	0	0	0	0	0	0	Bacteria; TM7; TM7-3; CW040; F16
OTU 18717	5	12	0	1	0	2	32	0	2	2	9	10	30	2	7	2	0	1	4	6	Bacteria; Bacteroidetes; Bacteroidia; Bacteroidales
OTU 18745	1	1	1	2	4	0	0	0	6	2	1	0	0	2	0	0	2	0	0	0	Bacteria; Firmicutes; Clostridia; Clostridiales; Ruminococcaceae
OTU 18746	3	0	0	0	0	0	3	0	0	0	0	2	0	1	0	0	1	0	0	4	Bacteria; Bacteroidetes; Bacteroidia; Bacteroidales
OTU 18753	38	85	0	5	0	14	135	0	66	28	23	19	52	25	37	8	22	65	31	34	Bacteria; Bacteroidetes; Bacteroidia; Bacteroidales
OTU 18786	0	0	0	0	0	1	3	0	1	0	8	0	0	0	0	0	0	0	0	3	Bacteria; Firmicutes; Clostridia; Clostridiales; Ruminococcaceae; Ruminococcus
OTU 18790	0	0	0	3	0	2	1	0	0	1	1	0	0	0	0	0	0	0	0	0	Bacteria; Firmicutes; Clostridia; Clostridiales; Ruminococcaceae
OTU 18795	3	1	0	0	0	9	0	2	6	1	0	4	1	0	0	0	0	0	1	3	Bacteria; Firmicutes; Clostridia; Clostridiales; Ruminococcaceae; Ruminococcus
OTU 18811	0	2	5	2	10	4	3	0	0	0	2	0	1	0	0	2	1	1	2	7	Bacteria; Firmicutes; Clostridia; Clostridiales
OTU 18820	1	3	0	0	0	0	0	0	0	0	0	9	0	0	0	0	1	4	1	9	Bacteria; Firmicutes; Clostridia; Clostridiales; Ruminococcaceae
OTU 18825	0	5	0	0	0	0	29	0	0	0	0	1	4	5	1	2	3	7	4	1	Bacteria; Bacteroidetes; Bacteroidia; Bacteroidales
OTU 18831	0	0	0	0	0	0	2	0	2	0	1	1	0	0	0	0	1	0	0	0	Bacteria; Firmicutes; Clostridia; Clostridiales; Lachnospiraceae
OTU 18835	0	2	4	1	0	0	4	0	1	0	1	0	0	0	1	2	0	1	0	0	Bacteria; Firmicutes; Bacilli; Lactobacillales; Oscillospiraceae; Oscillibacter; Oscillibacter_valericigenes
OTU 18837	5	14	1	1	0	1	2	0	3	0	1	4	2	1	0	5	0	0	0	5	Bacteria; Firmicutes; Clostridia; Clostridiales
OTU 18859	7	10	0	3	5	2	8	0	12	0	1	1	0	0	0	1	0	0	1	8	Bacteria; Firmicutes; Clostridia; Clostridiales
OTU 18877	1	0	0	1	1	0	1	0	0	0	1	7	1	0	0	0	0	0	2	1	Bacteria; Firmicutes; Clostridia; Clostridiales; Ruminococcaceae
OTU 18878	1	1	1	0	0	1	0	0	0	3	0	0	1	0	0	0	0	0	0	1	Bacteria; Firmicutes; Clostridia; Clostridiales; Ruminococcaceae
OTU 18889	12	35	3	3	2	1	41	26	36	2	9	4	2	2	1	1	2	6	7	3	Bacteria; Firmicutes; Clostridia; Clostridiales; Ruminococcaceae
OTU 18891	2	2	2	0	1	4	2	2	4	0	0	0	0	0	0	1	0	0	0	0	Bacteria; Firmicutes; Clostridia; Clostridiales; Clostridiaceae; Clostridium
OTU 18894	10	3	7	2	6	5	2	0	4	4	1	2	3	3	1	3	1	3	2	0	Bacteria; Firmicutes; Clostridia; Clostridiales; Christensenellaceae
OTU 18895	1	0	0	1	0	1	1	0	2	8	0	0	0	0	0	0	0	0	1	0	Bacteria; Firmicutes; Clostridia; Clostridiales; Ruminococcaceae; Ruminococcus
OTU 18905	0	5	0	0	3	1	0	0	0	0	3	1	0	3	0	0	0	0	0	0	Bacteria; Firmicutes; Clostridia; Clostridiales; Ruminococcaceae
OTU 18913	2	9	0	0	0	5	0	0	2	1	0	0	1	2	0	0	2	5	4	3	Bacteria; Bacteroidetes; Bacteroidia; Bacteroidales
OTU 18917	1	2	1	0	0	0	2	0	2	0	2	4	3	2	2	4	0	0	1	1	Bacteria; Firmicutes; Clostridia; Clostridiales; Ruminococcaceae
OTU 18958	13	55	0	0	1	2	11	0	5	5	2	3	8	2	2	2	4	12	6	3	Bacteria; Bacteroidetes; Bacteroidia; Bacteroidales
OTU 1896	0	2	0	1	0	0	0	0	0	0	0	3	0	1	0	0	1	0	1	0	Bacteria; Firmicutes; Clostridia; Clostridiales; Ruminococcaceae
OTU 18961	4	0	0	0	0	1	28	0	2	0	0	0	4	1	0	0	1	0	0	0	Bacteria; Firmicutes; Clostridia; Clostridiales; Ruminococcaceae
OTU 18966	1	1	0	2	1	0	0	0	0	0	1	0	6	0	0	0	0	0	0	1	Bacteria; Firmicutes; Clostridia; Clostridiales; Ruminococcaceae
OTU 18969	1	4	0	0	0	0	0	0	3	0	0	0	0	1	2	0	0	0	4	0	Bacteria; Firmicutes; Clostridia; Clostridiales; Ruminococcaceae
OTU 18977	2	0	0	1	0	0	0	0	0	2	2	24	1	3	13	1	2	1	0	30	Bacteria; Firmicutes; Clostridia; Clostridiales; Ruminococcaceae
OTU 18982	2	0	0	0	0	1	23	0	0	0	0	4	0	2	1	0	0	1	0	9	Bacteria; Bacteroidetes; Bacteroidia; Bacteroidales
OTU 18989	0	0	0	17	1	2	0	0	0	1	15	0	2	1	1	5	7	0	16	1	Bacteria; Lentisphaerae; Lentisphaeria; Victivallales; Victivallaceae; Victivallis; Victivallis_vadensis
OTU 18991	0	0	2	1	0	0	0	0	0	0	3	3	0	0	0	0	0	7	3	2	Bacteria; Firmicutes; Bacilli; Lactobacillales; Oscillospiraceae; Oscillibacter; Oscillibacter_valericigenes
OTU 19002	20	18	0	0	0	14	9	0	40	13	8	8	4	3	3	3	3	0	0	4	Bacteria; Bacteroidetes; Bacteroidia; Bacteroidales; Bacteroidaceae
OTU 19010	11	34	3	3	0	16	14	0	3	8	34	59	20	16	19	12	29	31	40	52	Bacteria; Bacteroidetes; Bacteroidia; Bacteroidales
OTU 19012	0	0	0	2	0	0	3	0	0	0	0	0	2	0	0	0	1	1	1	3	Bacteria; Firmicutes; Clostridia; Clostridiales; Ruminococcaceae; Ruminococcus
OTU 1904	22	85	0	22	0	3	57	0	89	7	41	99	40	8	10	8	34	28	13	122	Bacteria; Bacteroidetes; Bacteroidia; Bacteroidales
OTU 1905	4	11	7	28	62	5	0	0	0	5	13	12	10	6	14	10	15	33	15	18	Bacteria; Bacteroidetes; Bacteroidia; Bacteroidales; Bacteroidaceae; Bacteroides
OTU 19059	0	3	0	0	0	1	0	0	1	0	0	0	0	0	3	0	0	0	1	0	Bacteria
OTU 19074	34	40	10	15	86	6	58	5	21	4	6	9	2	3	1	0	1	6	7	19	Bacteria; Firmicutes; Clostridia; Clostridiales
OTU 19078	0	0	0	0	0	0	1	0	0	0	2	3	1	0	0	0	0	0	0	3	Bacteria; Bacteroidetes; Bacteroidia; Bacteroidales
OTU 19083	0	0	0	0	2	0	3	0	0	0	0	0	0	1	0	0	0	0	2	3	Bacteria; Firmicutes; Bacilli; Lactobacillales; Oscillospiraceae; Oscillibacter; Oscillibacter_valericigenes
OTU 19102	1	0	0	0	0	1	0	2	1	0	0	2	0	0	0	2	0	0	0	0	Bacteria; Firmicutes; Clostridia; Clostridiales; Eubacteriaceae; Eubacterium; Eubacterium_contortum
OTU 19118	19	3	6	1	0	0	0	0	1	0	2	3	5	0	0	2	0	8	4	5	Bacteria; Firmicutes; Clostridia; Clostridiales
OTU 1912	1	1	1	1	12	1	0	0	0	0	0	0	0	0	0	0	0	0	0	1	Bacteria; Firmicutes; Clostridia; Clostridiales; Lachnospiraceae
OTU 19134	1	1	0	0	0	1	0	1	0	1	0	1	0	0	2	0	2	1	0	1	Bacteria; Firmicutes; Clostridia; Clostridiales; Lachnospiraceae
OTU 19150	0	0	0	3	0	1	0	0	0	0	0	0	4	1	0	0	0	0	4	1	Bacteria; Spirochaetes; Spirochaetia; Spirochaetales; Spirochaetaceae; Treponema
OTU 1917	3	3	0	0	0	0	0	0	0	0	1	4	0	0	0	1	0	0	0	0	Bacteria; Firmicutes; Clostridia; Clostridiales; Ruminococcaceae
OTU 19173	0	0	0	0	5	4	5	1	4	6	0	0	3	0	0	1	0	3	2	0	Bacteria; Firmicutes; Clostridia; Clostridiales; Eubacteriaceae; Eubacterium; Eubacterium_tortuosum
OTU 19178	0	0	0	1	0	0	0	0	1	0	1	0	1	0	2	0	0	0	0	0	Bacteria; Bacteroidetes; Bacteroidia; Bacteroidales; Bacteroidaceae; Bacteroides
OTU 19195	0	0	1	0	0	6	0	0	0	1	2	0	0	1	4	1	0	1	1	1	Bacteria; Firmicutes; Bacilli; Lactobacillales; Oscillospiraceae; Oscillibacter; Oscillibacter_valericigenes
OTU 19199	8	4	3	2	1	6	14	0	7	6	5	4	0	5	2	0	15	6	8	19	Bacteria; Firmicutes; Clostridia; Clostridiales; Ruminococcaceae
OTU 1920	0	0	0	3	0	0	1	0	0	2	0	0	0	0	2	0	1	0	0	0	Bacteria; Firmicutes; Clostridia; Clostridiales; Ruminococcaceae
OTU 19207	8	16	1	33	0	24	8	1	14	17	4	0	12	21	15	21	32	5	23	6	Bacteria; Firmicutes; Clostridia; Clostridiales; Ruminococcaceae
OTU 19208	2	2	25	8	9	0	0	1	0	0	0	0	0	7	0	1	5	0	1	2	Bacteria; Firmicutes; Clostridia; Clostridiales; Ruminococcaceae
OTU 19213	3	1	1	10	6	10	3	1	19	8	16	14	9	6	2	1	11	33	15	18	Bacteria; Firmicutes; Bacilli; Lactobacillales; Oscillospiraceae; Oscillibacter; Oscillibacter_valericigenes
OTU 19229	12	0	0	3	0	11	1	0	2	0	0	8	0	0	0	0	4	10	8	14	Bacteria; Firmicutes; Clostridia; Clostridiales; Lachnospiraceae
OTU 19231	0	0	0	0	0	1	4	0	0	1	1	0	0	0	0	1	0	0	0	0	Bacteria; Firmicutes; Bacilli; Lactobacillales; Oscillospiraceae; Oscillibacter; Oscillibacter_valericigenes
OTU 19255	0	1	0	0	0	0	0	0	1	0	0	3	2	3	0	0	0	1	0	2	Bacteria; Firmicutes; Clostridia; Clostridiales; Mogibacteriaceae
OTU 19302	2	1	0	0	0	1	1	38	1	0	0	0	0	0	0	1	0	0	1	0	Bacteria; Firmicutes; Clostridia; Clostridiales; Ruminococcaceae; Oscillospira
OTU 19311	0	1	0	3	1	2	0	0	0	0	0	0	0	0	0	0	0	0	2	0	Bacteria; Firmicutes; Clostridia; Clostridiales; Ruminococcaceae
OTU 19312	1	0	0	0	0	4	0	0	0	0	9	4	15	3	22	12	31	0	15	1	Bacteria; Bacteroidetes; Bacteroidia; Bacteroidales; Bacteroidaceae; Bacteroides
OTU 19316	1	0	0	1	0	0	1	0	0	0	1	0	0	6	4	2	0	0	1	0	Bacteria
OTU 19318	1	2	0	0	0	0	1	0	3	0	0	1	0	0	0	0	0	0	0	1	Bacteria; Bacteroidetes; Bacteroidia; Bacteroidales
OTU 19319	7	10	0	0	0	27	10	0	38	0	11	5	19	16	18	5	15	30	17	7	Bacteria; Bacteroidetes; Bacteroidia; Bacteroidales; Rikenellaceae; Alistipes; Alistipes_shahii
OTU 19325	0	0	0	1	1	0	0	0	0	1	2	0	0	0	2	1	1	0	0	0	Bacteria; Firmicutes; Clostridia; Clostridiales
OTU 19327	14	5	1	2	2	5	11	20	5	5	10	5	2	5	13	2	1	2	5	2	Bacteria; Firmicutes; Clostridia; Clostridiales; Ruminococcaceae
OTU 19349	0	0	2	0	3	0	1	0	1	0	1	0	0	0	0	1	0	0	0	0	Bacteria; Firmicutes; Clostridia; Clostridiales
OTU 19352	0	0	0	24	0	0	0	0	0	0	3	1	0	2	6	10	5	0	2	1	Bacteria; Bacteroidetes; Bacteroidia; Bacteroidales; Marinilabiliaceae
OTU 19354	0	0	0	0	0	0	0	0	0	0	8	0	2	10	10	8	0	7	1	0	Bacteria; Bacteroidetes; Bacteroidia; Bacteroidales
OTU 19359	0	4	0	0	0	10	0	0	0	0	0	0	10	22	15	2	0	30	7	0	Bacteria; Bacteroidetes; Bacteroidia; Bacteroidales; Paraprevotellaceae; CF231
OTU 19360	0	0	1	3	39	1	2	45	12	5	3	0	1	0	0	0	0	3	3	0	Bacteria; Firmicutes; Clostridia; Clostridiales; Clostridiaceae; Clostridium
OTU 19368	4	2	1	7	3	0	39	0	1	0	0	1	0	4	1	0	0	0	0	0	Bacteria; Firmicutes; Clostridia; Clostridiales; Ruminococcaceae
OTU 19380	1	0	1	0	1	4	1	1	1	0	0	0	0	0	0	0	0	0	0	1	Bacteria; Firmicutes; Clostridia; Clostridiales; Ruminococcaceae
OTU 19384	2	0	0	1	0	0	0	0	4	0	1	0	18	1	2	0	1	0	1	0	Bacteria; Firmicutes; Clostridia; Clostridiales; Ruminococcaceae
OTU 19392	17	15	0	0	0	20	87	0	23	16	0	2	0	11	11	2	15	2	4	1	Bacteria; Bacteroidetes; Bacteroidia; Bacteroidales; Bacteroidaceae
OTU 19403	0	0	10	1	9	0	0	0	0	0	5	1	0	0	0	0	0	0	0	0	Bacteria; Firmicutes; Bacilli; Lactobacillales; Oscillospiraceae; Oscillibacter; Oscillibacter_valericigenes
OTU 19415	3	0	0	1	0	0	1	0	0	1	0	2	3	0	0	1	0	0	0	2	Bacteria; Firmicutes; Clostridia; Clostridiales; Ruminococcaceae
OTU 19420	2	2	0	1	0	0	16	0	2	0	16	0	0	0	0	0	0	0	0	0	Bacteria; Firmicutes; Clostridia; Clostridiales; Ruminococcaceae
OTU 19440	0	0	0	0	0	2	1	0	6	1	22	19	16	3	4	2	7	28	13	21	Bacteria; Bacteroidetes; Bacteroidia; Bacteroidales; Bacteroidaceae; Bacteroides
OTU 19442	17	9	8	7	51	7	26	12	33	8	10	1	4	8	11	3	3	7	6	6	Bacteria; Firmicutes; Clostridia; Clostridiales; Ruminococcaceae
OTU 19469	0	2	0	0	4	1	0	0	0	0	3	2	0	0	0	0	1	0	0	4	Bacteria; Firmicutes; Clostridia; Clostridiales; Clostridiaceae; Clostridium
OTU 19473	10	11	2	6	6	3	11	0	51	20	27	8	4	8	7	1	12	5	11	10	Bacteria; Firmicutes; Clostridia; Clostridiales; Ruminococcaceae
OTU 19511	7	2	3	3	0	1	5	0	12	8	7	2	1	8	1	1	2	2	0	0	Bacteria; Firmicutes; Clostridia; Clostridiales; Ruminococcaceae
OTU 19532	0	3	0	2	0	4	1	0	1	2	1	0	2	1	6	1	3	0	2	6	Bacteria; Firmicutes; Clostridia; Clostridiales; Ruminococcaceae
OTU 19545	1	4	0	0	0	0	0	0	6	4	4	1	2	0	0	0	4	2	2	13	Bacteria; Firmicutes; Clostridia; Clostridiales; Ruminococcaceae
OTU 19561	0	0	0	0	0	0	0	1	0	0	1	1	0	0	1	0	0	0	1	0	Bacteria; Firmicutes; Clostridia; Clostridiales
OTU 19576	2	1	0	0	0	1	0	0	1	0	3	3	0	3	0	0	1	0	1	4	Bacteria; Firmicutes; Clostridia; Clostridiales
OTU 19577	3	4	0	0	0	1	8	0	1	0	0	0	0	0	0	0	0	0	0	0	Bacteria; Firmicutes; Clostridia; Clostridiales; Veillonellaceae
OTU 19579	1	1	0	0	0	1	4	0	5	0	0	0	0	0	0	0	0	0	0	0	Bacteria; Firmicutes; Clostridia; Clostridiales; Ruminococcaceae
OTU 19591	1	0	0	1	0	1	0	0	0	0	0	1	0	0	0	1	1	0	0	0	Bacteria; Firmicutes
OTU 19596	0	13	3	0	0	1	27	0	6	4	1	1	1	0	0	0	1	2	2	2	Bacteria; Firmicutes; Clostridia; Clostridiales; Ruminococcaceae
OTU 19610	0	0	2	2	6	1	0	0	0	0	0	0	0	0	0	1	0	2	3	1	Bacteria; Firmicutes; Clostridia; Clostridiales; Ruminococcaceae
OTU 19613	0	1	1	0	0	0	2	0	0	0	0	0	0	1	0	0	3	0	0	0	Bacteria; Firmicutes; Clostridia; Clostridiales; Ruminococcaceae; Ruminococcus
OTU 19627	5	0	13	44	0	10	0	0	0	0	9	3	0	3	11	7	8	2	0	1	Bacteria; Bacteroidetes; Bacteroidia; Bacteroidales; Bacteroidaceae
OTU 19635	0	2	0	0	0	0	0	0	1	0	1	0	0	2	3	0	0	0	3	0	Bacteria; Firmicutes; Clostridia; Clostridiales; Ruminococcaceae
OTU 19704	7	6	8	15	36	2	7	0	4	5	7	1	7	4	6	6	3	2	2	4	Bacteria; Firmicutes; Clostridia; Clostridiales
OTU 19721	0	0	0	0	0	1	5	0	0	1	0	1	0	0	0	0	0	0	1	1	Bacteria; Firmicutes; Clostridia; Clostridiales; Ruminococcaceae
OTU 19756	0	0	0	0	0	0	1	0	0	1	2	2	0	0	0	0	0	0	0	3	Bacteria; Firmicutes; Clostridia; Clostridiales; Ruminococcaceae
OTU 19763	13	18	1	4	6	8	11	7	31	20	9	5	5	7	3	3	5	3	9	10	Bacteria; Firmicutes; Clostridia; Clostridiales; Ruminococcaceae
OTU 19780	1	2	2	3	1	2	6	0	0	0	3	3	1	1	2	0	0	1	2	0	Bacteria; Firmicutes; Clostridia; Clostridiales; Ruminococcaceae
OTU 19782	0	3	0	6	0	0	0	0	0	7	1	0	2	0	6	1	1	0	6	0	Bacteria; Firmicutes; Clostridia; Clostridiales; Ruminococcaceae
OTU 19789	9	2	1	7	0	2	1	0	0	0	0	1	2	0	7	3	1	0	4	6	Bacteria; Firmicutes; Clostridia; Clostridiales
OTU 19801	1	1	31	1	19	1	0	0	0	8	1	0	0	0	0	0	1	0	0	0	Bacteria; Firmicutes; Clostridia; Clostridiales; Lachnospiraceae
OTU 19803	0	4	0	0	0	0	1	0	0	0	0	0	1	7	1	1	1	0	2	0	Bacteria; Firmicutes; Clostridia; Clostridiales; Ruminococcaceae
OTU 1981	0	0	20	13	80	1	0	0	0	0	0	1	0	0	0	0	0	0	0	0	Bacteria; Bacteroidetes; Bacteroidia; Bacteroidales; Bacteroidaceae; Bacteroides
OTU 19815	0	0	6	0	0	0	0	0	0	0	1	1	0	0	0	0	1	0	0	2	Bacteria; Firmicutes; Clostridia; Clostridiales; Eubacteriaceae; Eubacterium; Eubacterium_siraeum
OTU 19820	6	0	0	0	0	0	0	0	0	0	4	1	1	0	1	1	1	2	2	2	Bacteria; Firmicutes; Clostridia; Clostridiales; Ruminococcaceae
OTU 19822	1	0	0	29	0	0	0	0	0	0	0	7	18	2	5	2	6	34	21	13	Bacteria; Bacteroidetes; Bacteroidia; Bacteroidales
OTU 19836	0	0	0	2	0	0	0	0	1	0	0	5	1	1	0	0	0	0	0	2	Bacteria; Firmicutes; Bacilli; Lactobacillales; Oscillospiraceae; Oscillibacter; Oscillibacter_valericigenes
OTU 1984	0	9	0	0	0	0	3	0	1	0	0	3	5	1	2	1	1	0	12	7	Bacteria; Bacteroidetes; Bacteroidia; Bacteroidales
OTU 19842	0	0	0	2	19	0	9	2	1	1	0	0	0	0	1	0	0	0	1	3	Bacteria; Firmicutes; Clostridia; Clostridiales
OTU 19873	1	1	0	0	0	2	7	0	0	0	0	0	0	0	1	0	1	0	0	0	Bacteria; Tenericutes; Mollicutes; RF39
OTU 19874	1	1	1	0	0	1	0	0	0	1	0	0	0	2	0	0	0	0	0	0	Bacteria; Firmicutes; Bacilli; Lactobacillales; Oscillospiraceae; Oscillibacter; Oscillibacter_valericigenes
OTU 19880	21	2	0	1	0	4	18	0	1	0	0	2	1	1	2	0	2	2	3	9	Bacteria; Firmicutes; Bacilli; Lactobacillales; Oscillospiraceae; Oscillibacter; Oscillibacter_valericigenes
OTU 19901	3	0	1	3	3	0	0	5	0	1	1	1	1	0	0	0	0	0	1	0	Bacteria; Firmicutes; Clostridia; Clostridiales
OTU 19903	0	0	1	2	0	0	0	0	0	0	0	0	0	1	0	1	1	0	0	1	Bacteria; Firmicutes; Clostridia; Clostridiales; Eubacteriaceae; Eubacterium; Eubacterium_siraeum
OTU 19910	1	0	1	9	0	5	2	0	0	0	2	4	0	1	0	0	0	0	0	4	Bacteria; Bacteroidetes; Bacteroidia; Bacteroidales; Bacteroidaceae; Bacteroides
OTU 19925	0	0	0	0	0	0	1	1	0	2	0	1	2	1	1	0	1	0	5	2	Bacteria; Firmicutes; Clostridia; Clostridiales; Ruminococcaceae
OTU 19944	3	4	0	1	0	0	0	1	1	0	1	3	1	0	1	4	0	2	0	7	Bacteria; Firmicutes; Clostridia; Clostridiales; Ruminococcaceae
OTU 19962	1	0	1	1	1	2	0	0	0	0	0	0	0	0	0	0	0	0	0	0	Bacteria; Firmicutes; Clostridia; Clostridiales; Ruminococcaceae
OTU 19991	1	4	0	0	0	0	0	0	0	1	0	0	2	1	0	0	1	0	0	0	Bacteria; Bacteroidetes; Bacteroidia; Bacteroidales; Bacteroidaceae; Bacteroides
OTU 19998	0	8	0	2	0	0	8	0	1	0	3	1	1	0	0	0	4	5	2	6	Bacteria; Bacteroidetes; Bacteroidia; Bacteroidales; Porphyromonadaceae
OTU 20002	1	0	3	1	0	1	0	0	0	0	3	1	8	2	2	15	0	3	0	6	Bacteria; Bacteroidetes; Bacteroidia; Bacteroidales; Rikenellaceae; Alistipes
OTU 20003	0	0	50	4	113	0	0	0	0	0	0	0	0	0	0	6	0	0	1	1	Bacteria; Firmicutes; Clostridia; Clostridiales; Ruminococcaceae; Ruminococcus; Ruminococcus_flavefaciens
OTU 20007	1	3	1	3	1	0	2	1	2	0	0	0	0	4	0	0	1	4	0	2	Bacteria; TM7; TM7-3; CW040; F16
OTU 20019	0	1	0	0	0	1	0	0	0	0	0	0	0	1	3	0	0	0	1	0	Bacteria; Firmicutes; Clostridia; Clostridiales; Ruminococcaceae
OTU 20030	1	0	1	1	3	2	0	0	1	0	2	1	0	0	0	0	0	0	1	4	Bacteria; Firmicutes; Clostridia; Clostridiales; Ruminococcaceae
OTU 20041	8	1	0	4	0	3	2	0	6	2	0	36	1	0	1	2	7	0	1	53	Bacteria; Firmicutes; Clostridia; Clostridiales; Ruminococcaceae
OTU 20049	3	0	30	11	4	5	7	6	1	2	0	4	0	0	0	0	1	3	7	5	Bacteria; Firmicutes; Clostridia; Clostridiales; Lachnospiraceae
OTU 2005	0	0	0	0	0	3	0	0	0	0	0	8	8	3	2	1	0	1	1	7	Bacteria; Bacteroidetes; Bacteroidia; Bacteroidales
OTU 20051	6	7	0	0	0	5	11	0	10	0	0	2	12	3	3	4	0	0	4	1	Bacteria; Bacteroidetes; Bacteroidia; Bacteroidales
OTU 20052	1	0	0	0	0	1	1	0	0	1	0	1	1	0	0	0	0	0	0	0	Bacteria; Bacteroidetes; Bacteroidia; Bacteroidales; Rikenellaceae; Alistipes
OTU 20069	3	0	1	2	3	1	0	0	0	0	0	0	0	0	1	0	0	0	0	0	Bacteria; Firmicutes; Clostridia; Clostridiales; Clostridiaceae; Clostridium
OTU 20070	0	1	1	0	0	0	0	0	0	1	1	0	1	0	1	0	1	0	1	1	Bacteria; Firmicutes; Clostridia; Clostridiales; Ruminococcaceae
OTU 20073	0	0	1	1	0	0	4	0	0	0	2	1	0	1	1	0	0	0	0	2	Bacteria; Firmicutes; Clostridia; Clostridiales; Ruminococcaceae; Ruminococcus
OTU 20079	0	2	1	2	0	3	2	0	2	0	2	1	1	4	1	0	0	2	4	0	Bacteria; Firmicutes; Clostridia; Clostridiales
OTU 20090	0	0	0	0	0	12	0	0	0	0	0	0	1	0	2	0	3	3	1	0	Bacteria; Bacteroidetes; Bacteroidia; Bacteroidales; Porphyromonadaceae; Paludibacter
OTU 20092	0	0	3	0	0	0	0	1	0	0	0	2	0	0	0	1	0	0	2	0	Bacteria; Firmicutes; Bacilli; Lactobacillales; Oscillospiraceae; Oscillibacter; Oscillibacter_valericigenes
OTU 20123	0	0	19	0	0	0	0	0	0	0	2	1	68	0	0	0	0	5	2	3	Bacteria; Actinobacteria; Actinobacteria; Actinomycetales; Actinomycetales; Arthrobacter; Arthrobacter_citreus
OTU 20127	2	21	0	8	0	5	2	0	6	1	0	2	2	17	14	1	7	16	7	3	Bacteria; Bacteroidetes; Bacteroidia; Bacteroidales; Bacteroidaceae; Bacteroides
OTU 20129	1	1	0	1	0	0	1	0	1	0	0	0	0	0	0	0	0	0	0	0	Bacteria; TM7; TM7-3; CW040; F16
OTU 20148	5	0	3	1	0	2	1	0	4	1	3	0	2	4	0	0	0	0	1	1	Bacteria; Firmicutes; Clostridia; Clostridiales
OTU 20153	0	0	0	0	0	0	1	2	2	0	0	0	0	2	0	1	0	0	0	0	Bacteria; Firmicutes; Clostridia; Clostridiales; Ruminococcaceae
OTU 20160	0	1	0	0	0	0	1	0	0	1	0	0	0	0	1	0	1	0	1	0	Bacteria; Firmicutes; Clostridia; Clostridiales; Ruminococcaceae
OTU 20171	1	0	0	0	2	1	0	0	0	0	3	1	1	2	1	2	4	2	1	3	Bacteria; Firmicutes; Clostridia; Clostridiales; Ruminococcaceae
OTU 20172	0	0	0	10	4	21	0	0	0	0	0	0	16	2	4	1	1	0	3	0	Bacteria; Lentisphaerae; Lentisphaeria; Victivallales; Victivallaceae; Victivallis; Victivallis_vadensis
OTU 20194	2	0	2	11	0	9	0	0	0	0	0	1	0	10	7	1	0	0	1	0	Bacteria; Bacteroidetes; Bacteroidia; Bacteroidales; RF16
OTU 20204	0	0	0	5	0	4	0	0	0	0	0	0	2	1	0	0	0	0	1	0	Bacteria; Lentisphaerae; Lentisphaeria; Victivallales; Victivallaceae; Victivallis; Victivallis_vadensis
OTU 20207	0	0	0	0	0	2	1	0	2	1	0	0	0	0	0	0	0	0	6	0	Bacteria; Bacteroidetes; Bacteroidia; Bacteroidales; Barnesiellaceae
OTU 2022	8	8	1	5	3	5	8	0	5	0	5	16	17	5	1	2	17	34	12	27	Bacteria; Firmicutes; Clostridia; Clostridiales; Ruminococcaceae
OTU 20253	0	3	0	0	0	0	0	0	1	0	0	0	1	2	1	1	0	0	0	1	Bacteria; Bacteroidetes; Bacteroidia; Bacteroidales; Bacteroidaceae; Bacteroides
OTU 20262	0	0	2	0	0	0	0	0	1	0	0	1	0	0	0	1	0	0	0	1	Bacteria; Firmicutes; Clostridia; Clostridiales; Ruminococcaceae
OTU 20266	4	0	0	0	0	0	0	1	1	0	0	1	0	0	1	0	0	1	0	0	Bacteria; Firmicutes; Bacilli; Lactobacillales; Oscillospiraceae; Oscillibacter; Oscillibacter_valericigenes
OTU 20269	11	4	0	0	0	2	1	0	3	0	4	0	17	0	2	3	0	30	7	0	Bacteria; Bacteroidetes; Bacteroidia; Bacteroidales
OTU 20270	1	0	0	10	0	3	4	0	0	1	1	1	0	0	1	1	2	0	5	1	Bacteria; Firmicutes; Clostridia; Clostridiales; Ruminococcaceae
OTU 20282	2	6	0	0	0	0	18	0	4	0	2	0	6	0	0	1	0	0	0	0	Bacteria; Firmicutes; Bacilli; Lactobacillales; Oscillospiraceae; Oscillibacter; Oscillibacter_valericigenes
OTU 20291	0	1	0	1	0	2	0	0	1	0	1	0	0	2	0	0	3	0	2	0	Bacteria; Firmicutes; Clostridia; Clostridiales; Ruminococcaceae
OTU 20297	2	1	0	0	0	10	0	0	0	1	7	0	1	3	23	0	1	1	6	0	Bacteria; Bacteroidetes; Bacteroidia; Bacteroidales; BS11
OTU 20300	0	0	0	0	0	0	3	1	0	52	0	0	1	2	0	0	0	0	0	0	Bacteria; Bacteroidetes; Bacteroidia; Bacteroidales; Bacteroidaceae; Bacteroides
OTU 20335	0	0	0	0	0	3	4	0	0	0	0	1	0	2	1	3	2	0	0	0	Bacteria; Firmicutes; Clostridia; Clostridiales; Ruminococcaceae
OTU 20342	3	0	4	1	0	0	1	0	2	2	2	3	1	0	0	0	0	4	0	6	Bacteria; Firmicutes; Clostridia; Clostridiales
OTU 20347	0	25	13	3	0	0	0	0	0	1	0	0	33	1	0	0	0	2	0	0	Bacteria; Bacteroidetes; Bacteroidia; Bacteroidales; Rikenellaceae; Alistipes
OTU 20356	0	0	0	0	2	1	0	0	0	0	1	5	1	0	1	1	0	0	0	4	Bacteria; Firmicutes; Clostridia; Clostridiales; Ruminococcaceae
OTU 2036	1	0	1	0	1	1	0	0	0	0	0	2	0	0	0	0	0	0	1	1	Bacteria; Firmicutes; Clostridia; Clostridiales; Lachnospiraceae
OTU 2038	0	0	3	5	0	0	1	0	0	6	0	2	0	0	0	1	0	0	0	1	Bacteria; Firmicutes; Clostridia; Clostridiales; Ruminococcaceae
OTU 20384	0	1	0	3	1	0	0	0	4	0	0	0	1	0	0	0	1	0	0	0	Bacteria; Firmicutes; Clostridia; Clostridiales; Ruminococcaceae
OTU 20389	0	5	0	0	0	1	0	0	2	2	1	0	2	2	0	1	0	2	0	1	Bacteria; Bacteroidetes; Bacteroidia; Bacteroidales
OTU 20397	1	1	0	1	0	0	4	0	0	0	1	0	1	0	0	1	0	0	1	0	Bacteria; Firmicutes; Clostridia; Clostridiales; Ruminococcaceae
OTU 20403	2	1	0	0	0	1	0	0	0	1	2	0	0	4	6	1	1	3	0	0	Bacteria; Firmicutes; Clostridia; Clostridiales; Ruminococcaceae
OTU 20405	0	1	0	0	0	0	0	0	1	0	0	0	1	1	0	0	0	0	0	2	Bacteria; Firmicutes; Clostridia; Clostridiales; Ruminococcaceae
OTU 2041	1	0	0	0	0	2	2	0	0	0	1	0	0	1	0	0	0	0	0	0	Bacteria; Firmicutes; Clostridia; Clostridiales; Ruminococcaceae
OTU 2042	2	3	4	5	1	6	0	0	0	0	0	0	5	3	3	4	0	0	2	2	Bacteria; Firmicutes; Clostridia; Clostridiales; Ruminococcaceae
OTU 20420	4	1	0	2	1	18	9	5	10	9	0	1	0	5	2	6	5	1	4	1	Bacteria; Firmicutes; Clostridia; Clostridiales; Clostridiaceae; Clostridium; Clostridium_leptum
OTU 20438	0	0	3	3	0	4	0	0	0	0	6	2	0	8	9	1	0	2	1	0	Bacteria; Bacteroidetes; Bacteroidia; Bacteroidales
OTU 20441	1	0	0	2	0	0	1	0	2	0	1	1	0	0	0	0	1	0	0	6	Bacteria; Cyanobacteria; 4C0d-2; YS2
OTU 20449	1	0	0	2	0	4	1	0	2	1	0	0	1	0	0	1	0	0	0	0	Bacteria; Firmicutes; Clostridia; Clostridiales; Ruminococcaceae
OTU 20452	6	2	1	0	0	4	7	1	11	2	3	6	5	2	3	0	2	13	5	9	Bacteria; Firmicutes; Clostridia; Clostridiales; Ruminococcaceae
OTU 20458	0	0	0	1	0	0	0	0	0	1	7	3	2	2	1	2	3	3	1	7	Bacteria; Firmicutes; Clostridia; Clostridiales; Ruminococcaceae
OTU 20467	0	2	0	0	0	1	0	0	1	2	0	0	0	0	0	0	0	0	0	1	Bacteria; Firmicutes; Clostridia; Clostridiales
OTU 20498	3	3	3	4	25	3	11	17	22	28	7	11	2	1	3	0	4	3	8	14	Bacteria; Firmicutes; Bacilli; Lactobacillales; Oscillospiraceae; Oscillibacter; Oscillibacter_valericigenes
OTU 20506	0	1	2	0	0	0	1	0	1	0	1	0	2	0	2	0	0	4	0	0	Bacteria; Firmicutes; Clostridia; Clostridiales; Ruminococcaceae
OTU 20518	20	18	1	5	1	13	9	5	70	10	7	9	11	11	8	7	6	17	10	31	Bacteria; Firmicutes; Clostridia; Clostridiales; Ruminococcaceae
OTU 20519	1	3	6	7	3	0	2	2	2	7	2	0	1	1	1	0	3	0	1	1	Bacteria; Firmicutes; Clostridia; Clostridiales; Ruminococcaceae
OTU 20523	4	2	2	0	0	0	1	0	4	0	1	2	0	2	1	0	0	0	2	6	Bacteria; Firmicutes; Bacilli; Lactobacillales; Oscillospiraceae; Oscillibacter; Oscillibacter_valericigenes
OTU 20526	9	4	6	9	13	5	6	2	2	3	5	3	3	5	3	5	0	1	2	2	Bacteria; Firmicutes; Bacilli; Lactobacillales; Oscillospiraceae; Oscillibacter; Oscillibacter_valericigenes
OTU 20528	8	0	0	0	0	5	0	0	0	0	0	6	2	1	0	0	0	0	0	0	Bacteria; Bacteroidetes; Bacteroidia; Bacteroidales
OTU 20529	0	0	0	0	4	1	4	0	0	2	1	2	0	0	0	0	0	0	1	0	Bacteria; Tenericutes; RF3; ML615J-28
OTU 20536	0	0	0	2	0	1	0	0	0	0	1	0	0	3	4	6	2	0	4	0	Bacteria; Verrucomicrobia; Verruco-5; WCHB1-41; RFP12
OTU 20539	4	15	0	8	0	24	65	13	29	15	13	12	16	12	5	9	4	16	19	19	Bacteria; Bacteroidetes; Bacteroidia; Bacteroidales; Bacteroidaceae; Bacteroides
OTU 20547	0	0	0	0	0	0	1	0	0	0	1	0	1	1	0	0	0	0	0	1	Bacteria; Firmicutes; Clostridia; Clostridiales
OTU 20557	1	0	0	1	0	0	0	0	0	0	6	1	0	0	0	4	0	18	6	1	Bacteria; Bacteroidetes; Bacteroidia; Bacteroidales
OTU 20566	1	2	0	1	0	1	18	0	16	0	0	0	0	0	0	0	1	2	0	0	Bacteria; Firmicutes; Clostridia; Clostridiales; Ruminococcaceae
OTU 20594	1	0	0	0	0	0	0	0	1	0	2	0	0	0	1	0	0	0	1	0	Bacteria; Firmicutes; Clostridia; Clostridiales; Ruminococcaceae
OTU 20600	0	0	1	0	0	0	5	0	0	0	0	0	0	1	0	3	1	0	1	1	Bacteria; Firmicutes; Clostridia; Clostridiales; Ruminococcaceae
OTU 20602	1	11	0	0	0	0	5	0	2	0	0	0	11	0	0	8	0	0	3	0	Bacteria; Bacteroidetes; Bacteroidia; Bacteroidales; Bacteroidaceae; Bacteroides
OTU 20609	2	1	0	0	0	0	0	0	1	0	0	1	0	0	1	0	4	0	2	0	Bacteria; Firmicutes; Clostridia; Clostridiales; Ruminococcaceae
OTU 20626	6	26	0	5	0	0	0	0	0	0	3	11	1	12	17	1	0	11	5	15	Bacteria; Bacteroidetes; Bacteroidia; Bacteroidales; Bacteroidaceae; Bacteroides
OTU 20636	2	3	1	0	0	2	4	0	2	0	0	1	0	1	0	0	0	0	3	1	Bacteria; Firmicutes; Clostridia; Clostridiales; Ruminococcaceae
OTU 20642	0	3	1	6	15	1	3	0	4	4	0	0	0	1	0	0	0	1	2	0	Bacteria; Firmicutes; Clostridia; Clostridiales; Lachnospiraceae
OTU 20651	0	0	0	0	0	0	0	0	3	0	1	4	0	0	0	1	2	0	0	0	Bacteria; Firmicutes; Clostridia; Clostridiales; Ruminococcaceae
OTU 20655	1	0	0	0	1	2	0	1	2	0	4	3	1	0	0	1	3	2	1	6	Bacteria; Firmicutes; Clostridia; Clostridiales; Lachnospiraceae
OTU 2066	0	0	8	2	11	0	2	0	1	0	1	0	5	1	2	3	2	3	1	4	Bacteria; Firmicutes; Clostridia; Clostridiales
OTU 20677	0	0	0	0	0	0	0	0	0	0	1	2	0	0	1	0	0	1	0	2	Bacteria; Firmicutes; Clostridia; Clostridiales; Ruminococcaceae
OTU 20689	1	0	0	12	0	3	4	1	1	2	6	4	0	14	14	5	2	2	8	1	Bacteria; Firmicutes; Clostridia; Clostridiales; Ruminococcaceae
OTU 20691	0	0	1	0	0	0	0	2	1	0	1	1	0	0	3	1	0	0	0	0	Bacteria; Firmicutes; Clostridia; Clostridiales; Lachnospiraceae
OTU 20705	3	0	0	0	0	2	0	0	0	0	5	3	3	2	0	10	0	0	0	1	Bacteria; Bacteroidetes; Bacteroidia; Bacteroidales; Rikenellaceae; Alistipes
OTU 2071	0	0	0	0	11	1	0	0	4	12	0	0	0	0	1	1	0	0	0	0	Bacteria; Firmicutes; Clostridia; Clostridiales
OTU 20717	0	0	0	0	0	0	0	6	1	0	0	1	0	0	1	0	0	0	4	1	Bacteria; Firmicutes; Clostridia; Clostridiales; Ruminococcaceae
OTU 20719	9	2	1	0	1	9	0	0	14	6	10	10	28	6	2	5	2	17	15	14	Bacteria; Firmicutes; Bacilli; Lactobacillales; Oscillospiraceae; Oscillibacter; Oscillibacter_valericigenes
OTU 20728	0	0	0	1	0	3	0	0	0	0	8	0	0	1	5	0	0	0	1	0	Bacteria; Firmicutes; Clostridia; Clostridiales; Ruminococcaceae
OTU 20736	3	0	0	5	0	4	0	0	0	0	0	0	0	2	4	0	2	0	0	0	Bacteria; Tenericutes; Mollicutes; RF39
OTU 20744	0	0	0	1	1	1	0	0	0	0	0	3	0	0	0	0	0	0	1	5	Bacteria; Firmicutes; Clostridia; Clostridiales; Clostridiaceae; Clostridium
OTU 20745	9	1	7	1	3	4	2	0	1	0	2	6	6	1	0	0	0	0	0	2	Bacteria; Firmicutes; Clostridia; Clostridiales; Christensenellaceae
OTU 20746	0	0	0	0	0	0	0	0	0	0	0	1	1	1	0	1	0	0	0	4	Bacteria; Firmicutes; Clostridia; Clostridiales; Ruminococcaceae
OTU 20751	0	0	0	0	1	3	2	0	0	0	0	0	0	1	0	0	0	0	0	3	Bacteria; Firmicutes; Clostridia; Clostridiales; Ruminococcaceae
OTU 20781	1	0	0	2	0	0	0	0	0	0	2	6	2	1	0	1	2	3	1	4	Bacteria; Firmicutes; Clostridia; Clostridiales; Ruminococcaceae
OTU 20782	0	0	0	0	2	0	4	0	7	0	0	2	0	0	0	0	0	0	1	0	Bacteria; Firmicutes; Bacilli; Lactobacillales; Oscillospiraceae; Oscillibacter; Oscillibacter_valericigenes
OTU 20788	2	0	0	1	0	0	2	0	0	0	0	0	5	0	1	0	1	0	3	0	Bacteria; Firmicutes; Clostridia; Clostridiales; Ruminococcaceae
OTU 20808	2	0	0	0	0	4	0	0	1	0	0	1	1	0	0	0	0	0	0	0	Bacteria; Firmicutes; Clostridia; Clostridiales; Ruminococcaceae; Ruminococcus
OTU 20822	0	0	0	0	0	6	0	0	0	0	1	0	0	1	1	0	1	0	1	0	Bacteria; Firmicutes; Clostridia; Clostridiales; Ruminococcaceae
OTU 20830	1	2	2	0	0	0	1	0	3	1	5	5	1	1	0	0	0	1	2	10	Bacteria; Firmicutes; Clostridia; Clostridiales; Ruminococcaceae
OTU 20853	0	0	0	0	0	0	18	0	0	18	4	0	0	0	0	4	0	0	22	0	Bacteria; Bacteroidetes; Bacteroidia; Bacteroidales; Bacteroidaceae; Bacteroides
OTU 20911	1	0	1	0	0	0	1	0	2	0	0	1	0	0	0	1	0	1	1	1	Bacteria; Firmicutes; Clostridia; Clostridiales; Ruminococcaceae
OTU 20912	1	1	0	1	0	0	0	44	0	7	1	0	1	0	1	0	0	0	1	0	Bacteria; Firmicutes; Clostridia; Clostridiales; Ruminococcaceae
OTU 20913	0	0	3	0	0	0	0	0	0	0	1	1	0	1	2	1	1	0	1	0	Bacteria; Firmicutes; Clostridia; Clostridiales; Ruminococcaceae
OTU 20915	2	0	0	0	0	0	2	0	5	0	0	0	0	0	1	0	0	2	1	0	Bacteria; Firmicutes; Clostridia; Clostridiales; Ruminococcaceae; Oscillospira
OTU 20919	0	0	0	0	0	0	0	2	0	0	0	0	0	0	1	0	0	1	2	2	Bacteria; Firmicutes; Clostridia; Clostridiales; Ruminococcaceae
OTU 20920	0	0	0	0	0	8	0	0	0	1	0	1	0	0	0	0	0	8	1	0	Bacteria; Bacteroidetes; Bacteroidia; Bacteroidales; Bacteroidaceae; Bacteroides
OTU 20925	1	1	1	0	2	0	1	0	0	0	0	0	0	1	0	0	19	0	0	0	Bacteria; Bacteroidetes; Bacteroidia; Bacteroidales
OTU 20940	3	0	0	1	1	0	1	0	1	1	0	2	1	6	0	2	0	0	0	5	Bacteria; Firmicutes; Clostridia; Clostridiales; Ruminococcaceae
OTU 20951	0	0	0	0	0	0	0	0	4	2	2	2	0	0	1	0	0	3	2	2	Bacteria; Firmicutes; Clostridia; Clostridiales
OTU 2097	0	0	0	0	0	5	0	0	0	0	1	20	58	31	29	123	0	0	0	20	Bacteria; Bacteroidetes; Bacteroidia; Bacteroidales; p-2534-18B5
OTU 20984	0	0	0	5	0	5	5	0	0	0	0	0	10	13	10	3	0	0	0	0	Bacteria; Tenericutes; RF3; ML615J-28
OTU 20990	14	5	0	0	0	1	0	0	29	0	0	6	1	2	3	3	1	5	6	7	Bacteria; Firmicutes; Bacilli; Lactobacillales; Oscillospiraceae; Oscillibacter; Oscillibacter_valericigenes
OTU 21015	1	0	4	5	9	0	0	0	0	2	2	3	2	1	0	9	0	0	5	2	Bacteria; Firmicutes; Clostridia; Clostridiales; Lachnospiraceae
OTU 21034	1	0	0	0	0	0	0	0	1	0	1	0	0	0	1	0	0	1	0	0	Bacteria; Firmicutes; Clostridia; Clostridiales; Lachnospiraceae
OTU 21046	2	3	0	4	1	2	1	0	3	1	0	0	0	7	4	4	5	2	2	0	Bacteria; Firmicutes; Clostridia; Clostridiales; Ruminococcaceae
OTU 21047	0	0	2	1	0	0	0	0	3	0	0	0	1	0	0	0	0	0	1	0	Bacteria; Firmicutes; Clostridia; Clostridiales; Ruminococcaceae
OTU 21054	2	0	1	6	0	0	3	0	1	0	2	1	4	1	1	1	3	0	2	0	Bacteria; Cyanobacteria; 4C0d-2; YS2
OTU 21060	0	4	1	1	7	0	0	9	2	0	0	0	0	1	2	0	1	2	2	0	Bacteria; Firmicutes; Clostridia; Clostridiales; Lachnospiraceae
OTU 21083	3	1	0	0	0	2	14	0	5	2	0	2	0	0	1	0	1	0	0	1	Bacteria; Firmicutes; Clostridia; Clostridiales; Ruminococcaceae
OTU 21090	1	3	7	0	0	1	1	0	1	0	2	1	1	0	0	1	1	1	1	5	Bacteria; Firmicutes; Clostridia; Clostridiales; Ruminococcaceae
OTU 21101	2	3	0	0	2	1	0	3	40	6	0	1	1	0	0	0	0	7	2	2	Bacteria; Firmicutes; Clostridia; Clostridiales; Lachnospiraceae
OTU 21104	7	12	0	4	0	2	3	0	2	4	4	7	7	0	1	2	8	0	3	15	Bacteria; Firmicutes; Clostridia; Clostridiales; Ruminococcaceae
OTU 21120	2	0	0	0	0	1	0	0	1	0	0	0	3	0	0	2	0	0	0	0	Bacteria; Bacteroidetes; Bacteroidia; Bacteroidales
OTU 21150	12	0	0	0	2	4	1	0	15	0	0	2	1	0	0	1	2	6	0	3	Bacteria; Firmicutes; Clostridia; Clostridiales; Lachnospiraceae
OTU 21152	5	31	0	0	0	8	0	0	1	44	2	0	0	3	1	1	4	4	2	1	Bacteria; Bacteroidetes; Bacteroidia; Bacteroidales; BS11
OTU 21154	1	0	0	3	1	1	0	0	1	1	1	2	0	0	0	0	0	0	0	0	Bacteria; Firmicutes; Bacilli; Lactobacillales; Oscillospiraceae; Oscillibacter; Oscillibacter_valericigenes
OTU 21159	0	0	1	1	6	0	4	0	0	3	1	2	2	0	0	1	0	0	0	4	Bacteria; Firmicutes; Clostridia; Clostridiales
OTU 21162	0	0	0	3	0	3	0	0	0	0	1	0	2	0	2	5	1	0	0	0	Bacteria
OTU 21163	0	0	1	2	4	1	0	0	0	0	1	0	0	0	0	0	1	0	2	0	Bacteria; Firmicutes; Bacilli; Lactobacillales; Oscillospiraceae; Oscillibacter; Oscillibacter_valericigenes
OTU 21185	1	0	1	2	0	1	6	0	0	12	3	0	1	1	0	2	2	12	3	4	Bacteria; Firmicutes; Clostridia; Clostridiales; Ruminococcaceae
OTU 21193	0	4	1	8	0	2	3	0	3	46	9	0	7	3	0	0	6	2	7	1	Bacteria; Bacteroidetes; Bacteroidia; Bacteroidales; Rikenellaceae; Alistipes; Alistipes_onderdonkii
OTU 21194	0	0	0	0	1	0	0	0	0	0	1	1	0	0	0	1	0	1	0	0	Bacteria; Firmicutes; Bacilli; Lactobacillales; Oscillospiraceae; Oscillibacter; Oscillibacter_valericigenes
OTU 21199	1	1	1	0	2	0	1	0	0	0	3	0	0	0	1	3	1	0	0	1	Bacteria; Firmicutes; Clostridia; Clostridiales; Christensenellaceae
OTU 21243	1	0	0	0	0	0	1	0	0	1	0	0	3	1	0	0	0	0	0	0	Bacteria; Firmicutes; Clostridia; Clostridiales; Ruminococcaceae; Oscillospira
OTU 21244	5	16	0	5	0	3	4	0	1	1	0	0	2	0	0	3	0	0	3	1	Bacteria; Tenericutes; Mollicutes; RF39
OTU 2125	1	0	4	1	0	1	0	0	0	0	3	0	0	0	0	0	0	0	1	0	Bacteria; Firmicutes; Clostridia; Clostridiales; Ruminococcaceae
OTU 21257	2	2	0	0	0	0	0	0	2	0	0	1	1	0	0	1	7	0	2	0	Bacteria; Firmicutes; Clostridia; Clostridiales; Ruminococcaceae
OTU 21271	8	0	1	5	4	8	3	35	2	1	2	0	2	5	0	2	6	2	0	0	Bacteria; Firmicutes; Clostridia; Clostridiales; Ruminococcaceae
OTU 21272	0	0	0	0	0	2	2	0	3	0	1	4	1	0	0	0	0	6	3	2	Bacteria; Firmicutes; Clostridia; Clostridiales; Lachnospiraceae
OTU 21274	0	0	0	0	0	0	0	0	0	0	5	5	0	0	0	0	3	2	5	3	Bacteria; Firmicutes; Clostridia; Clostridiales; Ruminococcaceae
OTU 21276	0	1	0	0	0	2	1	0	1	0	0	0	0	1	0	0	0	0	0	0	Bacteria; Tenericutes; Mollicutes; RF39
OTU 21279	0	0	0	0	0	2	121	0	0	0	0	3	0	0	0	0	10	0	0	2	Bacteria; Bacteroidetes; Bacteroidia; Bacteroidales; Bacteroidaceae
OTU 21285	0	1	0	2	0	2	0	2	0	2	2	2	0	0	2	0	3	1	3	4	Bacteria; Firmicutes; Clostridia; Clostridiales; Ruminococcaceae
OTU 21290	0	1	0	0	0	0	7	0	3	0	0	0	8	4	3	1	3	6	1	0	Bacteria; Firmicutes; Erysipelotrichi; Erysipelotrichales; Erysipelotrichaceae
OTU 21307	1	1	0	1	0	0	0	2	0	0	2	0	0	0	0	1	3	0	0	0	Bacteria; Firmicutes; Clostridia; Clostridiales; Ruminococcaceae
OTU 21318	1	1	0	0	0	5	1	1	6	12	0	0	0	0	0	0	0	0	0	0	Bacteria; Firmicutes; Bacilli; Lactobacillales; Oscillospiraceae; Oscillibacter; Oscillibacter_valericigenes
OTU 21319	1	1	1	0	2	0	2	0	0	0	0	0	0	0	0	0	1	0	0	0	Bacteria; Firmicutes; Clostridia; Clostridiales; Ruminococcaceae
OTU 21326	0	0	0	2	0	2	0	0	1	2	2	1	0	0	3	4	3	3	1	5	Bacteria; Firmicutes; Clostridia; Clostridiales; Ruminococcaceae
OTU 21357	1	2	0	0	0	0	0	0	1	1	7	0	2	0	0	0	0	0	5	2	Bacteria; Firmicutes; Clostridia; Clostridiales; Ruminococcaceae
OTU 21360	2	2	0	1	2	1	4	0	0	0	2	0	0	1	0	0	0	2	0	0	Bacteria; Firmicutes; Clostridia; Clostridiales
OTU 21367	7	9	1	0	1	4	29	0	2	1	0	0	1	2	0	0	0	0	2	0	Bacteria; TM7; TM7-3; CW040; F16
OTU 21372	20	11	9	9	44	5	14	4	10	2	20	4	21	1	3	3	7	3	12	7	Bacteria; Firmicutes; Clostridia; Clostridiales
OTU 2138	0	0	0	0	0	1	1	0	2	0	0	2	0	0	2	0	0	0	0	0	Bacteria; Firmicutes; Clostridia; Clostridiales; Ruminococcaceae
OTU 21382	1	1	3	2	0	1	0	0	2	0	0	0	0	0	1	1	0	0	1	1	Bacteria; Firmicutes; Clostridia; Clostridiales; Ruminococcaceae
OTU 21385	2	1	1	1	0	7	0	0	0	0	0	2	0	2	0	0	1	0	3	0	Bacteria; Firmicutes; Clostridia; Clostridiales; Ruminococcaceae
OTU 21387	1	0	1	0	1	1	3	0	0	0	0	0	0	0	1	0	1	0	0	0	Bacteria; Firmicutes; Clostridia; Clostridiales; Ruminococcaceae
OTU 21392	0	0	1	0	0	0	0	0	0	0	1	0	0	1	0	4	2	0	4	0	Bacteria; Firmicutes; Clostridia; Clostridiales; Ruminococcaceae
OTU 21395	0	0	0	1	0	0	0	0	1	0	0	0	6	0	0	0	0	1	1	3	Bacteria; Firmicutes; Clostridia; Clostridiales; Ruminococcaceae
OTU 21399	0	0	0	0	0	0	4	0	8	4	1	1	0	1	1	0	0	0	0	0	Bacteria; Bacteroidetes; Bacteroidia; Bacteroidales; Bacteroidaceae; Bacteroides
OTU 21411	3	0	1	1	2	0	1	0	0	2	1	1	2	0	2	1	0	4	1	0	Bacteria; Firmicutes; Clostridia; Clostridiales; Clostridiaceae; Clostridium
OTU 21452	1	0	3	4	0	2	0	0	0	0	45	0	2	1	13	0	0	0	0	4	Bacteria; Firmicutes; Clostridia; Clostridiales; Ruminococcaceae; Ruminococcus
OTU 21458	2	0	0	0	0	4	0	0	0	3	2	0	1	4	1	0	0	0	1	0	Bacteria; Firmicutes; Clostridia; Clostridiales; Ruminococcaceae
OTU 21460	1	0	0	1	1	1	0	0	0	0	3	4	0	0	0	0	0	1	0	3	Bacteria; Bacteroidetes; Bacteroidia; Bacteroidales; Rikenellaceae; Alistipes
OTU 21478	2	1	0	3	0	0	0	0	3	0	0	0	0	0	0	0	0	0	3	0	Bacteria; Firmicutes; Clostridia; Clostridiales
OTU 21482	0	0	0	0	0	2	0	0	1	6	0	0	1	2	2	1	4	0	0	0	Bacteria; Bacteroidetes; Bacteroidia; Bacteroidales; Rikenellaceae; Alistipes
OTU 21493	4	5	0	0	0	2	0	0	5	1	0	0	1	0	0	0	0	0	0	0	Bacteria; TM7; TM7-3; CW040; F16
OTU 21508	1	1	0	1	0	0	0	0	3	1	3	0	0	0	0	0	0	0	0	0	Bacteria; Firmicutes; Clostridia; Clostridiales; Veillonellaceae; Phascolarctobacterium
OTU 21515	0	0	11	5	22	0	0	0	0	0	1	6	0	1	0	6	0	0	0	12	Bacteria; Firmicutes; Clostridia; Clostridiales; Lachnospiraceae
OTU 21519	0	0	0	2	2	0	0	0	0	1	0	0	0	0	0	0	0	0	1	1	Bacteria; Firmicutes; Clostridia; Clostridiales; Ruminococcaceae
OTU 21520	3	0	0	0	0	1	0	0	0	0	1	2	3	3	5	2	4	2	5	2	Bacteria; Bacteroidetes; Bacteroidia; Bacteroidales
OTU 21527	3	8	3	10	0	5	19	0	0	25	0	4	0	3	1	14	0	0	2	10	Bacteria; Firmicutes; Clostridia; Clostridiales; Ruminococcaceae
OTU 21534	6	7	8	7	5	0	9	0	6	2	19	1	2	2	0	1	6	5	12	2	Bacteria; Firmicutes; Clostridia; Clostridiales; Ruminococcaceae; Oscillospira
OTU 21541	8	10	0	3	1	2	15	8	3	1	6	14	11	12	3	3	3	4	7	10	Bacteria; Firmicutes; Clostridia; Clostridiales; Ruminococcaceae
OTU 21546	6	20	0	5	0	11	21	0	23	12	10	4	20	28	19	5	11	13	20	4	Bacteria; Bacteroidetes; Bacteroidia; Bacteroidales; Rikenellaceae; Alistipes
OTU 21551	2	0	0	3	0	2	2	0	0	1	1	0	4	4	1	0	1	0	0	0	Bacteria; Firmicutes; Clostridia
OTU 21565	2	6	0	0	0	0	0	0	0	0	1	0	0	1	1	0	0	0	1	3	Bacteria; Firmicutes; Bacilli; Lactobacillales; Oscillospiraceae; Oscillibacter; Oscillibacter_valericigenes
OTU 21567	0	3	1	1	0	0	2	0	0	0	1	1	1	0	0	0	0	0	0	0	Bacteria; Firmicutes; Clostridia; Clostridiales; Ruminococcaceae
OTU 21568	3	0	0	0	0	1	0	0	1	0	0	2	1	0	0	0	0	0	0	3	Bacteria; Firmicutes; Clostridia; Clostridiales
OTU 21569	1	2	0	1	0	2	6	0	0	0	0	4	0	0	0	0	0	0	3	0	Bacteria; Firmicutes; Bacilli; Lactobacillales; Oscillospiraceae; Oscillibacter; Oscillibacter_valericigenes
OTU 21589	0	0	0	6	1	1	0	1	0	0	1	0	0	0	3	0	0	0	0	0	Bacteria; Firmicutes; Clostridia; Clostridiales; Ruminococcaceae
OTU 21605	1	0	0	0	0	0	0	0	0	0	0	5	13	1	1	0	0	0	1	2	Bacteria; Firmicutes; Clostridia; Clostridiales
OTU 21612	14	5	4	2	6	7	4	0	16	0	8	13	5	5	3	3	1	6	5	13	Bacteria; Firmicutes; Bacilli; Lactobacillales; Oscillospiraceae; Oscillibacter; Oscillibacter_valericigenes
OTU 21613	3	2	2	0	1	2	1	4	0	0	4	0	1	3	2	0	5	4	2	0	Bacteria; Firmicutes; Clostridia; Clostridiales; Ruminococcaceae
OTU 21623	8	3	0	1	0	5	0	0	0	3	4	0	1	0	0	0	1	7	1	2	Bacteria; Bacteroidetes; Bacteroidia; Bacteroidales; Bacteroidaceae
OTU 21628	3	2	0	77	0	3	0	0	0	0	0	0	31	8	3	2	6	0	14	0	Bacteria; Bacteroidetes; Bacteroidia; Bacteroidales; RF16
OTU 21654	3	0	4	0	0	2	2	0	0	0	0	0	0	0	2	5	2	0	1	0	Bacteria; Firmicutes; Clostridia; Clostridiales; Ruminococcaceae
OTU 21668	6	30	95	46	129	3	51	0	22	7	3	4	4	0	0	3	2	0	2	7	Bacteria; Firmicutes; Clostridia; Clostridiales; Ruminococcaceae
OTU 21700	0	4	1	11	1	4	10	1	2	1	4	0	3	2	11	0	8	0	5	1	Bacteria; Firmicutes; Clostridia; Clostridiales; Ruminococcaceae
OTU 21704	8	3	0	0	0	13	3	0	6	2	0	3	2	0	0	0	1	8	5	1	Bacteria; Firmicutes; Bacilli; Lactobacillales; Oscillospiraceae; Oscillibacter; Oscillibacter_valericigenes
OTU 2171	0	0	0	0	0	33	0	0	0	0	0	6	0	10	11	2	0	0	25	10	Bacteria; Bacteroidetes; Bacteroidia; Bacteroidales; Bacteroidaceae; Bacteroides
OTU 21717	8	15	0	1	0	19	10	0	14	9	3	0	6	3	5	3	5	0	18	0	Bacteria; Bacteroidetes; Bacteroidia; Bacteroidales
OTU 21726	0	0	0	0	0	0	0	1	0	0	2	0	0	0	1	0	1	1	3	0	Bacteria; Firmicutes; Clostridia; Clostridiales; Clostridiaceae; Clostridium
OTU 21744	67	7	22	2	13	8	13	0	33	12	1	3	3	15	3	3	1	0	1	5	Bacteria; Firmicutes; Clostridia; Clostridiales
OTU 21759	5	5	0	1	0	1	6	0	7	0	3	4	0	6	4	0	0	13	7	3	Bacteria; Firmicutes; Clostridia; Clostridiales; Ruminococcaceae
OTU 21760	1	8	0	0	0	0	0	0	3	0	0	1	1	0	1	0	0	4	4	0	Bacteria; Bacteroidetes; Bacteroidia; Bacteroidales; Porphyromonadaceae; Butyricimonas; Butyricimonas_virosa
OTU 21765	1	1	0	2	0	0	1	0	0	0	2	0	0	0	0	0	0	0	0	0	Bacteria; Firmicutes; Clostridia; Clostridiales; Ruminococcaceae
OTU 2179	0	1	0	1	0	1	0	0	0	0	1	0	0	0	1	0	0	1	0	0	Bacteria; Cyanobacteria; 4C0d-2; YS2
OTU 21820	0	0	0	0	0	2	1	0	0	0	1	0	1	0	3	0	2	0	3	0	Bacteria; Firmicutes; Clostridia; Clostridiales; Ruminococcaceae
OTU 21823	2	1	0	0	0	2	2	0	0	0	2	0	0	1	0	6	2	0	0	0	Bacteria; Firmicutes; Clostridia; Clostridiales; Ruminococcaceae
OTU 2186	6	1	0	1	0	3	0	1	3	0	0	7	0	1	2	0	0	8	0	14	Bacteria; Firmicutes; Clostridia; Clostridiales; Ruminococcaceae
OTU 21876	0	0	0	1	0	2	0	2	1	0	0	0	0	0	0	0	0	8	4	0	Bacteria; Firmicutes; Clostridia; Clostridiales; Ruminococcaceae
OTU 21888	6	0	2	3	0	0	0	0	4	1	1	0	1	0	0	1	0	0	0	2	Bacteria; Firmicutes; Clostridia; Clostridiales; Ruminococcaceae
OTU 2190	0	1	0	0	0	0	3	0	1	0	0	0	1	3	0	0	0	0	0	0	Bacteria; Firmicutes; Clostridia; Clostridiales; Eubacteriaceae; Eubacterium
OTU 21901	0	1	0	0	0	1	1	0	0	6	0	0	0	5	0	0	0	0	0	0	Bacteria
OTU 21909	1	3	0	2	0	5	0	0	5	0	0	1	1	0	0	0	2	6	5	2	Bacteria; Firmicutes; Clostridia; Clostridiales; Ruminococcaceae
OTU 2191	3	2	0	0	0	1	2	0	0	0	1	1	5	0	2	0	2	0	0	0	Bacteria; Tenericutes; RF3; ML615J-28
OTU 21916	0	0	0	0	1	3	1	2	0	1	0	2	0	1	0	2	0	0	0	0	Bacteria; Firmicutes; Clostridia; Clostridiales; Mogibacteriaceae
OTU 21919	0	0	0	0	0	0	13	0	1	0	1	1	0	0	0	0	1	3	3	0	Bacteria; Firmicutes; Clostridia; Clostridiales; Ruminococcaceae
OTU 21948	0	0	0	1	0	1	1	0	0	0	1	0	0	2	0	1	2	0	1	0	Bacteria; Firmicutes; Clostridia; Clostridiales; Ruminococcaceae
OTU 21955	9	2	5	0	4	6	0	1	2	0	3	1	1	1	4	1	2	4	1	5	Bacteria; Firmicutes; Clostridia; Clostridiales
OTU 2196	4	4	0	0	13	0	0	0	2	0	0	0	1	0	0	0	0	0	2	0	Bacteria; Cyanobacteria; 4C0d-2; YS2
OTU 21982	0	0	0	0	0	0	0	0	0	1	2	1	1	0	0	0	0	0	0	4	Bacteria; Firmicutes; Clostridia; Clostridiales; Ruminococcaceae
OTU 21986	0	0	0	0	0	0	2	0	1	6	1	1	0	0	3	1	0	0	0	1	Bacteria; Firmicutes; Clostridia; Clostridiales; Ruminococcaceae
OTU 21988	2	0	0	0	25	0	0	0	3	0	2	0	0	0	0	1	0	0	0	0	Bacteria; Cyanobacteria; 4C0d-2; YS2
OTU 21991	0	1	0	2	0	0	0	0	1	2	0	0	3	0	0	0	0	0	0	0	Bacteria; Spirochaetes; Spirochaetia; Spirochaetales; Spirochaetaceae; Treponema
OTU 2200	0	1	0	0	0	2	0	0	0	0	0	0	0	2	1	0	0	1	0	0	Bacteria; Firmicutes; Clostridia; Clostridiales
OTU 22022	0	12	1	2	0	2	18	0	2	4	3	2	4	4	3	2	2	8	4	10	Bacteria; Firmicutes; Clostridia; Clostridiales; Mogibacteriaceae
OTU 22026	0	10	0	0	0	0	0	0	1	0	3	0	2	9	2	0	0	8	7	5	Bacteria; Firmicutes; Erysipelotrichi; Erysipelotrichales; Erysipelotrichaceae
OTU 2203	0	2	0	0	0	8	0	0	0	0	43	5	6	3	5	5	2	3	18	6	Bacteria; Bacteroidetes; Bacteroidia; Bacteroidales
OTU 22033	2	0	0	0	0	0	0	0	1	0	0	0	0	1	0	0	0	1	1	0	Bacteria; Firmicutes; Clostridia; Clostridiales
OTU 22053	1	0	0	1	1	1	4	0	1	0	1	0	0	0	3	1	0	0	1	0	Bacteria; Firmicutes; Clostridia; Clostridiales; Ruminococcaceae
OTU 22062	2	0	0	0	9	2	0	0	0	0	0	0	0	0	0	1	3	1	0	0	Bacteria; Firmicutes; Clostridia; Clostridiales; Ruminococcaceae
OTU 22067	0	0	0	3	0	1	0	0	0	1	4	0	2	1	1	5	1	0	2	0	Bacteria; Lentisphaerae; Lentisphaeria; Victivallales; Victivallaceae; Victivallis; Victivallis_vadensis
OTU 22076	0	0	3	0	0	0	0	0	0	0	0	1	1	0	1	0	0	1	0	7	Bacteria; Firmicutes; Clostridia; Clostridiales; Ruminococcaceae
OTU 22090	1	0	0	0	0	3	0	0	2	0	4	2	2	0	0	2	0	0	0	9	Bacteria; Bacteroidetes; Bacteroidia; Bacteroidales
OTU 22107	15	6	9	2	2	0	0	0	4	0	0	1	0	1	0	1	0	4	0	5	Bacteria; Firmicutes; Clostridia; Clostridiales
OTU 22118	1	0	0	4	0	3	0	0	0	2	0	0	11	1	0	0	0	0	2	0	Bacteria; Firmicutes; Clostridia; Clostridiales; Ruminococcaceae
OTU 22147	1	0	0	0	0	0	0	0	0	0	0	0	3	0	0	3	2	0	1	1	Bacteria; Firmicutes; Clostridia; Clostridiales; Dehalobacteriaceae; Dehalobacterium
OTU 22148	0	1	1	2	13	0	0	0	0	1	1	0	2	0	0	0	0	0	1	1	Bacteria; Firmicutes; Clostridia; Clostridiales; Ruminococcaceae
OTU 22162	1	3	0	21	4	8	1	0	8	6	5	1	11	17	21	2	21	0	18	0	Bacteria; Firmicutes; Clostridia; Clostridiales; Ruminococcaceae
OTU 22165	1	2	0	1	0	0	1	0	5	4	7	5	3	8	2	1	3	1	0	1	Bacteria; Firmicutes; Clostridia; Clostridiales; Ruminococcaceae
OTU 2217	0	0	0	0	0	0	0	0	0	0	1	3	6	0	2	0	0	2	3	3	Bacteria; Bacteroidetes; Bacteroidia; Bacteroidales
OTU 2219	1	0	1	0	0	0	1	0	0	2	1	0	0	1	0	0	0	0	0	0	Bacteria; Firmicutes; Clostridia; Clostridiales
OTU 22207	2	1	0	1	0	0	4	0	1	0	0	0	0	0	0	0	0	0	0	0	Bacteria; Firmicutes; Clostridia; Clostridiales; Ruminococcaceae
OTU 22218	2	0	0	0	0	1	0	0	0	0	2	2	3	1	0	0	0	1	2	3	Bacteria; Bacteroidetes; Bacteroidia; Bacteroidales
OTU 22226	0	5	0	0	0	0	6	0	0	0	0	0	0	0	0	1	2	0	0	2	Bacteria; Firmicutes; Clostridia; Clostridiales; Ruminococcaceae
OTU 22239	4	3	26	4	2	3	0	3	5	5	8	3	17	1	4	0	0	3	8	13	Bacteria; Firmicutes; Clostridia; Clostridiales
OTU 22241	4	2	0	2	0	0	0	0	2	0	3	2	2	0	0	1	0	0	0	0	Bacteria; Firmicutes; Clostridia; Clostridiales; Ruminococcaceae
OTU 22253	0	0	0	1	0	0	0	0	1	0	0	3	2	0	0	0	0	0	2	2	Bacteria; Cyanobacteria; 4C0d-2; YS2
OTU 22254	13	8	1	0	28	31	14	0	18	26	29	54	37	14	22	4	15	39	21	42	Bacteria; Bacteroidetes; Bacteroidia; Bacteroidales; Bacteroidaceae; Bacteroides
OTU 22267	5	27	0	0	0	8	3	0	0	0	0	3	19	0	2	1	11	3	10	3	Bacteria; Bacteroidetes; Bacteroidia; Bacteroidales
OTU 22274	13	18	1	3	0	8	24	2	1	17	1	12	5	17	1	1	1	1	2	4	Bacteria; Firmicutes; Clostridia; Clostridiales; Ruminococcaceae
OTU 22279	3	0	0	0	0	0	3	0	2	1	3	1	4	1	1	0	0	8	7	3	Bacteria; Bacteroidetes; Bacteroidia; Bacteroidales; Bacteroidaceae; Bacteroides
OTU 22295	3	4	4	0	4	1	1	2	12	0	0	0	0	1	0	0	2	0	0	2	Bacteria; Firmicutes; Clostridia; Clostridiales; Ruminococcaceae
OTU 22299	6	0	0	1	0	1	1	0	2	1	1	2	9	4	0	0	1	2	5	7	Bacteria; Firmicutes; Clostridia; Clostridiales; Ruminococcaceae
OTU 22300	4	1	0	0	0	0	2	0	0	0	4	1	2	0	1	0	0	1	0	2	Bacteria; Firmicutes; Clostridia; Clostridiales; Ruminococcaceae
OTU 22302	0	0	0	0	0	2	1	0	0	0	0	0	0	0	2	1	2	0	2	1	Bacteria; Firmicutes; Clostridia; Clostridiales; Ruminococcaceae
OTU 22303	3	2	0	0	0	1	3	0	0	0	0	0	0	1	6	0	6	0	2	0	Bacteria; Bacteroidetes; Bacteroidia; Bacteroidales; BS11
OTU 22307	0	0	2	0	11	1	0	0	0	0	0	1	1	1	1	0	0	1	0	0	Bacteria; Firmicutes; Clostridia; Clostridiales; Mogibacteriaceae
OTU 22313	0	0	0	0	0	1	1	0	0	0	0	0	1	1	0	0	0	0	1	0	Bacteria
OTU 22319	1	0	1	0	0	0	0	0	0	0	0	0	0	0	1	1	0	0	2	1	Bacteria; Firmicutes; Clostridia; Clostridiales
OTU 22361	1	0	1	1	0	1	12	0	3	0	1	0	0	0	0	0	0	5	1	3	Bacteria; Firmicutes; Clostridia; Clostridiales; Ruminococcaceae
OTU 22368	1	5	1	0	6	1	10	0	0	2	0	0	0	0	0	0	1	0	0	0	Bacteria; Firmicutes; Clostridia; Clostridiales; Dehalobacteriaceae
OTU 22373	0	0	0	0	0	1	0	0	2	0	3	0	1	0	0	0	0	0	6	0	Bacteria; Firmicutes; Clostridia; Clostridiales; Ruminococcaceae
OTU 22384	0	0	0	0	0	0	0	13	1	0	3	0	1	0	0	1	0	0	0	0	Bacteria; Firmicutes; Clostridia; Clostridiales; Ruminococcaceae
OTU 22403	1	2	1	0	0	1	1	0	14	1	1	5	12	1	0	0	0	5	0	4	Bacteria; Firmicutes; Clostridia; Clostridiales; Ruminococcaceae
OTU 22411	1	0	2	1	0	0	1	0	0	2	2	2	0	0	1	0	3	2	2	0	Bacteria; Firmicutes; Bacilli; Lactobacillales; Oscillospiraceae; Oscillibacter; Oscillibacter_valericigenes
OTU 2246	5	0	6	6	4	1	1	0	3	2	1	5	2	1	0	5	3	1	0	4	Bacteria; Firmicutes; Clostridia; Clostridiales; Ruminococcaceae
OTU 2257	0	0	0	1	1	1	2	5	2	0	7	1	2	1	1	1	0	8	10	2	Bacteria; Firmicutes; Clostridia; Clostridiales; unclassified; Pseudoflavonifractor; Pseudoflavonifractor_capillosus
OTU 2263	1	4	0	0	0	0	9	0	0	0	0	1	0	0	0	0	0	5	1	1	Bacteria; Firmicutes; Clostridia; Clostridiales; Ruminococcaceae
OTU 2265	2	0	0	2	0	0	1	0	1	1	0	0	0	1	0	0	0	0	0	0	Bacteria; Firmicutes; Clostridia; Clostridiales; Ruminococcaceae
OTU 227	4	4	0	2	7	6	4	9	6	2	1	5	7	10	11	1	2	23	14	12	Bacteria; Firmicutes; Clostridia; Clostridiales; Mogibacteriaceae
OTU 228	3	10	4	7	0	4	5	1	25	8	4	4	0	6	5	0	0	8	2	2	Bacteria; Firmicutes; Clostridia; Clostridiales; Ruminococcaceae
OTU 231	1	0	5	1	0	0	0	0	0	0	1	0	0	11	0	1	1	0	0	1	Bacteria; Firmicutes; Clostridia; Clostridiales
OTU 232	0	1	0	0	0	0	0	0	2	0	2	0	1	0	1	0	0	0	2	0	Bacteria; Firmicutes; Clostridia; Clostridiales; Ruminococcaceae
OTU 2326	1	0	0	0	0	1	1	0	1	0	0	0	0	0	0	1	0	0	0	0	Bacteria; Firmicutes; Clostridia; Clostridiales; Christensenellaceae
OTU 2345	0	9	0	0	0	3	3	0	1	0	0	0	4	1	1	1	2	0	1	3	Bacteria; Firmicutes; Clostridia; Clostridiales; Ruminococcaceae
OTU 2355	2	0	0	0	0	2	0	0	0	0	0	1	1	1	1	0	1	2	0	2	Bacteria; Firmicutes; Clostridia; Clostridiales; Christensenellaceae
OTU 237	0	3	0	2	0	1	0	0	0	0	1	0	0	1	1	1	0	0	1	0	Bacteria; Firmicutes; Clostridia; Clostridiales; Ruminococcaceae
OTU 2379	0	0	0	0	0	1	0	0	0	0	1	7	0	0	0	0	1	1	1	0	Bacteria; Firmicutes; Clostridia; Clostridiales; Ruminococcaceae
OTU 2385	0	1	0	0	0	0	0	0	0	0	2	0	0	0	2	4	6	0	0	2	Bacteria
OTU 2399	4	14	0	0	0	7	0	51	8	8	6	20	8	9	2	2	1	22	8	21	Bacteria; Bacteroidetes; Bacteroidia; Bacteroidales; Bacteroidaceae; Bacteroides
OTU 2418	0	0	32	8	2	0	0	0	0	0	3	1	0	0	0	0	1	0	0	1	Bacteria; Firmicutes; Clostridia; Clostridiales
OTU 2420	7	0	0	0	0	27	0	0	2	2	7	4	82	17	20	19	0	2	1	6	Bacteria; Bacteroidetes; Bacteroidia; Bacteroidales; Porphyromonadaceae; Paludibacter
OTU 2426	1	0	7	3	0	1	2	0	0	0	0	0	0	0	0	2	0	0	0	0	Bacteria; Firmicutes; Clostridia; Clostridiales; Christensenellaceae
OTU 2431	0	6	0	0	0	0	4	0	0	0	4	12	1	0	0	0	0	0	0	3	Bacteria; Bacteroidetes; Bacteroidia; Bacteroidales
OTU 2436	1	0	0	0	0	7	2	0	0	1	0	1	0	0	0	0	0	0	0	0	Bacteria; Firmicutes; Clostridia; Clostridiales; Ruminococcaceae
OTU 2440	5	1	2	1	3	1	2	0	3	4	1	1	4	4	0	0	1	2	0	0	Bacteria; Firmicutes; Clostridia; Clostridiales
OTU 2443	1	2	0	0	0	4	2	1	3	0	0	2	0	1	4	4	0	0	1	1	Bacteria; Firmicutes; Clostridia; Clostridiales; Ruminococcaceae
OTU 2464	6	2	0	2	0	4	12	0	6	0	1	2	8	0	2	1	0	0	5	10	Bacteria; Bacteroidetes; Bacteroidia; Bacteroidales
OTU 2467	0	0	37	1	0	0	0	0	0	0	0	4	8	0	5	0	0	2	4	0	Bacteria; Bacteroidetes; Bacteroidia; Bacteroidales; Rikenellaceae; Alistipes; Alistipes_onderdonkii
OTU 2479	0	0	0	0	0	0	0	1	0	2	0	1	22	0	0	0	0	2	1	0	Bacteria; Firmicutes; Clostridia; Clostridiales; Lachnospiraceae
OTU 2484	16	0	0	0	0	2	1	2	3	0	4	1	1	1	1	0	4	20	3	6	Bacteria; Firmicutes; Clostridia; Clostridiales; Ruminococcaceae
OTU 2501	0	0	1	0	8	0	1	2	4	2	0	0	0	0	0	0	1	0	0	0	Bacteria; Firmicutes; Clostridia; Clostridiales; Ruminococcaceae
OTU 2511	1	0	2	1	0	1	2	0	0	0	4	0	1	0	0	0	0	0	1	0	Bacteria; Firmicutes; Clostridia; Clostridiales; Ruminococcaceae
OTU 2512	6	2	4	6	0	2	3	0	0	1	9	2	0	2	0	0	1	0	1	3	Bacteria; Firmicutes; Bacilli; Lactobacillales; Oscillospiraceae; Oscillibacter; Oscillibacter_valericigenes
OTU 2514	20	10	8	228	15	105	59	0	4	33	36	5	71	130	187	71	12	3	14	10	Bacteria; Bacteroidetes; Bacteroidia; Bacteroidales; RF16
OTU 2524	1	0	2	0	0	10	0	0	0	12	0	0	0	0	3	1	15	4	0	0	Bacteria; Bacteroidetes; Bacteroidia; Bacteroidales; Rikenellaceae; Alistipes; Alistipes_onderdonkii
OTU 2531	1	0	0	0	0	1	0	0	2	0	0	1	0	5	0	0	1	1	2	0	Bacteria; Firmicutes; Clostridia; Clostridiales; Mogibacteriaceae
OTU 2547	1	1	22	4	7	0	0	0	0	0	0	0	0	0	0	0	0	0	0	0	Bacteria; Firmicutes; Clostridia; Clostridiales
OTU 255	1	2	0	0	0	0	0	0	1	0	0	1	1	0	1	0	0	2	2	0	Bacteria; Firmicutes; Clostridia; Clostridiales; unclassified; Pseudoflavonifractor; Pseudoflavonifractor_capillosus
OTU 2557	0	0	2	0	0	0	0	0	0	1	4	0	2	1	0	0	3	0	0	1	Bacteria; Firmicutes; Clostridia; Clostridiales; Ruminococcaceae
OTU 2564	0	0	1	0	0	1	0	0	0	0	0	1	0	0	0	0	0	2	0	5	Bacteria; Firmicutes; Clostridia; Clostridiales
OTU 2572	1	1	0	0	1	0	0	0	2	0	0	0	1	0	0	0	0	1	0	0	Bacteria; Cyanobacteria; 4C0d-2; YS2
OTU 2573	0	1	0	0	1	0	0	0	0	0	0	0	1	0	0	1	0	0	1	0	Bacteria; Firmicutes; Clostridia; Clostridiales; Ruminococcaceae
OTU 2575	0	5	0	3	0	2	1	0	0	34	2	0	2	0	0	0	0	0	13	0	Bacteria; Firmicutes; Clostridia; Clostridiales; Ruminococcaceae
OTU 258	1	1	0	0	1	1	7	6	1	0	0	0	0	0	0	0	0	0	0	0	Bacteria; Firmicutes; Clostridia; Clostridiales; Lachnospiraceae
OTU 2583	0	0	0	3	0	2	0	0	0	0	0	0	3	0	0	2	0	0	1	0	unclassified; unclassified; unclassified; unclassified; unclassified; unclassified; uncultured_eubacterium_WCHB1-41
OTU 2610	6	0	3	5	4	2	3	11	4	0	1	9	2	1	1	1	4	1	1	17	Bacteria; Firmicutes; Clostridia; Clostridiales; Christensenellaceae
OTU 2615	0	0	0	0	0	0	1	0	0	0	1	12	16	0	0	1	0	0	0	7	Bacteria; Bacteroidetes; Bacteroidia; Bacteroidales; Rikenellaceae; Alistipes
OTU 2621	0	2	1	2	1	0	1	0	0	0	0	11	1	0	0	1	0	3	1	5	Bacteria; Firmicutes; Clostridia; Clostridiales; Ruminococcaceae; Ruminococcus
OTU 2629	0	16	3	2	30	0	5	1	13	0	0	2	1	1	0	0	0	0	2	3	Bacteria; Firmicutes; Bacilli; Lactobacillales; Oscillospiraceae; Oscillibacter; Oscillibacter_valericigenes
OTU 2657	0	1	0	0	0	1	0	0	0	0	0	6	0	0	1	0	0	0	1	1	Bacteria; Firmicutes; Clostridia; Clostridiales; Ruminococcaceae
OTU 2670	0	0	0	1	4	3	1	0	0	0	0	0	0	0	0	0	0	0	0	1	Bacteria; Firmicutes; Clostridia; Clostridiales; Ruminococcaceae
OTU 2671	1	3	0	0	0	2	0	0	3	0	1	2	6	2	3	4	0	1	3	4	Bacteria; Firmicutes; Clostridia; Clostridiales; Ruminococcaceae
OTU 2676	0	0	0	0	0	2	0	0	1	0	2	1	0	0	1	0	0	1	1	0	Bacteria; Firmicutes; Clostridia; Clostridiales; Lachnospiraceae
OTU 268	2	0	0	0	0	1	0	0	0	1	0	0	0	0	0	2	0	0	1	0	Bacteria; Firmicutes; Clostridia; Clostridiales; Ruminococcaceae
OTU 2688	0	0	0	0	0	0	4	0	1	0	6	0	0	0	0	0	0	0	1	1	Bacteria; Firmicutes; Clostridia; Clostridiales
OTU 2694	0	2	0	1	1	0	0	0	0	0	0	0	0	0	0	1	2	0	1	0	Bacteria; Firmicutes; Bacilli; Lactobacillales; Oscillospiraceae; Oscillibacter; Oscillibacter_valericigenes
OTU 2703	20	30	32	2	2	6	32	4	18	5	12	21	5	8	6	2	6	34	19	26	Bacteria; Firmicutes; Clostridia; Clostridiales; Ruminococcaceae
OTU 271	1	0	0	0	9	0	0	0	0	0	1	3	0	0	0	0	0	1	1	2	Bacteria; Bacteroidetes; Bacteroidia; Bacteroidales; Rikenellaceae; Alistipes
OTU 2720	1	0	0	0	0	1	3	0	2	1	0	0	0	0	0	0	1	0	0	0	Bacteria; TM7; TM7-3; CW040; F16
OTU 2731	0	0	0	0	0	0	2	1	2	13	0	4	1	0	0	0	0	0	0	3	Bacteria; Firmicutes; Clostridia; Clostridiales; Ruminococcaceae
OTU 274	0	1	0	0	0	0	59	0	0	5	0	0	1	0	0	1	0	0	0	0	Bacteria; Bacteroidetes; Bacteroidia; Bacteroidales; Bacteroidaceae; Bacteroides
OTU 2741	0	0	3	0	0	0	0	0	0	0	0	0	1	0	0	0	1	4	1	1	Bacteria; Firmicutes; Clostridia; Clostridiales; Lachnospiraceae
OTU 2757	1	0	0	1	0	1	1	2	2	0	1	0	4	0	1	0	1	0	1	0	Bacteria; Firmicutes; Clostridia; Clostridiales; Ruminococcaceae
OTU 2760	0	0	0	0	0	1	0	0	3	2	0	0	0	0	0	0	0	1	2	0	Bacteria; Firmicutes; Clostridia; Clostridiales; Lachnospiraceae
OTU 2771	5	2	0	0	0	4	0	0	0	6	0	1	0	0	0	0	0	0	0	3	Bacteria; Firmicutes; Clostridia; Clostridiales; Ruminococcaceae
OTU 2777	0	5	2	3	0	0	0	0	0	0	1	1	0	0	0	0	0	0	1	0	Bacteria; Firmicutes; Clostridia; Clostridiales; Lachnospiraceae
OTU 2789	0	1	0	2	1	1	1	0	0	0	0	0	0	0	5	0	0	0	1	0	Bacteria; Firmicutes; Clostridia; Clostridiales; Ruminococcaceae
OTU 279	1	0	3	0	1	0	0	0	0	0	0	0	0	0	1	0	0	0	1	0	Bacteria; Firmicutes; Bacilli; Lactobacillales; Oscillospiraceae; Oscillibacter; Oscillibacter_valericigenes
OTU 2812	0	0	0	0	0	0	1	0	0	0	1	5	0	1	0	1	0	0	0	1	Bacteria; Firmicutes
OTU 2813	16	6	0	13	0	2	6	0	19	8	1	4	4	6	9	2	0	0	1	4	Bacteria; Firmicutes; Clostridia; Clostridiales; Ruminococcaceae
OTU 283	0	0	1	0	1	2	0	1	0	0	1	2	0	0	2	3	0	1	0	3	Bacteria; Firmicutes; Clostridia; Clostridiales; Ruminococcaceae
OTU 2832	3	3	0	2	3	0	2	0	0	7	0	3	0	0	0	0	1	0	0	0	Bacteria; Firmicutes; Clostridia; Clostridiales
OTU 2838	0	1	0	5	0	1	0	0	0	6	3	0	0	2	4	0	0	0	0	0	Bacteria; Firmicutes; Clostridia; Clostridiales; Ruminococcaceae
OTU 2843	2	1	0	14	0	1	2	0	0	0	0	0	0	0	0	0	8	0	0	0	Bacteria; Bacteroidetes; Bacteroidia; Bacteroidales; Bacteroidaceae; Bacteroides
OTU 2847	12	20	0	0	0	1	38	9	66	14	28	6	4	2	2	0	7	26	13	7	Bacteria; Bacteroidetes; Bacteroidia; Bacteroidales; S24-7
OTU 2854	2	4	2	2	1	2	1	0	0	1	1	1	1	0	1	5	0	0	0	2	Bacteria; Firmicutes; Clostridia; Clostridiales; Ruminococcaceae
OTU 2883	11	3	3	4	4	10	8	8	9	0	2	15	13	2	3	9	3	3	5	18	Bacteria; Firmicutes; Clostridia; Clostridiales; Ruminococcaceae
OTU 2891	4	1	0	0	0	1	4	0	0	8	1	3	0	0	0	1	1	0	2	0	Bacteria; Firmicutes; Bacilli; Lactobacillales; Oscillospiraceae; Oscillibacter; Oscillibacter_valericigenes
OTU 2895	0	0	0	0	0	3	0	0	0	0	0	0	4	10	1	0	0	0	25	0	Bacteria; Bacteroidetes; Bacteroidia; Bacteroidales; Bacteroidaceae; Bacteroides
OTU 2900	2	2	0	3	0	3	7	61	0	4	2	0	1	1	1	0	1	0	0	0	Bacteria; Tenericutes; RF3; ML615J-28
OTU 2913	4	9	0	0	7	1	0	0	0	0	0	0	1	0	0	1	1	0	0	0	Bacteria; Firmicutes; Clostridia; Clostridiales; Ruminococcaceae
OTU 2918	0	1	0	2	1	1	0	0	2	0	0	0	1	0	1	0	0	0	1	2	Bacteria; Firmicutes; Clostridia; Clostridiales
OTU 2923	0	0	0	0	0	0	0	0	0	0	1	0	1	0	4	0	0	0	5	1	Bacteria; Firmicutes
OTU 2932	0	0	0	3	5	0	0	0	0	0	0	0	1	1	0	0	0	0	0	5	Bacteria; Cyanobacteria; 4C0d-2; YS2
OTU 294	0	0	0	0	0	0	1	0	0	6	20	1	5	0	1	0	0	6	2	1	Bacteria; Bacteroidetes; Bacteroidia; Bacteroidales; Rikenellaceae; Alistipes; Alistipes_shahii
OTU 2940	1	0	0	0	0	0	12	0	9	0	1	0	0	0	0	0	0	4	0	1	Bacteria; Proteobacteria; Alphaproteobacteria; Rhodospirillales; Acetobacteraceae
OTU 2942	0	5	0	0	0	1	1	0	1	4	0	0	0	0	0	0	0	0	0	0	Bacteria; Cyanobacteria; 4C0d-2; YS2
OTU 2954	6	0	0	0	0	2	0	0	2	0	0	7	8	0	1	4	0	6	0	5	Bacteria; Bacteroidetes; Bacteroidia; Bacteroidales; Paraprevotellaceae; Prevotella
OTU 2965	0	0	0	0	0	0	0	0	0	4	0	1	0	4	0	0	3	6	2	1	Bacteria; Firmicutes; Clostridia; Clostridiales
OTU 2966	2	1	0	0	0	0	5	0	0	9	0	0	0	0	0	1	5	10	1	0	Bacteria; Bacteroidetes; Bacteroidia; Bacteroidales
OTU 2983	3	1	1	0	0	0	7	0	0	0	0	0	0	0	1	0	1	1	1	1	Bacteria; Firmicutes; Clostridia; Clostridiales; Ruminococcaceae
OTU 2984	3	1	0	1	0	2	1	0	0	1	2	1	6	0	2	1	2	0	0	2	Bacteria; Firmicutes; Clostridia; Clostridiales
OTU 2987	0	4	0	0	1	0	0	0	1	1	2	0	2	2	3	0	0	0	0	0	Bacteria; Firmicutes; Clostridia; Clostridiales; Ruminococcaceae
OTU 2988	1	2	0	0	1	0	0	0	1	1	0	0	0	0	0	0	0	0	0	0	Bacteria; Firmicutes; Clostridia; Clostridiales; Dehalobacteriaceae
OTU 2997	1	0	2	0	0	0	0	0	0	0	0	0	0	0	0	0	0	2	1	4	Bacteria; Firmicutes; Clostridia; Clostridiales; Ruminococcaceae; Ruminococcus
OTU 3021	3	4	2	0	0	1	3	6	5	1	9	4	4	6	2	2	1	3	2	12	Bacteria; Firmicutes; Clostridia; Clostridiales; Ruminococcaceae
OTU 3036	0	0	0	0	0	0	0	0	0	0	3	1	0	4	2	0	1	18	1	2	Bacteria; Firmicutes; Clostridia; Clostridiales; Ruminococcaceae
OTU 3040	1	2	4	0	1	0	0	0	1	0	1	0	0	0	0	1	0	0	0	0	Bacteria; Firmicutes; Bacilli; Lactobacillales; Oscillospiraceae; Oscillibacter; Oscillibacter_valericigenes
OTU 3047	1	0	0	1	0	0	0	0	0	0	3	0	0	1	2	1	6	0	2	0	Bacteria; Firmicutes; Clostridia; Clostridiales; Ruminococcaceae
OTU 3061	2	5	14	4	0	7	0	0	0	0	0	0	0	0	1	4	19	0	0	0	Bacteria; Bacteroidetes; Bacteroidia; Bacteroidales; Rikenellaceae; Alistipes
OTU 3072	4	0	0	0	0	1	0	0	1	1	7	1	1	0	0	0	0	0	10	0	Bacteria; Bacteroidetes; Bacteroidia; Bacteroidales
OTU 3081	5	0	3	0	0	6	0	0	23	1	2	11	6	1	1	3	3	9	4	8	Bacteria; Firmicutes; Clostridia; Clostridiales; Ruminococcaceae
OTU 309	1	0	0	0	0	0	0	0	0	0	0	0	0	1	0	1	1	0	0	3	Bacteria; Firmicutes; Bacilli; Lactobacillales; Oscillospiraceae; Oscillibacter; Oscillibacter_valericigenes
OTU 310	6	3	0	0	0	2	0	0	2	0	2	0	0	1	0	0	0	2	1	1	Bacteria; Firmicutes; Clostridia; Clostridiales; Ruminococcaceae
OTU 3101	1	1	0	1	0	7	5	0	2	0	1	1	0	0	1	0	0	0	0	10	Bacteria; Firmicutes; Clostridia; Clostridiales; unclassified; Pseudoflavonifractor; Pseudoflavonifractor_capillosus
OTU 3145	9	0	7	2	0	1	3	0	8	1	0	1	0	0	1	0	0	0	0	1	Bacteria; Firmicutes; Clostridia; Clostridiales
OTU 315	3	0	0	0	0	4	0	0	0	5	0	0	0	3	2	1	1	0	1	2	Bacteria; Firmicutes; Clostridia; Clostridiales; Ruminococcaceae
OTU 316	0	0	0	1	0	0	1	0	0	0	0	3	0	4	0	0	0	2	0	2	Bacteria; Firmicutes; Clostridia; Clostridiales; Ruminococcaceae
OTU 3161	4	1	0	0	0	1	0	0	0	1	0	0	1	1	0	2	0	0	0	0	Bacteria; Firmicutes; Clostridia; Clostridiales; Ruminococcaceae
OTU 3176	3	20	0	0	0	0	2	0	1	1	0	1	0	1	0	0	0	2	2	3	Bacteria; Firmicutes; Clostridia; Clostridiales; Ruminococcaceae
OTU 3196	0	0	0	0	0	0	0	0	2	1	0	1	0	1	1	0	0	0	0	0	Bacteria; Firmicutes; Clostridia; Clostridiales; Ruminococcaceae
OTU 3199	0	1	0	0	0	1	0	0	1	0	0	0	0	0	0	0	0	1	1	0	Bacteria; Bacteroidetes; Bacteroidia; Bacteroidales
OTU 3208	2	2	4	2	0	0	0	0	1	0	2	0	0	0	0	0	0	0	0	1	Bacteria; Firmicutes; Clostridia; Clostridiales; Ruminococcaceae
OTU 3211	0	0	1	3	1	1	0	0	0	0	0	1	1	0	0	0	1	0	0	0	Bacteria; Firmicutes; Clostridia; Clostridiales; Ruminococcaceae
OTU 3213	0	0	1	0	1	0	0	0	0	0	2	0	0	2	0	0	1	0	0	1	Bacteria; Firmicutes; Clostridia; Clostridiales; Clostridiaceae; Clostridium
OTU 3217	1	0	3	0	0	2	0	0	0	0	0	1	4	0	1	1	5	0	2	0	Bacteria; Firmicutes; Clostridia; Clostridiales; Ruminococcaceae
OTU 3218	0	0	0	0	2	0	0	0	0	4	1	0	0	0	1	0	1	0	1	0	Bacteria; Firmicutes; Clostridia; Clostridiales; Ruminococcaceae
OTU 3226	2	1	0	0	0	2	3	0	1	1	1	5	0	2	0	5	1	7	5	5	Bacteria; Firmicutes; Clostridia; Clostridiales; Mogibacteriaceae
OTU 3227	0	0	1	11	3	1	0	0	1	0	2	0	0	0	0	0	0	5	0	1	Bacteria; Firmicutes; Bacilli; Lactobacillales; Oscillospiraceae; Oscillibacter; Oscillibacter_valericigenes
OTU 3249	0	0	6	3	5	0	0	0	0	1	1	0	0	0	0	0	0	0	0	0	Bacteria; Firmicutes; Bacilli; Lactobacillales; Oscillospiraceae; Oscillibacter; Oscillibacter_valericigenes
OTU 3258	0	7	1	0	0	2	1	0	7	0	1	1	0	0	0	0	0	0	0	1	Bacteria; Firmicutes; Bacilli; Lactobacillales; Oscillospiraceae; Oscillibacter; Oscillibacter_valericigenes
OTU 3259	0	1	0	0	0	0	0	0	0	0	5	2	1	0	0	0	0	0	1	2	Bacteria; Firmicutes; Bacilli; Lactobacillales; Oscillospiraceae; Oscillibacter; Oscillibacter_valericigenes
OTU 3262	11	23	0	0	0	45	3	0	22	39	0	0	5	71	95	16	14	0	3	0	Bacteria; Bacteroidetes; Bacteroidia; Bacteroidales; Bacteroidaceae; Bacteroides
OTU 3263	0	0	0	5	0	0	0	0	0	0	0	0	0	4	3	0	0	0	3	2	Bacteria; Lentisphaerae; Lentisphaeria; Victivallales; Victivallaceae; Victivallis; Victivallis_vadensis
OTU 3269	0	0	2	2	0	0	0	0	0	1	0	0	0	0	0	0	1	0	1	0	Bacteria; Firmicutes; Clostridia; Clostridiales; Ruminococcaceae
OTU 3278	6	0	0	0	0	6	8	1	8	1	0	0	0	1	0	0	0	0	0	0	Bacteria; Firmicutes; Clostridia; Clostridiales; Clostridiaceae; Clostridium
OTU 3281	0	0	0	0	0	0	0	0	6	0	1	3	3	0	0	0	3	2	1	5	Bacteria; Firmicutes; Bacilli; Lactobacillales; Oscillospiraceae; Oscillibacter; Oscillibacter_valericigenes
OTU 3293	1	0	0	6	0	2	2	0	0	0	3	0	1	4	1	3	0	2	3	1	Bacteria; Firmicutes; Clostridia; Clostridiales; Ruminococcaceae
OTU 3299	0	0	0	0	0	0	4	0	1	0	1	1	0	0	0	0	0	0	0	1	Bacteria; Bacteroidetes; Bacteroidia; Bacteroidales; Bacteroidaceae; Bacteroides
OTU 330	2	0	0	0	2	0	0	0	1	2	8	4	3	2	7	0	3	10	10	8	Bacteria; Firmicutes; Clostridia; Clostridiales; Ruminococcaceae; Oscillospira
OTU 3302	2	0	0	0	0	1	0	0	1	0	0	3	1	0	0	0	0	0	0	1	Bacteria; Tenericutes; RF3; ML615J-28
OTU 3307	3	3	6	2	9	3	1	0	1	1	4	0	1	2	0	0	4	3	0	4	Bacteria; Firmicutes; Clostridia; Clostridiales; Christensenellaceae
OTU 3335	0	0	0	2	1	0	1	0	0	3	2	4	8	2	2	1	2	2	17	0	Bacteria; Firmicutes; Clostridia; Clostridiales; Ruminococcaceae
OTU 3344	3	0	0	0	0	1	0	0	0	3	2	2	0	0	0	0	0	0	0	4	Bacteria; Firmicutes; Clostridia; Clostridiales; Ruminococcaceae
OTU 3345	12	0	0	0	0	1	0	0	0	0	0	2	6	3	0	1	1	106	20	2	Bacteria; Bacteroidetes; Bacteroidia; Bacteroidales
OTU 3352	1	1	0	0	0	3	0	0	0	0	0	0	0	0	1	2	1	0	0	0	Bacteria; Firmicutes; Clostridia; Clostridiales
OTU 3360	0	1	0	0	0	2	1	0	3	7	9	8	12	5	6	3	1	20	13	10	Bacteria; Bacteroidetes; Bacteroidia; Bacteroidales; Bacteroidaceae; Bacteroides
OTU 3361	22	3	0	0	0	3	4	0	8	1	3	2	0	1	0	0	0	1	2	4	Bacteria; Firmicutes; Bacilli; Lactobacillales; Oscillospiraceae; Oscillibacter; Oscillibacter_valericigenes
OTU 3371	6	1	0	0	0	1	0	0	0	0	0	0	0	0	3	0	0	1	0	0	Bacteria; Bacteroidetes; Bacteroidia; Bacteroidales; Bacteroidaceae
OTU 3381	0	0	0	4	0	0	0	0	0	4	0	4	0	0	0	0	0	0	4	3	Bacteria; Firmicutes; Clostridia; Clostridiales; Ruminococcaceae
OTU 3401	1	0	0	0	0	1	6	0	4	2	2	0	2	0	0	0	0	8	10	4	Bacteria; Firmicutes; Clostridia; Clostridiales; Ruminococcaceae
OTU 3413	19	5	0	1	3	3	0	1	3	0	0	0	2	3	5	0	16	0	0	0	Bacteria; Proteobacteria; Alphaproteobacteria
OTU 3420	0	0	0	0	0	1	0	0	0	0	1	0	0	4	9	3	19	0	4	0	Bacteria; Firmicutes; Clostridia; Clostridiales; Ruminococcaceae
OTU 3432	0	0	0	1	0	0	0	0	0	0	1	1	0	0	0	0	0	0	2	2	Bacteria; Firmicutes; Clostridia; Clostridiales; Ruminococcaceae
OTU 3442	2	2	0	0	0	1	0	8	4	0	3	4	0	0	0	0	0	0	4	4	Bacteria; Firmicutes; Clostridia; Clostridiales; Ruminococcaceae
OTU 347	0	0	0	9	0	1	0	0	6	0	0	21	0	3	4	0	5	0	2	20	Bacteria; Bacteroidetes; Bacteroidia; Bacteroidales; Rikenellaceae; Alistipes
OTU 3503	0	0	3	1	3	0	2	0	0	1	0	0	1	0	0	8	0	0	3	1	Bacteria; Firmicutes; Clostridia; Clostridiales; Lachnospiraceae
OTU 3507	0	0	0	0	0	0	0	0	0	7	0	1	2	0	0	1	0	0	0	1	Bacteria; Firmicutes; Clostridia; Clostridiales; Ruminococcaceae
OTU 3521	10	0	0	0	0	11	2	0	2	0	0	3	3	0	0	0	1	0	1	8	Bacteria; Firmicutes; Clostridia; Clostridiales; Lachnospiraceae
OTU 3526	3	24	7	14	0	1	11	0	38	4	26	9	29	4	7	7	2	23	41	10	Bacteria; Bacteroidetes; Bacteroidia; Bacteroidales; Bacteroidaceae; Bacteroides
OTU 3538	1	0	0	0	1	1	0	16	0	3	0	0	0	1	0	9	0	0	0	0	Bacteria; Firmicutes; Clostridia; Clostridiales; Clostridiaceae; Clostridium
OTU 3553	0	1	3	2	1	0	0	0	0	0	0	1	0	0	0	0	0	0	0	0	Bacteria; Firmicutes; Clostridia; Clostridiales; Ruminococcaceae
OTU 3554	16	82	0	14	0	14	8	0	38	36	5	7	30	18	22	29	11	7	51	4	Bacteria; Bacteroidetes; Bacteroidia; Bacteroidales
OTU 3555	1	1	0	0	0	0	0	0	0	1	1	5	0	0	0	1	1	0	0	1	Bacteria; Firmicutes; Clostridia; Clostridiales; Ruminococcaceae
OTU 3579	0	3	0	1	0	1	0	0	1	0	0	0	0	5	14	2	14	0	2	0	Bacteria; Firmicutes; Clostridia; Clostridiales; Ruminococcaceae
OTU 3593	0	1	0	0	0	0	3	0	3	2	0	0	0	0	0	0	0	17	9	1	Bacteria; Firmicutes; Clostridia; Clostridiales; Lachnospiraceae
OTU 3601	2	4	0	0	0	0	3	0	1	1	0	0	0	2	0	0	0	1	0	0	Bacteria; TM7; TM7-3; CW040; F16
OTU 3612	0	0	0	1	1	1	0	0	0	0	1	0	1	0	0	0	0	0	3	0	Bacteria; Firmicutes; Clostridia; Clostridiales
OTU 3617	4	3	0	0	0	1	0	0	0	0	1	10	1	0	0	0	0	1	0	3	Bacteria; Firmicutes; Bacilli; Lactobacillales; Oscillospiraceae; Oscillibacter; Oscillibacter_valericigenes
OTU 3621	4	7	0	1	7	2	11	0	14	3	5	6	3	0	0	2	4	17	21	4	Bacteria; Firmicutes; Clostridia; Clostridiales; Ruminococcaceae
OTU 3625	0	0	0	0	0	0	4	0	3	1	0	2	0	0	0	0	0	0	1	1	Bacteria; Bacteroidetes; Bacteroidia; Bacteroidales; Bacteroidaceae
OTU 3658	2	1	0	0	0	0	4	0	1	1	0	0	0	0	0	0	0	0	0	0	Bacteria; TM7; TM7-3; CW040; F16
OTU 3667	2	3	0	3	0	1	8	0	7	6	17	8	7	5	1	1	5	45	8	8	Bacteria; Firmicutes; Clostridia; Clostridiales; Ruminococcaceae
OTU 3668	1	0	0	0	0	0	0	1	5	6	1	0	0	0	0	0	0	0	2	0	Bacteria; Firmicutes; Clostridia; Clostridiales; Ruminococcaceae
OTU 3671	1	1	0	0	0	2	0	0	1	3	1	1	2	0	1	0	1	0	1	0	Bacteria
OTU 3675	7	0	1	1	0	0	0	0	1	0	0	2	0	0	0	0	0	0	0	4	Bacteria; Firmicutes; Clostridia; Clostridiales; Ruminococcaceae
OTU 368	0	0	0	0	0	0	0	0	0	4	0	0	8	1	0	0	1	0	1	0	Bacteria; Firmicutes; Clostridia; Clostridiales; Ruminococcaceae
OTU 3684	0	0	0	0	0	0	1	0	0	1	1	0	3	1	0	0	0	0	0	1	Bacteria; Firmicutes; Clostridia; Clostridiales
OTU 3687	0	0	1	0	0	0	2	0	0	0	2	2	0	0	1	0	0	0	0	1	Bacteria; Firmicutes; Clostridia; Clostridiales
OTU 3697	0	0	0	0	0	0	0	0	0	0	1	4	0	2	3	6	0	0	1	2	Bacteria; Bacteroidetes; Bacteroidia; Bacteroidales
OTU 3703	2	4	0	1	1	3	6	0	9	0	2	5	2	0	2	6	1	2	2	6	Bacteria; Firmicutes; Bacilli; Lactobacillales; Oscillospiraceae; Oscillibacter; Oscillibacter_valericigenes
OTU 3711	1	1	0	0	0	0	2	0	1	5	0	0	0	0	4	0	0	0	2	1	Bacteria; Firmicutes; Clostridia; Clostridiales; Ruminococcaceae
OTU 3716	19	0	0	0	0	6	0	0	4	0	0	2	32	12	22	0	0	0	0	4	Bacteria; Bacteroidetes; Bacteroidia; Bacteroidales; Prevotellaceae; Alloprevotella; Alloprevotella_rava
OTU 3753	7	1	0	1	4	0	1	0	46	0	1	6	8	3	3	1	1	1	0	13	Bacteria; Cyanobacteria; 4C0d-2; YS2
OTU 3756	0	1	0	5	0	0	0	0	7	0	0	0	5	0	3	0	1	0	1	0	Bacteria; Firmicutes; Clostridia; Clostridiales; Ruminococcaceae
OTU 3758	0	1	0	0	0	1	1	0	2	0	5	0	1	1	1	0	0	10	1	0	Bacteria; Firmicutes; Clostridia; Clostridiales
OTU 3774	0	0	0	0	0	0	0	0	0	1	1	0	0	3	3	0	0	0	1	0	Bacteria
OTU 3790	0	0	16	9	4	1	0	0	0	0	1	0	0	0	0	0	0	0	0	0	Bacteria; Firmicutes; Clostridia; Clostridiales
OTU 3800	0	0	4	0	2	0	1	0	0	0	3	0	0	0	0	2	1	0	0	3	Bacteria; Firmicutes; Clostridia; Clostridiales; Ruminococcaceae
OTU 3801	0	0	1	0	0	0	0	0	0	0	1	2	4	1	1	0	3	0	0	1	Bacteria; Bacteroidetes; Bacteroidia; Bacteroidales
OTU 3813	0	1	0	0	0	0	9	0	0	0	0	0	4	0	1	1	5	0	1	1	Bacteria; Bacteroidetes; Bacteroidia; Bacteroidales; S24-7
OTU 3817	1	4	0	0	0	5	0	0	0	0	3	0	0	0	1	0	0	0	0	3	Bacteria; Bacteroidetes; Bacteroidia; Bacteroidales; Rikenellaceae; Alistipes; Alistipes_shahii
OTU 382	0	0	0	0	0	0	0	1	0	0	0	0	1	3	1	1	1	3	1	0	Bacteria; Proteobacteria; Betaproteobacteria; Burkholderiales; Sutterellaceae; Parasutterella; Parasutterella_secunda
OTU 3822	0	0	1	0	0	0	0	0	0	0	0	0	2	0	1	0	1	0	0	3	Bacteria; Firmicutes; Clostridia; Clostridiales; Ruminococcaceae
OTU 3836	0	0	0	1	0	1	0	117	0	4	0	0	0	3	4	0	0	1	0	0	Bacteria; Firmicutes; Clostridia; Clostridiales; Ruminococcaceae
OTU 384	2	0	0	1	0	2	10	0	2	2	3	9	1	3	2	3	0	39	9	14	Bacteria; Bacteroidetes; Bacteroidia; Bacteroidales
OTU 386	2	3	0	0	0	0	2	0	0	0	0	7	0	1	0	0	0	1	3	7	Bacteria; Firmicutes; Clostridia; Clostridiales
OTU 3877	1	0	3	0	1	1	2	0	1	0	2	2	0	0	4	2	0	0	0	1	Bacteria; Firmicutes; Clostridia; Clostridiales; Ruminococcaceae
OTU 3880	6	0	0	0	0	4	11	0	1	0	4	0	3	0	0	0	15	0	13	0	Bacteria; Bacteroidetes; Bacteroidia; Bacteroidales; Prevotellaceae; Prevotella
OTU 3881	0	0	0	0	0	0	0	0	0	0	0	1	1	6	1	0	0	2	0	0	Bacteria; Firmicutes; Clostridia; Clostridiales
OTU 3893	10	1	14	2	0	12	4	0	7	5	1	1	4	2	3	0	1	0	5	3	Bacteria; Firmicutes; Clostridia; Clostridiales
OTU 3901	0	0	0	0	0	0	0	0	0	13	0	1	0	0	0	0	2	4	2	4	Bacteria; Firmicutes; Clostridia; Clostridiales; Ruminococcaceae
OTU 3934	0	0	0	1	3	0	0	3	0	2	1	1	0	0	2	1	0	0	2	0	Bacteria; Firmicutes; Clostridia; Clostridiales; Ruminococcaceae; Oscillospira
OTU 3938	2	18	0	0	0	0	1	1	7	0	0	0	0	1	0	0	0	0	0	0	Bacteria; TM7; TM7-3; CW040; F16
OTU 3952	14	3	23	5	26	5	7	4	2	3	7	7	2	3	0	2	0	3	3	11	Bacteria; Firmicutes; Clostridia; Clostridiales
OTU 3953	0	0	0	4	0	4	0	0	1	2	1	0	0	0	2	1	2	0	1	0	Bacteria; Firmicutes; Clostridia; Clostridiales; Ruminococcaceae
OTU 3970	0	1	0	0	0	1	0	0	0	16	0	0	4	0	0	1	3	0	5	0	Bacteria; Bacteroidetes; Bacteroidia; Bacteroidales; Bacteroidaceae; Bacteroides
OTU 398	14	4	3	2	5	5	27	0	13	3	2	3	6	0	4	11	4	0	1	2	Bacteria; Tenericutes; Mollicutes; RF39
OTU 3981	0	0	0	2	0	0	0	0	0	0	1	0	1	0	1	1	3	0	1	0	Bacteria; Firmicutes; Clostridia; Clostridiales
OTU 3999	0	0	0	0	0	6	0	0	1	0	0	0	6	0	0	1	0	0	2	0	Bacteria; Firmicutes; Clostridia; Clostridiales; Ruminococcaceae
OTU 40	3	1	0	0	1	0	2	0	0	0	1	0	2	0	1	4	1	0	0	7	Bacteria; Firmicutes; Clostridia; Clostridiales; Ruminococcaceae
OTU 4001	0	1	1	0	0	0	0	0	0	6	1	0	0	5	1	1	0	1	0	1	Bacteria; Firmicutes; Bacilli; Lactobacillales; Oscillospiraceae; Oscillibacter; Oscillibacter_valericigenes
OTU 4008	0	0	0	1	0	3	3	0	0	0	1	0	0	0	8	2	0	0	3	0	Bacteria; Firmicutes; Clostridia; Clostridiales
OTU 4010	1	3	1	1	0	0	1	0	1	0	0	1	0	0	0	0	0	0	0	0	Bacteria; Firmicutes; Clostridia; Clostridiales; unclassified; Pseudoflavonifractor; Pseudoflavonifractor_capillosus
OTU 4022	11	1	6	2	1	15	6	0	8	4	20	5	25	4	3	5	3	14	3	16	Bacteria; Firmicutes; Clostridia; Clostridiales; Lachnospiraceae
OTU 4029	0	5	0	0	0	1	0	0	3	0	0	0	0	1	0	0	2	0	1	0	Bacteria; Tenericutes; RF3; ML615J-28
OTU 4032	0	0	1	0	0	1	0	0	0	1	0	0	0	0	0	0	0	0	5	2	Bacteria; Firmicutes; Clostridia; Clostridiales; Ruminococcaceae
OTU 4035	13	16	0	0	0	1	0	0	0	0	0	1	0	0	0	0	0	2	4	0	Bacteria; Bacteroidetes; Bacteroidia; Bacteroidales; Prevotellaceae; Prevotella
OTU 4040	2	0	2	0	1	3	5	0	5	0	2	0	0	0	0	0	0	1	0	3	Bacteria; Firmicutes; Clostridia; Clostridiales; Ruminococcaceae
OTU 4046	12	7	0	0	0	2	2	19	3	8	9	7	4	2	4	11	2	8	8	7	Bacteria; Firmicutes; Clostridia; Clostridiales; Ruminococcaceae
OTU 4057	3	4	0	0	0	0	15	0	0	5	3	3	7	6	1	6	0	0	0	2	Bacteria; Bacteroidetes; Bacteroidia; Bacteroidales; Rikenellaceae; Alistipes; Alistipes_onderdonkii
OTU 4059	0	2	0	0	0	2	3	0	0	1	1	1	0	1	0	0	2	1	2	0	Bacteria; Firmicutes; Clostridia; Clostridiales; Ruminococcaceae
OTU 4072	24	23	5	5	0	7	48	17	40	5	9	14	14	13	20	12	16	16	11	21	Bacteria; Firmicutes; Clostridia; Clostridiales; Ruminococcaceae
OTU 4081	1	0	0	3	0	2	0	0	0	0	0	0	0	1	5	1	1	0	3	0	Bacteria; Firmicutes; Clostridia; Clostridiales; Ruminococcaceae
OTU 4090	1	0	0	0	0	0	1	0	1	0	0	0	1	0	0	0	0	2	0	4	Bacteria; Firmicutes; Clostridia; Clostridiales; IncertaeSedisXIII; Anaerovorax; Anaerovorax_odorimutans
OTU 4092	0	1	0	1	0	0	1	1	0	0	0	0	1	0	0	1	0	0	0	0	Bacteria; Firmicutes; Clostridia; Clostridiales; Ruminococcaceae
OTU 4093	5	1	0	3	0	9	1	0	1	0	1	0	15	11	7	34	3	0	0	4	Bacteria; Bacteroidetes; Bacteroidia; Bacteroidales; Bacteroidaceae; Bacteroides
OTU 4122	25	26	1	4	5	10	18	4	35	12	14	24	20	28	6	5	8	36	10	43	Bacteria; Firmicutes; Clostridia; Clostridiales; Ruminococcaceae
OTU 4123	1	3	1	0	0	2	4	0	0	3	7	9	0	2	1	2	1	2	4	2	Bacteria; Firmicutes; Clostridia; Clostridiales; Ruminococcaceae
OTU 4124	73	1	13	13	2	13	118	0	109	0	0	7	7	2	1	2	19	0	0	15	Bacteria; Firmicutes; Clostridia; Clostridiales
OTU 4125	2	5	0	0	0	1	3	4	1	2	4	0	2	3	3	1	1	6	4	2	Bacteria; Firmicutes; Clostridia; Clostridiales; Ruminococcaceae
OTU 413	0	0	0	0	0	1	0	0	1	0	0	2	4	0	0	0	0	1	3	9	Bacteria; Proteobacteria; Alphaproteobacteria; Rickettsiales
OTU 4144	0	0	0	0	0	1	1	1	0	0	1	0	1	0	0	0	0	0	0	0	Bacteria; Firmicutes; Clostridia; Clostridiales; Ruminococcaceae
OTU 4145	4	2	7	2	4	0	4	1	0	0	0	0	2	0	0	0	5	2	2	1	Bacteria; Firmicutes; Clostridia; Clostridiales
OTU 4146	0	0	80	16	38	0	0	0	0	0	0	0	0	0	0	0	0	0	1	2	Bacteria; Firmicutes; Clostridia; Clostridiales
OTU 4156	0	0	2	1	0	1	0	0	0	0	0	1	0	0	0	0	1	0	0	0	Bacteria; Firmicutes; Bacilli; Lactobacillales; Oscillospiraceae; Oscillibacter; Oscillibacter_valericigenes
OTU 416	5	9	0	0	0	1	1	0	1	0	0	10	7	1	4	1	0	26	7	7	Bacteria; Bacteroidetes; Bacteroidia; Bacteroidales
OTU 4161	0	1	0	0	3	1	0	4	0	1	0	8	1	2	2	0	1	9	8	9	Bacteria; Firmicutes; Clostridia; Clostridiales
OTU 4162	0	0	0	2	0	0	0	0	0	0	1	1	7	2	2	0	0	1	1	2	Bacteria; Firmicutes; Erysipelotrichi; Erysipelotrichales; Erysipelotrichaceae; gut; gut_metagenome
OTU 4163	1	0	0	1	0	1	0	0	1	0	0	0	0	0	1	3	0	0	0	0	Bacteria; Firmicutes; Clostridia; Clostridiales; Ruminococcaceae
OTU 4186	0	0	0	0	0	0	0	0	0	0	1	0	0	4	2	0	0	16	10	3	Bacteria; Firmicutes; Clostridia; Clostridiales; Christensenellaceae
OTU 4189	2	0	0	1	8	1	1	0	0	0	0	0	0	0	0	0	0	0	0	0	Bacteria; Firmicutes; Clostridia; Clostridiales
OTU 4191	19	12	14	13	11	20	31	23	146	20	23	22	17	19	10	6	17	26	27	48	Bacteria; Firmicutes; Clostridia; Clostridiales; Ruminococcaceae
OTU 420	0	0	2	1	0	0	0	0	1	0	1	2	0	0	0	1	0	0	0	0	Bacteria; Firmicutes; Clostridia; Clostridiales; Ruminococcaceae
OTU 4213	0	0	0	0	0	0	0	0	1	0	1	1	0	1	0	1	0	3	1	1	Bacteria; Firmicutes; Clostridia; Clostridiales; Lachnospiraceae
OTU 4222	12	9	0	0	0	1	16	0	9	0	28	22	28	5	6	6	2	89	39	27	Bacteria; Bacteroidetes; Bacteroidia; Bacteroidales; Bacteroidaceae; Bacteroides
OTU 4229	0	0	0	1	1	0	0	0	0	0	2	0	0	1	0	0	0	0	0	1	Bacteria; Firmicutes; Clostridia; Clostridiales
OTU 4235	3	3	2	0	15	5	3	0	1	0	1	0	0	1	2	5	1	0	0	2	Bacteria; Tenericutes; Mollicutes; RF39
OTU 4237	1	0	0	0	0	2	0	0	1	0	0	0	0	0	2	0	3	3	0	0	Bacteria; Firmicutes; Bacilli; Lactobacillales; Oscillospiraceae; Oscillibacter; Oscillibacter_valericigenes
OTU 4252	2	6	4	0	1	0	0	0	0	0	0	1	0	1	0	0	0	0	0	0	Bacteria; Firmicutes; Clostridia; Clostridiales; Christensenellaceae
OTU 4254	0	1	0	0	0	0	0	0	0	0	0	0	1	0	0	1	3	0	1	0	Bacteria; Firmicutes; Clostridia; Clostridiales; Ruminococcaceae
OTU 4259	0	9	0	4	1	7	1	27	1	1	0	0	0	1	2	0	1	0	1	0	Bacteria; Firmicutes; Clostridia; Clostridiales; Ruminococcaceae
OTU 4280	2	0	0	0	2	3	0	2	1	3	0	0	0	0	0	6	0	3	0	2	Bacteria; Firmicutes; Clostridia; Clostridiales; Clostridiaceae; Clostridium
OTU 43	8	8	0	0	0	0	8	0	0	0	0	2	2	0	0	1	0	2	2	4	Bacteria; Bacteroidetes; Bacteroidia; Bacteroidales; Bacteroidaceae; Bacteroides
OTU 4304	8	11	0	0	0	1	0	0	0	0	1	0	5	11	3	1	0	1	0	0	Bacteria; Bacteroidetes; Bacteroidia; Bacteroidales
OTU 4307	0	0	4	13	2	0	0	0	0	0	0	0	0	0	0	0	0	3	1	0	Bacteria; Firmicutes; Clostridia; Clostridiales
OTU 4325	6	2	1	0	0	4	5	16	15	3	8	8	0	11	4	4	2	7	7	2	Bacteria; Firmicutes; Clostridia; Clostridiales; Ruminococcaceae
OTU 4328	1	1	0	0	0	8	2	0	7	1	11	12	23	0	0	0	0	3	0	5	Bacteria; Bacteroidetes; Bacteroidia; Bacteroidales; Bacteroidaceae; Bacteroides
OTU 4330	0	0	0	2	0	0	3	0	2	0	0	0	1	0	1	1	0	0	0	0	Bacteria; Firmicutes; Clostridia; Clostridiales
OTU 4334	1	0	1	0	1	4	11	2	0	2	1	0	1	2	0	0	0	0	1	2	Bacteria; Firmicutes; Clostridia; Clostridiales; Ruminococcaceae
OTU 4339	0	31	0	0	0	1	0	0	0	0	1	5	5	0	0	2	4	0	1	0	Bacteria; Bacteroidetes; Bacteroidia; Bacteroidales
OTU 4360	8	3	0	0	0	10	11	0	3	3	8	8	5	7	3	2	0	10	6	7	Bacteria; Firmicutes; Clostridia; Clostridiales; Ruminococcaceae
OTU 4364	4	14	3	4	0	0	7	2	13	3	3	2	3	1	1	1	0	14	5	1	Bacteria; Firmicutes; Clostridia; Clostridiales; Ruminococcaceae
OTU 4378	5	6	1	6	9	4	2	0	1	0	2	6	1	0	0	2	1	8	2	3	Bacteria; Firmicutes; Clostridia; Clostridiales; Ruminococcaceae; Oscillospira
OTU 4381	2	6	0	0	1	0	5	0	1	0	2	0	1	0	0	0	1	0	1	0	Bacteria; Firmicutes; Clostridia; Clostridiales; Christensenellaceae
OTU 4386	7	0	1	0	0	0	0	0	0	0	0	12	0	2	0	0	0	0	0	19	Bacteria; Firmicutes; Clostridia; Clostridiales; Ruminococcaceae
OTU 4400	3	1	3	1	0	0	1	0	1	0	0	1	0	0	0	0	1	2	0	5	Bacteria; Firmicutes; Clostridia; Clostridiales
OTU 4408	1	4	4	9	2	1	0	0	2	0	2	1	2	0	1	0	3	0	1	0	Bacteria; Firmicutes; Bacilli; Lactobacillales; Oscillospiraceae; Oscillibacter; Oscillibacter_valericigenes
OTU 441	0	11	14	12	9	0	2	0	2	0	0	0	0	0	0	0	0	0	0	0	Bacteria; Bacteroidetes; Bacteroidia; Bacteroidales; Bacteroidaceae; Bacteroides
OTU 4419	8	10	0	1	1	4	4	0	13	1	3	0	2	3	2	0	1	5	4	3	Bacteria; Firmicutes; Clostridia; Clostridiales; Ruminococcaceae
OTU 4426	0	2	0	3	0	0	2	0	1	2	0	0	0	1	0	0	0	0	1	0	Bacteria; Firmicutes; Clostridia; Clostridiales; Ruminococcaceae; Oscillospira
OTU 4438	0	0	3	4	1	0	0	0	0	0	4	0	0	0	0	0	0	0	1	0	Bacteria; Firmicutes; Clostridia; Clostridiales; Ruminococcaceae
OTU 4448	11	6	60	25	12	8	1	0	4	1	6	3	3	7	8	7	5	6	8	12	Bacteria; Firmicutes; Clostridia; Clostridiales; Ruminococcaceae
OTU 4467	1	1	0	0	0	1	0	0	0	6	0	0	0	0	1	0	0	0	0	0	Bacteria; Firmicutes; Clostridia; Clostridiales; Ruminococcaceae
OTU 4469	1	1	0	0	0	3	0	0	0	0	1	2	0	1	1	0	1	0	0	1	Bacteria; Firmicutes; Clostridia; Clostridiales; Ruminococcaceae
OTU 4470	0	0	0	0	0	8	0	0	1	0	1	0	0	21	4	3	12	0	6	0	Bacteria; Firmicutes; Clostridia; Clostridiales; Ruminococcaceae
OTU 4481	0	2	0	5	0	0	0	0	0	0	1	3	0	1	0	1	0	1	0	1	Bacteria; Bacteroidetes; Bacteroidia; Bacteroidales
OTU 4485	1	16	2	0	1	1	17	4	1	8	3	3	4	1	1	1	6	3	4	4	Bacteria
OTU 4499	12	8	1	2	0	4	16	0	8	1	0	0	1	3	0	0	0	1	0	1	Bacteria; TM7; TM7-3; CW040; F16
OTU 4504	0	0	0	4	2	0	3	0	0	0	2	0	0	0	0	0	0	0	4	0	Bacteria; Firmicutes; Clostridia; Clostridiales; Ruminococcaceae
OTU 4506	2	0	0	0	0	0	0	0	0	0	0	6	0	0	0	1	1	0	0	2	Bacteria; Firmicutes; Clostridia; Clostridiales; Ruminococcaceae; Ruminococcus
OTU 451	4	10	1	0	0	0	12	0	5	2	0	2	5	1	0	0	3	3	1	4	Bacteria; Firmicutes; Clostridia; Clostridiales; Ruminococcaceae
OTU 4510	0	0	0	0	0	0	1	0	1	2	0	2	1	2	1	1	2	0	0	0	Bacteria; Bacteroidetes; Bacteroidia; Bacteroidales; Bacteroidaceae
OTU 4511	2	38	0	0	0	2	1	0	0	6	0	0	0	1	4	7	18	0	0	3	Bacteria; Bacteroidetes; Bacteroidia; Bacteroidales; BS11
OTU 4525	31	48	0	0	0	10	20	0	3	0	10	0	0	2	2	0	2	0	0	0	Bacteria; Bacteroidetes; Bacteroidia; Bacteroidales
OTU 4528	1	1	0	6	0	0	0	0	0	1	1	3	1	0	1	0	4	0	2	11	Bacteria; Bacteroidetes; Bacteroidia; Bacteroidales; Rikenellaceae; Alistipes
OTU 4531	0	0	8	3	2	0	0	0	0	0	0	0	0	0	0	2	0	0	5	0	Bacteria; Firmicutes; Clostridia; Clostridiales; Ruminococcaceae; Ruminococcus
OTU 4533	0	0	0	0	0	0	0	0	0	0	1	1	0	1	1	0	0	0	1	0	Bacteria; Bacteroidetes; Bacteroidia; Bacteroidales; Bacteroidaceae; Bacteroides
OTU 4553	0	0	0	0	0	0	1	0	1	0	0	0	2	0	0	3	0	0	0	2	Bacteria; Firmicutes; Clostridia; Clostridiales; Ruminococcaceae
OTU 457	0	0	1	1	7	0	0	0	0	1	1	5	0	4	1	1	6	2	1	1	Bacteria; Firmicutes; Clostridia; Clostridiales; Mogibacteriaceae
OTU 4571	0	0	0	0	0	2	0	8	1	2	1	0	0	9	5	0	0	0	0	1	Bacteria; Tenericutes; Mollicutes; RF39
OTU 4588	1	1	1	1	1	0	0	0	0	1	0	0	0	0	0	0	0	1	0	1	Bacteria; Firmicutes; Bacilli; Lactobacillales; Oscillospiraceae; Oscillibacter; Oscillibacter_valericigenes
OTU 4594	0	0	0	0	0	1	0	0	1	0	0	5	2	0	1	0	0	0	0	8	Bacteria; Firmicutes; Clostridia; Clostridiales
OTU 4602	1	20	0	1	0	24	0	0	0	19	0	1	1	20	26	27	4	20	13	1	Bacteria; Bacteroidetes; Bacteroidia; Bacteroidales; Rikenellaceae; Alistipes
OTU 461	1	3	0	0	1	0	9	1	0	0	0	0	0	2	3	1	1	0	2	0	Bacteria; Firmicutes; Clostridia; Clostridiales; Ruminococcaceae
OTU 4618	6	1	5	3	3	8	0	0	5	1	41	2	1	3	0	1	0	4	8	4	Bacteria; Verrucomicrobia; Verrucomicrobiae; Verrucomicrobiales; Verrucomicrobiaceae; Akkermansia; Akkermansia_muciniphila
OTU 4623	2	1	0	1	2	0	0	1	0	3	1	2	0	1	1	1	1	1	3	0	Bacteria; Firmicutes; Clostridia; Clostridiales; Ruminococcaceae
OTU 4626	0	2	0	0	0	10	0	0	2	3	0	0	0	0	2	3	0	0	0	0	Bacteria; Firmicutes; Clostridia; Clostridiales; Ruminococcaceae
OTU 4627	3	4	0	6	0	18	1	0	0	6	1	0	1	21	13	11	9	37	6	0	Bacteria; Bacteroidetes; Bacteroidia; Bacteroidales; Rikenellaceae; Alistipes
OTU 4650	0	0	0	2	0	1	0	0	0	0	3	0	0	0	3	0	0	0	1	1	Bacteria; Proteobacteria; Alphaproteobacteria; RF32
OTU 4656	0	1	1	0	0	0	1	0	2	0	0	0	0	1	0	1	0	0	0	0	Bacteria; Bacteroidetes; Bacteroidia; Bacteroidales; Bacteroidaceae; 5-7N15
OTU 4657	0	0	0	4	0	0	0	0	0	0	0	0	0	14	13	0	4	0	1	0	Bacteria; Bacteroidetes; Bacteroidia; Bacteroidales; Bacteroidaceae; Bacteroides
OTU 4658	1	0	0	0	0	0	2	0	4	1	0	0	0	0	0	0	0	0	1	0	Bacteria; Bacteroidetes
OTU 4661	0	4	0	0	0	7	1	0	9	2	1	1	3	1	1	1	0	18	6	0	Bacteria; Firmicutes; Clostridia; Clostridiales; Ruminococcaceae
OTU 4667	1	1	0	1	0	1	0	0	0	1	1	2	0	0	0	0	0	0	2	4	Bacteria; Firmicutes; Clostridia; Clostridiales; Ruminococcaceae
OTU 4670	2	0	0	0	0	1	3	0	1	2	0	0	0	0	0	0	0	0	0	0	Bacteria; Firmicutes; Clostridia; Clostridiales; Ruminococcaceae
OTU 4677	0	1	1	0	12	0	3	0	2	0	0	0	0	1	2	1	1	0	0	0	Bacteria; Tenericutes; Mollicutes; RF39
OTU 4678	3	0	0	14	0	1	0	0	0	0	0	2	0	1	0	1	0	0	0	0	Bacteria; Bacteroidetes; Bacteroidia; Bacteroidales; Rikenellaceae; Alistipes
OTU 4700	2	3	2	3	2	0	3	0	0	0	4	6	2	0	0	4	0	8	0	4	Bacteria; Firmicutes; Bacilli; Lactobacillales; Oscillospiraceae; Oscillibacter; Oscillibacter_valericigenes
OTU 4705	0	0	0	1	1	0	3	0	4	1	0	5	1	0	0	3	2	0	3	4	Bacteria; Bacteroidetes; Bacteroidia; Bacteroidales; Rikenellaceae; Alistipes
OTU 4706	0	0	0	1	0	2	0	0	1	0	1	2	3	0	0	0	0	0	1	3	Bacteria; Firmicutes; Clostridia; Clostridiales; Ruminococcaceae
OTU 4707	1	0	0	0	1	1	0	0	0	0	0	2	0	0	2	1	0	0	0	5	Bacteria; Firmicutes; Clostridia; Clostridiales; Christensenellaceae
OTU 474	1	1	0	1	0	0	0	0	0	0	1	0	0	0	1	0	0	0	0	1	Bacteria; Firmicutes; Clostridia; Clostridiales; Ruminococcaceae
OTU 4746	1	2	0	0	0	14	0	0	2	4	5	0	16	6	5	0	3	0	22	1	Bacteria; Bacteroidetes; Bacteroidia; Bacteroidales; BS11
OTU 4750	5	27	9	49	51	6	26	0	42	10	0	0	0	0	0	0	2	0	0	0	Bacteria; Bacteroidetes; Bacteroidia; Bacteroidales; Bacteroidaceae
OTU 4751	2	0	0	0	0	0	6	5	3	0	1	3	6	3	0	1	0	1	0	1	Bacteria; Firmicutes; Clostridia; Clostridiales; Lachnospiraceae; Anaerostipes
OTU 4756	5	0	0	1	7	4	9	0	3	4	3	1	1	0	0	0	0	4	3	0	Bacteria; Firmicutes; Bacilli; Lactobacillales; Oscillospiraceae; Oscillibacter; Oscillibacter_valericigenes
OTU 476	2	0	0	0	1	0	2	0	10	3	3	0	0	0	0	5	2	10	4	1	Bacteria; Firmicutes; Clostridia; Clostridiales; Ruminococcaceae
OTU 484	5	1	1	2	1	1	1	1	2	0	0	12	2	1	2	0	1	0	1	13	Bacteria; Firmicutes; Bacilli; Lactobacillales; Oscillospiraceae; Oscillibacter; Oscillibacter_valericigenes
OTU 485	0	1	0	9	0	0	0	0	0	0	1	0	0	1	2	8	0	0	5	0	Bacteria; Firmicutes; Clostridia; Clostridiales; Ruminococcaceae
OTU 4864	1	0	0	0	0	0	0	0	0	0	0	1	1	0	0	0	1	0	0	2	Bacteria; Firmicutes; Clostridia; Clostridiales; Ruminococcaceae
OTU 4872	9	3	4	0	0	5	0	1	3	2	7	3	3	1	1	1	0	5	4	14	Bacteria; Firmicutes; Clostridia; Clostridiales
OTU 4888	1	1	0	0	1	1	0	0	1	4	0	0	0	0	0	0	0	0	0	0	Bacteria; Tenericutes; Mollicutes; RF39
OTU 4901	0	2	0	0	0	0	0	6	1	0	0	0	0	0	0	1	2	0	0	0	Bacteria; Firmicutes; Clostridia; Clostridiales; Ruminococcaceae
OTU 4910	4	0	0	0	1	1	7	1	16	3	10	11	17	2	4	4	1	12	7	10	Bacteria; Firmicutes; Clostridia; Clostridiales; Lachnospiraceae; Dorea
OTU 4913	1	1	0	0	0	0	0	0	5	0	0	0	0	1	0	0	2	0	2	0	Bacteria; Firmicutes; Clostridia; Clostridiales; Lachnospiraceae
OTU 4926	0	0	0	1	0	0	0	0	0	0	1	0	1	0	0	1	0	0	1	0	Bacteria; Firmicutes; Clostridia; Clostridiales; Ruminococcaceae
OTU 493	3	16	4	5	4	13	7	2	12	6	8	36	5	5	10	6	3	10	11	34	Bacteria; Firmicutes; Clostridia; Clostridiales; Clostridiaceae; Clostridium
OTU 4935	0	0	1	0	0	0	0	0	1	0	1	0	1	0	0	0	2	7	3	2	Bacteria; Firmicutes; Clostridia; Clostridiales; Ruminococcaceae
OTU 494	13	1	3	10	5	3	7	0	13	2	2	2	0	0	4	0	6	0	3	4	Bacteria; Firmicutes; Clostridia; Clostridiales
OTU 496	0	2	0	0	0	1	19	0	0	0	1	0	1	0	1	1	0	1	0	0	Bacteria; Bacteroidetes; Bacteroidia; Bacteroidales; Rikenellaceae; Alistipes; Alistipes_onderdonkii
OTU 4979	9	2	0	0	0	32	11	0	45	3	8	9	21	4	4	0	10	19	8	19	Bacteria; Bacteroidetes; Bacteroidia; Bacteroidales; Bacteroidaceae; Bacteroides
OTU 4981	0	0	0	0	1	1	0	2	0	0	1	3	0	0	0	0	0	6	4	0	Bacteria; Firmicutes; Clostridia; Clostridiales; Lachnospiraceae
OTU 4997	16	0	16	2	121	6	5	0	11	1	13	6	4	3	4	7	4	15	13	26	Bacteria; Verrucomicrobia; Verrucomicrobiae; Verrucomicrobiales; Verrucomicrobiaceae; Akkermansia; Akkermansia_muciniphila
OTU 5005	6	30	1	0	4	10	6	0	2	9	1	0	1	7	0	3	0	0	0	0	Bacteria; Planctomycetes; Planctomycetia; Pirellulales; Pirellulaceae
OTU 5030	21	57	3	14	0	13	7	4	2	2	8	15	19	8	25	6	23	7	28	17	Bacteria; Firmicutes; Clostridia; Clostridiales; Ruminococcaceae
OTU 5039	0	1	0	1	0	27	0	0	2	10	0	0	0	3	2	6	0	0	0	0	Bacteria; Bacteroidetes; Bacteroidia; Bacteroidales; Bacteroidaceae; Bacteroides
OTU 505	1	0	1	1	0	0	1	0	0	0	0	1	1	2	1	0	0	0	1	1	Bacteria; Firmicutes; Bacilli; Lactobacillales; Oscillospiraceae; Oscillibacter; Oscillibacter_valericigenes
OTU 5056	1	0	0	1	0	0	0	0	0	0	3	1	0	0	0	0	0	0	0	2	Bacteria; Cyanobacteria; 4C0d-2; YS2
OTU 5063	6	6	6	0	1	0	9	2	3	5	1	0	0	2	0	2	0	9	3	2	Bacteria; Firmicutes; Clostridia; Clostridiales; Ruminococcaceae
OTU 5094	2	1	0	1	0	1	0	0	3	0	0	2	0	3	3	3	3	2	0	1	Bacteria; Firmicutes; Clostridia; Clostridiales; Ruminococcaceae
OTU 5107	3	5	0	2	0	4	5	0	0	0	2	1	1	0	0	0	0	0	1	0	Bacteria; Firmicutes; Clostridia; Clostridiales
OTU 5116	1	0	1	0	0	0	0	0	1	1	0	0	0	0	0	0	0	0	1	0	Bacteria; Firmicutes; Clostridia; Clostridiales; Lachnospiraceae
OTU 5117	2	1	2	0	0	1	1	0	1	0	0	0	0	0	0	1	0	0	0	0	Bacteria; Firmicutes; Clostridia; Clostridiales; IncertaeSedisXIV; Blautia
OTU 5119	1	0	0	0	0	6	0	0	0	0	0	0	0	1	0	0	0	0	1	1	Bacteria; Firmicutes; Clostridia; Clostridiales; Ruminococcaceae
OTU 5125	0	0	0	1	0	3	0	1	0	0	0	0	0	1	1	0	0	0	0	1	Bacteria; Firmicutes; Clostridia; Clostridiales; Ruminococcaceae
OTU 5127	5	5	0	0	0	1	6	0	0	0	0	2	0	0	0	0	0	0	1	0	Bacteria; Firmicutes; Clostridia; Clostridiales; Ruminococcaceae
OTU 5144	0	3	0	0	0	0	1	0	2	0	0	0	0	0	1	0	1	0	0	1	Bacteria; Bacteroidetes; Bacteroidia; Bacteroidales; Bacteroidaceae; Bacteroides; Bacteroides_massiliensis
OTU 5155	0	0	0	0	0	0	0	0	0	0	5	7	8	0	0	1	0	9	2	5	Bacteria; Firmicutes; Erysipelotrichi; Erysipelotrichales; Erysipelotrichaceae
OTU 5167	2	0	0	0	0	0	0	0	0	0	1	1	1	1	0	0	0	0	0	1	Bacteria; Firmicutes; Clostridia; Clostridiales; Ruminococcaceae
OTU 5169	4	6	1	7	24	6	11	0	10	5	2	1	0	1	4	2	0	0	5	1	Bacteria; Firmicutes; Bacilli; Lactobacillales; Oscillospiraceae; Oscillibacter; Oscillibacter_valericigenes
OTU 5170	2	0	4	1	1	0	1	0	2	0	0	0	0	0	0	0	0	0	0	0	Bacteria; Firmicutes; Clostridia; Clostridiales; Ruminococcaceae
OTU 5178	0	0	0	2	0	0	0	0	0	0	0	0	1	1	12	0	3	0	1	0	Bacteria; Firmicutes; Clostridia; Clostridiales; Ruminococcaceae
OTU 5179	0	1	0	0	0	0	4	0	0	3	0	1	4	3	1	1	0	1	0	0	Bacteria; Bacteroidetes; Bacteroidia; Bacteroidales; Rikenellaceae; Alistipes
OTU 5185	0	0	3	6	12	0	0	0	0	0	4	1	1	0	1	0	0	2	3	2	Bacteria; Firmicutes; Clostridia; Clostridiales; Mogibacteriaceae
OTU 5188	32	5	0	0	0	4	5	0	1	2	1	0	0	1	0	2	0	0	0	0	Bacteria; Firmicutes; Bacilli; Lactobacillales; Oscillospiraceae; Oscillibacter; Oscillibacter_valericigenes
OTU 5189	2	9	1	2	0	2	5	0	10	2	2	4	12	0	2	8	4	9	19	12	Bacteria; Bacteroidetes; Bacteroidia; Bacteroidales; Rikenellaceae; Alistipes
OTU 5192	4	0	0	1	0	3	6	9	11	6	1	0	3	4	8	10	3	0	8	0	Bacteria; Firmicutes; Clostridia; Clostridiales; Ruminococcaceae
OTU 5200	4	1	0	3	0	3	7	5	1	0	3	2	2	2	2	1	3	1	5	2	Bacteria; Firmicutes; Clostridia; Clostridiales; Ruminococcaceae
OTU 5228	2	7	0	0	0	8	3	0	3	6	15	4	17	1	8	3	11	2	12	2	Bacteria; Bacteroidetes; Bacteroidia; Bacteroidales
OTU 5235	0	1	0	0	0	1	0	5	0	5	0	0	1	1	5	0	1	0	0	1	Bacteria; Firmicutes; Clostridia; Clostridiales; Ruminococcaceae
OTU 5247	2	0	4	7	5	2	3	39	6	3	1	6	0	0	6	0	1	2	0	1	Bacteria; Firmicutes; Clostridia; Clostridiales; Ruminococcaceae
OTU 5263	0	3	0	0	0	2	0	0	0	1	0	0	1	0	2	1	0	0	2	0	Bacteria; Firmicutes; Bacilli; Lactobacillales; Oscillospiraceae; Oscillibacter; Oscillibacter_valericigenes
OTU 5293	0	2	0	0	0	1	0	0	0	0	1	2	0	0	0	2	0	0	0	1	Bacteria; Firmicutes; Clostridia; Clostridiales; Ruminococcaceae
OTU 5297	2	1	0	1	0	5	5	0	0	0	1	0	6	0	2	2	2	0	2	3	Bacteria; Firmicutes; Clostridia; Clostridiales; Ruminococcaceae
OTU 5314	5	8	0	0	0	5	1	6	31	4	1	1	0	0	0	3	1	0	1	3	Bacteria; Firmicutes; Clostridia; Clostridiales; Lachnospiraceae
OTU 5322	10	109	0	0	0	9	47	0	28	20	5	9	13	6	5	1	15	11	11	7	Bacteria; Bacteroidetes; Bacteroidia; Bacteroidales
OTU 5323	0	2	0	0	0	0	5	1	2	4	0	0	0	0	0	0	0	0	0	1	Bacteria; Tenericutes; Mollicutes; RF39
OTU 5328	0	1	1	1	0	0	0	0	0	0	1	0	1	0	0	0	1	0	1	2	Bacteria; Firmicutes; Clostridia; Clostridiales; Christensenellaceae
OTU 5331	0	0	5	0	1	2	0	0	0	0	1	1	1	0	1	0	0	1	1	0	Bacteria; Firmicutes; Bacilli; Lactobacillales; Oscillospiraceae; Oscillibacter; Oscillibacter_valericigenes
OTU 5336	0	0	13	13	17	0	0	0	0	0	2	0	0	0	0	0	1	0	7	3	Bacteria; Firmicutes; Clostridia; Clostridiales; Lachnospiraceae; Roseburia; Roseburia_inulinivorans
OTU 5339	0	5	0	0	0	0	5	0	1	0	1	43	2	0	1	0	0	0	0	37	Bacteria; Bacteroidetes; Bacteroidia; Bacteroidales
OTU 5366	1	1	0	0	1	7	0	0	5	0	0	0	0	4	1	1	0	3	3	2	Bacteria; Firmicutes; Clostridia; Clostridiales; Ruminococcaceae
OTU 5370	5	15	2	0	0	1	1	0	1	0	0	7	3	7	1	0	16	19	3	9	Bacteria; Bacteroidetes; Bacteroidia; Bacteroidales; S24-7
OTU 5378	4	0	0	0	1	1	2	1	3	1	1	4	4	1	1	0	0	1	4	3	Bacteria; Firmicutes; Clostridia; Clostridiales; Ruminococcaceae
OTU 540	0	0	0	1	0	10	0	0	0	2	0	1	1	4	13	0	0	0	0	4	Bacteria; Bacteroidetes; Bacteroidia; Bacteroidales
OTU 5404	0	0	0	0	0	0	0	0	0	0	0	0	1	1	2	0	0	4	2	0	Bacteria; Bacteroidetes; Bacteroidia; Bacteroidales; Bacteroidaceae; Bacteroides
OTU 5427	0	0	3	1	0	1	0	0	0	0	0	1	4	0	0	0	0	0	1	0	Bacteria; Firmicutes; Clostridia; Clostridiales; Ruminococcaceae
OTU 5429	0	4	4	4	8	7	1	0	2	8	0	1	1	5	0	0	2	0	1	5	Bacteria; Firmicutes; Clostridia; Clostridiales; Mogibacteriaceae
OTU 543	5	0	1	8	8	4	4	0	1	0	0	0	1	0	1	1	3	0	1	0	Bacteria; Firmicutes; Clostridia; Clostridiales; Ruminococcaceae
OTU 5434	0	1	10	26	26	6	2	0	3	2	1	3	0	3	2	31	5	4	7	5	Bacteria; Firmicutes; Clostridia; Clostridiales; Lachnospiraceae
OTU 5448	0	6	0	1	0	0	0	0	0	0	0	0	1	10	16	0	0	0	0	0	Bacteria; Bacteroidetes; Bacteroidia; Bacteroidales; Rikenellaceae; Alistipes
OTU 545	2	6	0	2	0	2	4	0	0	0	0	5	0	3	0	0	0	0	3	1	Bacteria; Firmicutes; Clostridia; Clostridiales
OTU 5470	0	0	0	0	0	1	0	0	0	0	0	3	3	0	0	0	0	1	0	2	Bacteria; Firmicutes; Clostridia; Clostridiales; Lachnospiraceae
OTU 548	0	1	1	3	1	0	2	0	2	0	0	0	0	0	0	0	0	4	1	0	Bacteria; Firmicutes; Clostridia; Clostridiales; Lachnospiraceae
OTU 5485	0	0	0	0	0	1	1	1	2	0	2	5	5	11	1	0	1	9	3	3	Bacteria; Firmicutes; Clostridia; Clostridiales; Lachnospiraceae
OTU 5493	0	1	11	18	10	0	0	0	0	0	0	0	0	0	0	0	0	0	2	0	Bacteria; Firmicutes; Clostridia; Clostridiales; Ruminococcaceae
OTU 55	5	8	4	9	7	4	8	8	7	2	6	11	7	1	0	0	2	1	6	6	Bacteria; Firmicutes; Bacilli; Lactobacillales; Oscillospiraceae; Oscillibacter; Oscillibacter_valericigenes
OTU 5500	0	1	1	1	0	2	0	0	0	1	0	0	0	0	1	0	1	1	1	0	Bacteria; Firmicutes; Clostridia; Clostridiales
OTU 552	0	1	7	1	3	0	1	0	0	0	0	0	0	0	0	0	0	0	1	0	Bacteria; Firmicutes; Clostridia; Clostridiales; Mogibacteriaceae
OTU 5536	0	0	2	0	0	0	1	0	0	1	0	0	1	0	0	0	0	1	0	2	Bacteria; Firmicutes; Clostridia; Clostridiales; Ruminococcaceae
OTU 5548	1	0	0	0	0	0	0	0	1	1	1	0	0	0	0	0	0	0	0	1	Bacteria; Firmicutes; Clostridia; Clostridiales
OTU 5553	2	0	0	0	0	0	2	1	2	0	0	0	0	0	0	1	1	0	0	0	Bacteria; TM7; TM7-3; CW040; F16
OTU 5559	1	0	0	0	5	0	1	0	0	5	0	0	0	0	0	1	1	0	1	0	Bacteria; Firmicutes; Bacilli; Lactobacillales; Oscillospiraceae; Oscillibacter; Oscillibacter_valericigenes
OTU 5569	3	3	0	1	0	1	0	0	2	9	7	4	3	1	2	0	1	6	4	11	Bacteria; Firmicutes; Clostridia; Clostridiales; Ruminococcaceae
OTU 5575	1	0	0	4	2	4	0	0	0	0	0	1	0	2	1	0	0	0	0	0	Bacteria; Firmicutes; Clostridia; Clostridiales; Ruminococcaceae
OTU 5595	1	0	0	0	0	0	0	0	1	0	0	0	1	0	0	1	0	0	1	0	Bacteria; Firmicutes; Clostridia; Clostridiales; Ruminococcaceae
OTU 5619	0	0	0	0	0	3	1	0	5	0	0	0	1	1	0	0	1	0	1	0	Bacteria; Firmicutes; Clostridia; Clostridiales; Lachnospiraceae; Roseburia
OTU 563	16	1	0	0	0	4	6	7	4	6	9	11	9	0	2	3	0	10	2	7	Bacteria; Firmicutes; Clostridia; Clostridiales; Ruminococcaceae
OTU 5631	3	4	0	0	0	3	1	0	0	0	0	0	2	3	1	1	2	0	2	1	Bacteria; Bacteroidetes; Bacteroidia; Bacteroidales
OTU 5643	49	131	5	12	0	77	282	211	517	111	78	103	72	41	73	32	55	150	105	131	Bacteria; Bacteroidetes; Bacteroidia; Bacteroidales; Bacteroidaceae; Bacteroides
OTU 5659	0	0	0	3	0	0	1	0	1	4	3	0	0	0	0	0	0	3	1	0	Bacteria; Firmicutes; Clostridia; Clostridiales; Lachnospiraceae
OTU 5664	0	0	0	1	1	1	0	0	0	0	0	0	2	3	0	1	0	0	0	0	Bacteria; Firmicutes; Clostridia; Clostridiales
OTU 567	1	1	1	1	1	1	0	1	0	0	0	0	0	0	0	0	0	0	0	0	Bacteria; Firmicutes; Clostridia; Clostridiales; Ruminococcaceae
OTU 5670	2	1	0	0	0	6	0	0	4	2	3	1	5	2	0	0	5	3	2	0	Bacteria; Bacteroidetes; Bacteroidia; Bacteroidales; Bacteroidaceae; Bacteroides
OTU 5706	1	0	0	1	0	0	0	0	0	0	1	1	8	0	0	0	0	0	2	1	Bacteria; Bacteroidetes; Bacteroidetes; Bacteroidales; Porphyromonadaceae; Odoribacter
OTU 5708	0	0	0	0	0	0	1	0	0	0	1	1	0	0	0	1	0	0	0	2	Bacteria; Bacteroidetes; Bacteroidia; Bacteroidales; Rikenellaceae; Alistipes
OTU 5714	0	0	0	0	0	0	2	2	1	0	0	1	0	0	1	0	0	0	0	0	Bacteria; Firmicutes; Clostridia; Clostridiales; Ruminococcaceae
OTU 5763	5	0	0	0	1	1	2	0	0	0	2	4	0	2	0	1	3	0	0	1	Bacteria; Firmicutes; Clostridia; Clostridiales; Ruminococcaceae
OTU 5764	0	7	0	1	0	0	2	0	0	5	0	0	0	0	0	0	1	0	1	2	Bacteria; Firmicutes; Clostridia; Clostridiales; Ruminococcaceae
OTU 5770	4	1	0	0	0	2	0	0	3	0	0	1	0	1	1	0	0	0	0	1	Bacteria; Firmicutes; Bacilli; Lactobacillales; Oscillospiraceae; Oscillibacter; Oscillibacter_valericigenes
OTU 5779	0	0	2	0	0	0	0	0	0	0	0	4	2	3	16	9	0	0	1	11	Bacteria; Bacteroidetes; Bacteroidia; Bacteroidales; Bacteroidaceae; Bacteroides
OTU 581	0	0	0	0	0	1	0	0	0	0	1	2	0	2	0	1	0	1	0	0	Bacteria; Firmicutes; Clostridia; Clostridiales; Ruminococcaceae
OTU 5816	7	7	0	0	3	2	5	0	1	1	4	5	3	2	1	0	0	2	1	2	Bacteria; Firmicutes; Clostridia; Clostridiales; Ruminococcaceae
OTU 5827	0	3	0	0	0	1	0	0	2	1	2	0	1	0	0	0	1	0	0	0	Bacteria; Bacteroidetes; Bacteroidia; Bacteroidales; Bacteroidaceae; Bacteroides
OTU 5828	0	0	0	3	0	1	0	0	0	0	0	4	0	1	0	0	0	0	0	1	Bacteria; Bacteroidetes; Bacteroidia; Bacteroidales; Porphyromonadaceae
OTU 5831	0	2	1	1	0	0	0	0	1	0	1	1	0	0	0	0	0	0	1	2	Bacteria; Firmicutes; Clostridia; Clostridiales; Ruminococcaceae
OTU 584	0	0	0	5	1	7	1	0	0	0	1	0	0	0	1	3	1	0	14	0	Bacteria; Lentisphaerae; Lentisphaeria; Victivallales; Victivallaceae; Victivallis; Victivallis_vadensis
OTU 5844	1	3	0	9	0	12	0	0	0	0	0	0	22	0	0	0	0	0	0	1	Bacteria; Bacteroidetes; Bacteroidia; Bacteroidales
OTU 5851	1	1	0	2	24	0	7	14	13	6	0	1	3	0	2	2	1	2	2	1	Bacteria; Firmicutes; Clostridia; Clostridiales; Ruminococcaceae
OTU 5856	0	1	0	1	0	0	1	0	1	2	0	0	0	0	0	0	0	0	0	0	Bacteria; Firmicutes; Clostridia; Clostridiales; Ruminococcaceae
OTU 5864	1	0	0	0	0	1	0	0	3	1	0	4	1	0	2	0	1	0	1	5	Bacteria; Firmicutes; Clostridia; Clostridiales; Ruminococcaceae
OTU 5878	6	3	0	1	0	0	2	0	3	3	0	0	11	2	0	0	2	1	1	2	Bacteria; Firmicutes; Clostridia; Clostridiales; Ruminococcaceae
OTU 588	2	0	1	1	1	0	0	0	0	0	0	0	0	0	0	3	2	5	1	1	Bacteria; Firmicutes; Clostridia; Clostridiales; Mogibacteriaceae
OTU 5884	0	0	0	6	0	5	0	0	0	1	1	0	2	0	0	0	5	0	0	0	Bacteria; Lentisphaerae; Lentisphaeria; Victivallales; Victivallaceae
OTU 5889	1	1	0	1	0	3	0	0	5	0	0	0	1	2	3	6	1	0	1	0	Bacteria
OTU 59	2	0	1	1	1	1	0	0	2	0	1	0	2	0	0	0	0	0	0	3	Bacteria; Firmicutes; Clostridia; Clostridiales
OTU 5904	1	0	0	0	0	0	0	0	3	0	0	3	0	0	0	2	0	0	0	2	Bacteria; Firmicutes; Clostridia; Clostridiales
OTU 5913	0	4	1	4	0	1	0	0	1	3	0	1	1	3	0	1	0	13	5	1	Bacteria; Firmicutes; Clostridia; Clostridiales; Ruminococcaceae
OTU 5920	0	0	0	5	0	1	3	0	0	1	3	0	0	0	0	0	0	0	0	0	Bacteria; Firmicutes; Clostridia; Clostridiales; Ruminococcaceae
OTU 5922	3	0	0	0	0	2	0	0	2	1	1	6	28	36	44	18	5	4	1	11	Bacteria; Bacteroidetes; Bacteroidia; Bacteroidales
OTU 5927	0	1	2	4	3	0	0	0	0	0	1	0	0	0	0	0	0	0	1	0	Bacteria; Firmicutes; Clostridia; Clostridiales
OTU 5972	2	0	0	0	0	6	1	0	0	0	11	1	0	1	2	1	1	39	12	6	Bacteria; Firmicutes; Clostridia; Clostridiales; Peptococcaceae; rc4-4
OTU 5974	1	0	0	0	1	0	0	0	0	0	0	0	0	0	0	2	0	3	8	2	Bacteria; Firmicutes; Clostridia; Clostridiales; Ruminococcaceae
OTU 5979	4	0	0	0	0	1	0	0	0	0	0	5	7	0	0	4	0	0	5	2	Bacteria; Bacteroidetes; Bacteroidia; Bacteroidales
OTU 6000	0	20	4	3	0	0	0	0	0	1	0	0	0	0	0	0	10	0	0	0	Bacteria; Bacteroidetes; Bacteroidia; Bacteroidales; Bacteroidaceae; Bacteroides
OTU 6008	0	0	1	0	0	0	1	0	0	0	0	1	0	0	1	0	0	0	2	3	Bacteria; Firmicutes; Clostridia; Clostridiales; Ruminococcaceae
OTU 6011	2	7	0	0	0	0	0	0	1	0	0	0	0	0	0	0	1	0	0	1	Bacteria; Firmicutes; Clostridia; Clostridiales; Ruminococcaceae
OTU 6029	3	3	1	8	4	9	0	6	12	3	1	5	1	18	4	2	4	1	2	4	Bacteria; Firmicutes; Clostridia; Clostridiales; Ruminococcaceae
OTU 6054	0	3	0	4	1	13	71	0	3	0	0	2	0	12	7	0	0	0	2	0	Bacteria; Bacteroidetes; Bacteroidia; Bacteroidales
OTU 6055	0	1	0	6	0	0	4	2	0	1	0	0	0	0	0	0	1	0	1	0	Bacteria; Firmicutes; Clostridia; Clostridiales; Ruminococcaceae
OTU 6062	0	0	1	0	0	0	0	0	4	0	0	1	2	2	0	0	0	0	0	1	Bacteria; Cyanobacteria; 4C0d-2; YS2
OTU 6084	6	3	1	3	0	3	2	1	2	0	4	9	2	1	2	1	0	5	5	6	Bacteria; Firmicutes; Bacilli; Lactobacillales; Oscillospiraceae; Oscillibacter; Oscillibacter_valericigenes
OTU 6086	0	2	0	1	1	0	0	0	1	2	1	4	4	0	0	5	2	0	0	6	Bacteria; Firmicutes; Clostridia; Clostridiales; Ruminococcaceae
OTU 6115	2	3	0	0	6	0	0	0	4	0	4	1	0	1	0	0	1	0	3	0	Bacteria; Firmicutes; Clostridia; Clostridiales
OTU 613	0	0	6	0	0	3	3	0	1	0	0	1	0	1	0	1	0	1	0	0	Bacteria; Firmicutes; Clostridia; Clostridiales
OTU 614	22	3	0	1	4	0	11	5	11	4	0	11	0	0	0	1	3	7	4	15	Bacteria; Firmicutes; Bacilli; Lactobacillales; Oscillospiraceae; Oscillibacter; Oscillibacter_valericigenes
OTU 6142	1	0	1	2	0	1	1	0	1	1	0	0	0	3	0	0	0	0	0	0	Bacteria; Firmicutes; Clostridia; Clostridiales; Ruminococcaceae
OTU 6148	0	5	2	0	0	1	0	0	1	0	1	1	0	1	0	0	4	0	0	0	Bacteria; Firmicutes; Bacilli; Lactobacillales; Oscillospiraceae; Oscillibacter; Oscillibacter_valericigenes
OTU 6155	0	0	0	0	0	0	0	0	0	0	1	0	1	4	1	0	1	1	0	0	Bacteria; Firmicutes; Clostridia; Clostridiales; Ruminococcaceae
OTU 6157	0	0	0	1	2	0	0	0	0	0	0	3	0	0	0	5	1	0	0	0	Bacteria; Firmicutes; Clostridia; Clostridiales; Ruminococcaceae
OTU 6158	3	2	1	10	38	15	1	0	10	6	109	3	3	2	0	8	5	22	32	13	Bacteria; Verrucomicrobia; Verrucomicrobiae; Verrucomicrobiales; Verrucomicrobiaceae; Akkermansia; Akkermansia_muciniphila
OTU 6182	1	7	0	1	0	2	1	0	1	0	0	0	0	1	0	9	0	0	0	2	Bacteria; Firmicutes; Clostridia; Clostridiales; Ruminococcaceae
OTU 6184	0	3	0	0	0	2	4	0	0	0	0	0	6	0	1	0	0	4	0	1	Bacteria; Firmicutes; Clostridia; Clostridiales; Mogibacteriaceae
OTU 6190	1	1	1	5	0	0	0	0	5	0	0	2	0	7	0	0	2	0	0	0	Bacteria; Firmicutes; Bacilli; Lactobacillales; Oscillospiraceae; Oscillibacter; Oscillibacter_valericigenes
OTU 6198	0	0	0	0	0	1	1	0	0	0	0	0	1	1	1	0	1	0	0	0	Bacteria
OTU 62	1	0	4	1	0	2	0	0	20	0	2	1	2	0	0	0	8	3	1	2	Bacteria; Bacteroidetes; Bacteroidia; Bacteroidales; Porphyromonadaceae
OTU 620	0	0	2	4	2	1	0	1	6	0	1	3	0	0	0	0	2	0	0	1	Bacteria; Firmicutes; Clostridia; Clostridiales; Ruminococcaceae
OTU 6203	20	22	2	61	111	31	26	2	5	17	27	0	32	11	15	21	4	0	5	0	Bacteria; Proteobacteria; Alphaproteobacteria
OTU 6206	0	0	0	0	0	0	3	6	0	1	0	0	2	1	0	1	1	0	0	0	Bacteria; Firmicutes; Clostridia; Clostridiales; Ruminococcaceae
OTU 6207	0	0	0	0	0	0	12	2	0	0	2	1	0	0	0	0	1	1	0	4	Bacteria; Firmicutes; Clostridia; Clostridiales; Ruminococcaceae
OTU 6217	17	8	0	0	0	7	6	0	0	1	0	0	0	0	0	0	0	0	0	0	Bacteria; TM7; TM7-3; CW040; F16
OTU 6233	0	0	0	0	0	1	0	0	0	3	1	0	1	0	2	0	0	1	0	1	Bacteria; Firmicutes; Clostridia; Clostridiales; Ruminococcaceae
OTU 6244	1	2	0	0	0	1	0	1	1	0	2	1	5	0	1	0	0	0	0	0	Bacteria; Firmicutes; Clostridia; Clostridiales
OTU 6254	5	1	0	1	0	1	1	0	4	1	3	0	0	0	1	0	0	0	0	1	Bacteria; Firmicutes; Clostridia; Clostridiales; Ruminococcaceae
OTU 6276	2	2	0	1	5	2	22	2	14	2	5	4	2	7	6	0	1	1	0	6	Bacteria; Firmicutes; Clostridia; Clostridiales; Ruminococcaceae
OTU 6292	2	1	0	1	0	1	1	0	0	0	0	0	0	0	0	0	0	0	0	0	Bacteria; Tenericutes; Mollicutes; RF39
OTU 6293	0	25	0	1	0	0	20	1	35	6	10	1	1	0	0	1	1	1	6	4	Bacteria; Bacteroidetes; Bacteroidia; Bacteroidales; Bacteroidaceae; Bacteroides
OTU 6300	3	8	0	0	0	1	8	48	21	0	2	4	1	22	24	2	0	5	3	1	Bacteria; Firmicutes; Clostridia; Clostridiales; Lachnospiraceae
OTU 6303	0	0	0	0	0	0	0	0	0	0	0	0	0	0	1	2	0	3	2	2	Bacteria; Firmicutes; Clostridia; Clostridiales; Eubacteriaceae; Anaerofustis; Anaerofustis_stercorihominis
OTU 6308	1	2	0	0	0	0	16	0	0	0	1	0	1	0	0	3	0	0	0	0	Bacteria; Firmicutes; Clostridia; Clostridiales; Ruminococcaceae
OTU 631	0	0	0	7	0	0	18	0	4	0	0	0	0	0	1	0	1	0	0	0	Bacteria; Bacteroidetes; Bacteroidia; Bacteroidales; Bacteroidaceae; Bacteroides
OTU 6322	0	0	0	0	0	6	0	0	0	0	3	12	20	21	17	0	0	18	6	3	Bacteria; Bacteroidetes; Bacteroidia; Bacteroidales
OTU 6335	0	1	0	0	2	0	2	0	0	0	1	1	0	0	1	0	1	0	1	0	Bacteria; Firmicutes; Clostridia; Clostridiales; Ruminococcaceae
OTU 635	0	0	0	4	3	0	0	0	0	1	4	0	3	0	0	0	2	0	2	0	Bacteria; Lentisphaerae; Lentisphaeria; Victivallales; Victivallaceae
OTU 6351	8	4	0	0	0	9	4	0	24	0	4	3	16	5	20	0	0	64	31	7	Bacteria; Bacteroidetes; Bacteroidia; Bacteroidales
OTU 6358	0	0	1	2	2	0	1	0	4	0	1	2	4	5	0	0	0	5	2	6	Bacteria; Firmicutes; Clostridia; Clostridiales; Ruminococcaceae
OTU 637	0	1	0	0	0	8	1	0	1	1	0	0	0	1	0	1	0	0	0	0	Bacteria; Tenericutes; Mollicutes; RF39
OTU 6372	6	12	0	1	1	2	48	0	38	4	1	8	1	0	1	0	1	0	1	17	Bacteria; Firmicutes; Clostridia; Clostridiales; Ruminococcaceae
OTU 6406	0	1	0	0	0	0	1	0	0	1	0	1	0	1	1	0	0	0	0	0	Bacteria; Firmicutes; Clostridia; Clostridiales; Ruminococcaceae
OTU 6409	6	9	3	4	0	27	0	0	1	14	3	0	20	1	2	15	0	0	0	0	Bacteria; Bacteroidetes; Bacteroidia; Bacteroidales
OTU 641	0	0	0	0	0	1	0	0	0	3	0	0	1	1	0	0	2	0	1	0	Bacteria; Firmicutes; Clostridia; Clostridiales; Ruminococcaceae
OTU 6434	0	0	0	0	0	0	3	0	0	0	39	42	0	0	0	7	10	1	34	27	Bacteria; Bacteroidetes; Bacteroidia; Bacteroidales; Bacteroidaceae; 5-7N15
OTU 6442	2	3	0	0	2	0	2	0	0	1	0	0	0	7	0	0	0	0	0	0	Bacteria; Firmicutes; Clostridia; Clostridiales; Ruminococcaceae
OTU 6466	0	1	0	1	0	0	0	15	0	1	0	0	0	0	0	0	1	0	0	0	Bacteria; Firmicutes; Clostridia; Clostridiales; Lachnospiraceae
OTU 6477	4	0	0	3	0	1	8	0	0	0	0	1	0	6	2	1	3	0	1	0	Bacteria; Firmicutes; Clostridia; Clostridiales; Ruminococcaceae
OTU 650	5	4	0	0	0	0	0	0	0	6	2	12	11	2	5	5	10	6	4	24	Bacteria; Bacteroidetes; Bacteroidia; Bacteroidales
OTU 6503	0	0	0	0	0	0	1	0	13	2	1	4	4	0	0	0	0	5	1	10	Bacteria; Firmicutes; Bacilli; Lactobacillales; Oscillospiraceae; Oscillibacter; Oscillibacter_valericigenes
OTU 6512	1	1	1	1	0	2	2	9	4	0	2	8	8	6	2	3	3	8	5	7	Bacteria; Firmicutes; Clostridia; Clostridiales; Ruminococcaceae
OTU 6519	0	2	0	14	4	1	2	0	0	0	6	6	5	1	0	1	0	0	1	8	Bacteria; Proteobacteria; Alphaproteobacteria; RF32
OTU 6547	2	4	7	1	7	5	17	0	1	2	0	1	0	5	4	3	4	0	0	0	Bacteria; Firmicutes; Clostridia; Clostridiales; Mogibacteriaceae
OTU 656	2	0	0	0	0	0	0	0	1	0	1	8	0	0	0	0	0	0	2	0	Bacteria; Firmicutes; Clostridia; Clostridiales; Ruminococcaceae
OTU 6567	0	0	0	1	1	7	0	0	0	2	0	0	0	0	0	0	1	0	0	0	Bacteria; Firmicutes; Bacilli; Lactobacillales; Oscillospiraceae; Oscillibacter; Oscillibacter_valericigenes
OTU 6571	2	0	2	0	4	4	0	0	5	0	0	1	0	5	1	0	0	1	9	1	Bacteria; Firmicutes; Clostridia; Clostridiales; Ruminococcaceae
OTU 662	6	2	0	4	0	0	2	0	1	1	0	0	2	1	0	3	0	0	0	0	Bacteria; Tenericutes; Mollicutes; RF39
OTU 6638	0	0	4	2	8	1	0	0	4	0	0	0	0	0	0	0	0	0	0	0	Bacteria; Firmicutes; Clostridia; Clostridiales; Lachnospiraceae
OTU 6644	0	0	0	0	11	4	9	0	0	0	0	0	0	0	0	0	3	0	2	0	Bacteria; Firmicutes; Clostridia; Clostridiales
OTU 6645	0	1	0	0	0	1	0	0	0	0	0	1	0	2	2	0	0	0	0	0	Bacteria
OTU 6655	0	0	1	0	1	1	1	0	0	1	0	0	0	0	0	1	0	0	0	0	Bacteria; Firmicutes; Clostridia; Clostridiales; Ruminococcaceae
OTU 6661	0	3	3	3	20	1	0	0	0	0	0	0	0	0	0	0	0	0	0	0	Bacteria; Firmicutes; Clostridia; Clostridiales; Ruminococcaceae
OTU 667	0	0	0	0	0	0	0	0	0	9	0	66	2	1	3	1	1	24	29	49	Bacteria; Bacteroidetes; Bacteroidia; Bacteroidales
OTU 6674	3	0	0	0	0	0	0	0	1	0	1	1	0	0	1	0	0	0	0	0	Bacteria; Bacteroidetes; Bacteroidia; Bacteroidales; Rikenellaceae; Alistipes
OTU 6689	0	5	2	3	5	0	0	0	0	4	0	0	0	0	0	0	0	0	0	0	Bacteria; Bacteroidetes; Bacteroidia; Bacteroidales
OTU 6697	0	0	1	0	0	4	0	0	0	1	0	0	0	1	0	0	0	0	0	2	Bacteria; Firmicutes; Clostridia; Clostridiales; Ruminococcaceae
OTU 6699	5	0	0	0	0	5	0	0	9	0	0	11	9	6	9	1	0	3	0	8	Bacteria; Bacteroidetes; Bacteroidia; Bacteroidales
OTU 67	0	1	0	0	0	1	2	0	1	0	0	0	0	0	0	0	0	0	1	0	Bacteria; Firmicutes; Clostridia; Clostridiales; Ruminococcaceae
OTU 6700	0	1	1	3	1	0	1	1	4	18	5	0	0	1	0	0	1	6	1	3	Bacteria; Firmicutes; Clostridia; Clostridiales; Lachnospiraceae
OTU 6707	6	10	4	4	2	4	23	0	5	1	18	14	9	7	11	4	2	14	9	11	Bacteria; Firmicutes; Clostridia; Clostridiales; Ruminococcaceae
OTU 6711	0	2	0	0	0	0	0	0	0	0	0	0	2	0	2	1	0	0	5	0	Bacteria; Bacteroidetes; Bacteroidia; Bacteroidales
OTU 6723	4	2	0	0	3	7	2	0	1	0	7	3	3	1	0	1	2	0	6	1	Bacteria; Firmicutes; Clostridia; Clostridiales
OTU 6731	11	0	3	10	0	2	0	0	0	0	3	18	16	4	0	2	0	32	7	17	Bacteria; Firmicutes; Clostridia; Clostridiales; Ruminococcaceae
OTU 6736	4	2	0	0	0	3	0	0	0	1	1	4	1	0	0	1	2	1	0	7	Bacteria; Firmicutes; Clostridia; Clostridiales; Ruminococcaceae
OTU 6738	3	0	1	0	0	0	4	0	2	0	2	3	1	1	0	0	1	3	3	5	Bacteria; Firmicutes; Clostridia; Clostridiales
OTU 6745	0	5	0	1	0	0	0	0	0	0	0	11	1	0	0	1	0	0	1	4	Bacteria; Bacteroidetes; Bacteroidia; Bacteroidales
OTU 6755	1	0	0	0	2	1	2	0	2	0	3	0	0	0	0	0	0	0	1	0	Bacteria; Firmicutes; Clostridia; Clostridiales; Lachnospiraceae
OTU 6762	3	4	0	0	0	0	0	0	17	0	10	14	7	4	11	14	0	59	18	16	Bacteria; Bacteroidetes; Bacteroidia; Bacteroidales
OTU 6769	0	0	0	6	0	0	0	0	0	7	0	0	0	2	0	0	1	0	2	0	Bacteria; Firmicutes; Clostridia; Clostridiales; Ruminococcaceae
OTU 678	0	0	0	3	1	1	0	1	0	1	1	0	1	0	1	3	1	0	2	0	Bacteria; Firmicutes; Clostridia; Clostridiales; Ruminococcaceae
OTU 6786	1	6	1	0	1	0	0	0	0	2	2	0	0	0	1	0	0	0	0	0	Bacteria; Firmicutes; Clostridia; Clostridiales; Ruminococcaceae
OTU 6787	3	13	0	1	0	2	11	2	9	0	9	5	10	1	0	0	3	5	1	10	Bacteria; Firmicutes; Clostridia; Clostridiales; Ruminococcaceae
OTU 6793	7	9	3	2	4	2	8	2	5	1	2	5	5	1	0	2	1	7	1	2	Bacteria; Firmicutes; Clostridia; Clostridiales; Ruminococcaceae; Oscillospira
OTU 6803	1	1	0	0	0	2	0	0	0	0	0	0	0	1	1	1	4	0	0	0	Bacteria; Firmicutes; Clostridia; Clostridiales; Ruminococcaceae
OTU 6804	2	0	0	0	0	0	0	0	0	0	0	0	1	1	1	0	1	0	1	0	Bacteria; Firmicutes; Clostridia; Clostridiales; Ruminococcaceae
OTU 6807	22	22	12	14	0	22	20	1	50	6	9	6	8	3	6	10	13	9	6	6	Bacteria; Firmicutes; Clostridia; Clostridiales; Ruminococcaceae
OTU 682	0	0	0	5	0	0	0	12	0	5	0	0	0	0	1	0	1	0	0	0	Bacteria; Firmicutes; Clostridia; Clostridiales; Ruminococcaceae
OTU 6820	0	0	0	6	0	0	0	0	0	0	0	2	1	1	1	3	2	0	7	0	Bacteria; Firmicutes; Clostridia; Clostridiales; Ruminococcaceae; Ruminococcus; Ruminococcus_flavefaciens
OTU 6825	0	1	0	2	9	1	9	0	0	3	0	1	1	2	0	2	1	4	2	2	Bacteria; Firmicutes; Clostridia; Clostridiales; Ruminococcaceae
OTU 6834	2	6	2	0	1	10	1	137	82	5	1	1	11	3	0	0	1	15	5	6	Bacteria; Firmicutes; Clostridia; Clostridiales; Lachnospiraceae
OTU 6854	17	13	4	2	2	6	20	0	5	1	0	2	0	0	0	10	2	0	1	3	Bacteria; Tenericutes; Mollicutes; RF39
OTU 6858	2	0	0	0	0	4	0	0	0	0	1	2	0	0	3	0	1	0	1	2	Bacteria; Firmicutes; Clostridia; Clostridiales; Clostridiaceae; Clostridium
OTU 6873	0	2	0	0	0	1	2	0	0	0	0	0	0	0	0	0	0	2	0	2	Bacteria; Firmicutes; Clostridia; Clostridiales; Ruminococcaceae
OTU 6933	0	2	0	0	0	1	0	0	0	0	0	1	1	0	2	7	0	0	0	0	Bacteria; Firmicutes; Bacilli; Bacillales; Bacillaceae
OTU 6935	3	3	1	0	0	1	6	0	2	0	0	0	0	0	0	1	0	0	0	1	Bacteria; Firmicutes; Clostridia; Clostridiales; Ruminococcaceae
OTU 6964	57	44	4	0	0	89	94	1	84	27	35	47	92	38	27	18	56	127	60	38	Bacteria; Bacteroidetes; Bacteroidia; Bacteroidales; Bacteroidaceae; Bacteroides
OTU 6968	15	37	2	3	0	6	38	20	25	6	18	5	18	6	3	2	12	32	20	15	Bacteria; Firmicutes; Clostridia; Clostridiales; Ruminococcaceae
OTU 6971	0	0	0	1	0	0	0	0	0	2	1	0	0	0	0	0	0	0	1	1	Bacteria; Firmicutes; Clostridia; Clostridiales; Ruminococcaceae
OTU 6972	1	3	0	0	0	2	1	0	4	6	1	0	5	0	1	0	1	0	1	0	Bacteria; Firmicutes; Clostridia; Clostridiales; Ruminococcaceae
OTU 6989	17	5	0	0	2	5	14	4	17	26	9	1	0	1	1	1	7	1	3	2	Bacteria; Firmicutes; Clostridia; Clostridiales; Ruminococcaceae
OTU 699	1	0	4	1	0	0	0	0	0	0	0	1	0	0	0	0	0	0	0	3	Bacteria; Firmicutes; Clostridia; Clostridiales; Ruminococcaceae; Ruminococcus
OTU 6998	1	0	1	1	2	0	0	0	0	1	0	0	1	1	0	0	0	0	0	0	Bacteria; Firmicutes; Clostridia; Clostridiales; Ruminococcaceae
OTU 70	1	2	0	1	0	1	0	1	0	0	0	0	1	1	2	1	2	0	1	0	Bacteria; Firmicutes; Clostridia; Clostridiales
OTU 7008	0	0	0	0	0	0	1	0	0	0	0	0	1	0	1	0	2	0	4	0	Bacteria; Firmicutes; Clostridia; Clostridiales; Ruminococcaceae
OTU 7011	0	9	0	0	0	0	6	0	27	3	3	5	4	0	0	2	0	4	3	18	Bacteria; Bacteroidetes; Bacteroidia; Bacteroidales; Bacteroidaceae; Bacteroides
OTU 7022	1	1	0	0	0	2	0	0	1	7	1	4	11	3	3	2	5	17	12	6	Bacteria; Bacteroidetes; Bacteroidia; Bacteroidales
OTU 7040	0	0	0	0	0	1	2	1	0	2	0	0	0	0	3	0	1	0	1	0	Bacteria; Firmicutes; Clostridia; Clostridiales; Clostridiaceae; Clostridium
OTU 7051	1	4	0	2	2	5	1	0	3	6	6	21	0	5	2	0	3	9	11	30	Bacteria; Firmicutes; Clostridia; Clostridiales; Ruminococcaceae
OTU 7054	2	1	1	0	0	0	4	0	0	1	1	0	0	0	0	1	0	0	0	0	Bacteria; Firmicutes; Clostridia; Clostridiales; Mogibacteriaceae
OTU 7071	0	0	0	1	0	1	0	0	0	0	0	1	0	0	2	0	0	0	3	0	Bacteria; Firmicutes; Clostridia; Clostridiales; Ruminococcaceae
OTU 7072	2	1	0	0	0	0	0	0	0	1	0	3	0	0	0	0	0	0	0	3	Bacteria; Bacteroidetes; Bacteroidia; Bacteroidales
OTU 7088	0	1	0	2	1	5	2	5	1	0	4	1	0	1	2	1	9	0	2	0	Bacteria; Firmicutes; Clostridia; Clostridiales; Ruminococcaceae
OTU 71	0	0	0	0	0	0	1	0	0	0	1	0	2	0	1	2	2	0	0	0	Bacteria
OTU 7144	13	10	0	1	0	10	10	9	7	3	7	9	22	7	10	2	9	8	6	8	Bacteria; Firmicutes; Clostridia; Clostridiales; Ruminococcaceae
OTU 7151	4	0	0	1	2	1	0	0	1	0	1	2	3	1	0	0	1	0	2	0	Bacteria; Firmicutes; Clostridia; Clostridiales; Ruminococcaceae
OTU 7161	14	8	3	1	2	13	5	2	2	1	7	5	2	0	5	1	2	5	0	2	Bacteria; Firmicutes; Clostridia; Clostridiales; Ruminococcaceae
OTU 7175	16	2	2	0	0	0	0	0	1	0	3	2	1	0	1	0	3	0	0	0	Bacteria; Firmicutes; Clostridia; Clostridiales; Ruminococcaceae
OTU 7191	7	11	1	10	0	11	28	0	8	14	10	6	2	18	5	13	6	8	10	19	Bacteria; Firmicutes; Clostridia; Clostridiales; Ruminococcaceae; Oscillospira
OTU 7192	0	0	0	1	0	0	6	0	1	1	0	0	2	0	0	0	1	0	2	0	Bacteria; Firmicutes; Clostridia; Clostridiales; Ruminococcaceae
OTU 7218	0	1	0	0	0	0	0	0	1	0	2	4	0	0	1	2	0	0	1	0	Bacteria; Bacteroidetes; Bacteroidia; Bacteroidales
OTU 722	2	2	1	1	0	1	1	9	5	0	0	0	1	6	1	0	0	0	0	0	Bacteria; Firmicutes; Clostridia; Clostridiales; Ruminococcaceae
OTU 7230	0	0	0	0	0	0	0	0	0	0	2	3	1	4	0	0	2	3	2	3	Bacteria; Firmicutes; Clostridia; Clostridiales; Ruminococcaceae
OTU 7231	1	1	0	0	0	0	0	0	0	0	0	0	2	0	0	2	1	1	0	0	Bacteria; Bacteroidetes; Bacteroidia; Bacteroidales; Rikenellaceae; Alistipes
OTU 7235	3	2	2	0	0	0	1	0	0	0	0	2	2	0	0	0	2	3	1	0	Bacteria; Cyanobacteria; 4C0d-2; YS2
OTU 7243	8	5	10	9	10	11	6	2	9	8	14	13	10	16	4	1	4	22	11	18	Bacteria; Firmicutes; Clostridia; Clostridiales; Lachnospiraceae
OTU 7246	0	1	8	6	0	6	2	6	1	2	4	4	10	0	2	0	2	10	2	6	Bacteria; Firmicutes; Clostridia; Clostridiales; Ruminococcaceae
OTU 7250	0	3	0	0	0	1	0	0	0	0	1	1	0	1	0	0	0	2	2	1	Bacteria; Firmicutes; Clostridia; Clostridiales; Ruminococcaceae
OTU 7252	0	0	0	0	0	0	1	0	1	1	1	1	0	0	0	0	0	0	0	1	Bacteria; Firmicutes; Bacilli; Lactobacillales; Oscillospiraceae; Oscillibacter; Oscillibacter_valericigenes
OTU 7283	2	0	0	0	0	0	0	0	0	2	0	1	0	1	1	0	6	0	1	0	Bacteria; Firmicutes; Bacilli; Lactobacillales; Oscillospiraceae; Oscillibacter; Oscillibacter_valericigenes
OTU 7289	4	5	1	6	2	0	7	4	23	1	16	18	3	2	2	0	10	30	5	24	Bacteria; Firmicutes; Clostridia; Clostridiales; Lachnospiraceae; Roseburia
OTU 7296	1	0	5	2	0	2	0	0	1	0	0	1	0	0	0	0	0	0	3	1	Bacteria; Firmicutes; Clostridia; Clostridiales; Ruminococcaceae
OTU 7303	0	2	0	0	0	2	0	0	0	2	1	0	0	0	0	0	3	0	1	0	Bacteria; Firmicutes; Clostridia; Clostridiales; Ruminococcaceae
OTU 7304	1	0	0	2	0	1	0	0	0	1	3	0	0	3	0	5	0	0	6	1	Bacteria; Firmicutes; Clostridia; Clostridiales; Ruminococcaceae
OTU 7319	2	2	4	0	0	1	0	0	0	1	0	2	1	0	3	0	1	1	3	4	Bacteria; Firmicutes; Clostridia; Clostridiales; Ruminococcaceae
OTU 7323	5	0	0	0	0	0	5	1	0	2	0	0	0	0	0	0	0	0	0	1	Bacteria; TM7; TM7-3; CW040; F16
OTU 7333	4	12	0	0	0	1	3	0	8	1	0	0	0	0	0	1	2	0	1	1	Bacteria; Firmicutes; Bacilli; Lactobacillales; Oscillospiraceae; Oscillibacter; Oscillibacter_valericigenes
OTU 7350	0	3	0	0	0	0	0	1	2	0	0	0	0	0	3	0	0	0	1	1	Bacteria; Firmicutes; Clostridia; Clostridiales; Clostridiaceae; Clostridium
OTU 7377	1	1	3	0	0	5	4	0	2	1	3	3	3	0	1	0	1	0	0	4	Bacteria; Firmicutes; Clostridia; Clostridiales; Ruminococcaceae
OTU 7380	0	0	2	2	0	1	7	0	4	1	0	0	2	0	0	0	1	5	1	9	Bacteria; Firmicutes; Clostridia; Clostridiales; Ruminococcaceae
OTU 7384	3	11	2	2	8	5	4	0	12	13	4	4	8	6	5	0	4	10	6	2	Bacteria; Bacteroidetes; Bacteroidia; Bacteroidales; Rikenellaceae; Alistipes
OTU 7399	0	1	0	0	0	1	0	0	0	0	0	0	0	0	0	1	0	1	0	1	Bacteria; Firmicutes; Clostridia; Clostridiales; Ruminococcaceae; Ruminococcus
OTU 7403	0	0	0	0	0	2	0	0	0	1	0	0	0	3	2	0	0	0	3	0	Bacteria; Firmicutes; Clostridia; Clostridiales; Ruminococcaceae
OTU 7404	3	9	0	3	1	4	38	0	0	18	1	1	2	1	12	4	2	7	1	8	Bacteria; Firmicutes; Clostridia; Clostridiales; Ruminococcaceae
OTU 7419	2	0	0	0	1	0	0	0	3	1	0	0	0	1	0	0	0	3	0	2	Bacteria; Cyanobacteria; 4C0d-2; YS2
OTU 7427	0	0	6	7	19	0	2	0	0	0	0	0	0	0	0	0	1	0	0	0	Bacteria; Firmicutes; Clostridia; Clostridiales; Lachnospiraceae
OTU 7438	1	0	0	0	2	2	0	0	0	0	0	0	0	1	0	0	1	1	0	0	Bacteria; Firmicutes; Clostridia; Clostridiales; Ruminococcaceae
OTU 745	24	1	1	0	0	3	6	0	38	0	0	1	0	4	5	1	0	0	0	0	Bacteria; Firmicutes; Clostridia; Clostridiales
OTU 7456	0	1	0	2	4	0	0	0	0	0	2	0	0	0	0	0	0	1	0	0	Bacteria; Bacteroidetes; Bacteroidia; Bacteroidales; Bacteroidaceae; Bacteroides
OTU 7484	6	3	2	0	0	9	8	0	1	7	0	9	0	1	1	0	2	5	2	13	Bacteria; Firmicutes; Clostridia; Clostridiales; Ruminococcaceae
OTU 7490	6	3	0	2	0	1	1	0	26	0	15	0	1	1	0	0	0	9	8	0	Bacteria; Firmicutes; Clostridia; Clostridiales; Ruminococcaceae; Ruminococcus
OTU 7511	1	13	0	0	0	3	86	0	0	4	0	0	0	4	7	0	0	0	4	0	Bacteria; Bacteroidetes; Bacteroidia; Bacteroidales
OTU 7542	3	1	3	2	2	3	1	0	0	3	0	2	0	0	0	0	1	0	4	0	Bacteria; Firmicutes; Clostridia; Clostridiales; Ruminococcaceae
OTU 7552	2	10	4	1	0	0	111	0	1	11	1	0	1	1	0	0	7	0	0	1	Bacteria; Firmicutes; Clostridia; Clostridiales; Ruminococcaceae
OTU 757	2	0	0	1	0	2	0	0	0	0	8	1	5	0	2	4	0	0	7	0	Bacteria; Bacteroidetes; Bacteroidia; Bacteroidales; RF16
OTU 7570	0	1	3	2	0	2	1	0	0	0	0	0	0	0	0	0	0	0	0	1	Bacteria; Firmicutes; Clostridia; Clostridiales; Ruminococcaceae
OTU 7583	69	131	38	27	49	51	61	0	51	70	82	77	119	61	36	17	28	144	85	70	Bacteria; Bacteroidetes; Bacteroidia; Bacteroidales; Rikenellaceae; Alistipes
OTU 7588	9	5	0	1	0	7	34	0	3	0	1	4	2	0	0	0	5	0	0	4	Bacteria; Firmicutes; Clostridia; Clostridiales; Ruminococcaceae
OTU 7619	0	2	0	1	32	2	4	5	0	0	0	0	1	0	0	0	0	0	0	0	Bacteria; Tenericutes; Mollicutes; RF39
OTU 7626	0	0	0	1	0	0	0	2	1	0	0	2	0	1	1	0	0	0	0	4	Bacteria; Firmicutes; Clostridia; Clostridiales; Lachnospiraceae; Butyrivibrio; Butyrivibrio_crossotus
OTU 7637	1	1	1	0	0	3	0	0	0	1	1	0	3	0	0	0	0	0	1	2	Bacteria
OTU 7642	1	3	0	0	1	1	2	0	1	0	0	0	3	0	0	0	0	0	0	2	Bacteria; Firmicutes; Clostridia; Clostridiales
OTU 765	0	0	27	36	0	0	0	0	0	0	2	1	0	7	8	8	0	1	15	0	Bacteria; Bacteroidetes; Bacteroidia; Bacteroidales
OTU 7650	4	0	0	0	0	3	0	0	4	0	0	0	3	1	0	1	0	0	2	0	Bacteria; Bacteroidetes; Bacteroidia; Bacteroidales
OTU 7662	2	1	3	4	0	2	5	0	3	0	0	1	0	0	0	0	0	0	0	0	Bacteria; Firmicutes; Clostridia; Clostridiales; Ruminococcaceae
OTU 7663	0	0	2	3	0	3	0	0	0	0	2	1	6	1	0	0	1	0	8	0	Bacteria; Firmicutes; Clostridia; Clostridiales; Ruminococcaceae
OTU 7673	11	4	3	2	3	10	4	0	19	0	6	13	12	8	4	3	9	6	7	14	Bacteria; Firmicutes; Clostridia; Clostridiales; Ruminococcaceae
OTU 7679	0	5	0	1	38	8	5	1	1	2	0	0	0	2	0	0	0	0	1	0	Bacteria; Firmicutes; Bacilli; Lactobacillales; Oscillospiraceae; Oscillibacter; Oscillibacter_valericigenes
OTU 7684	0	0	1	27	0	8	0	0	0	1	2	0	27	15	28	16	1	2	1	1	Bacteria; Bacteroidetes; Bacteroidia; Bacteroidales; RF16
OTU 7690	1	0	0	0	0	0	0	1	0	0	1	0	1	0	0	0	2	0	0	0	Bacteria; Firmicutes; Clostridia; Clostridiales
OTU 7705	0	5	0	4	0	0	7	2	1	10	2	0	0	7	2	3	0	0	6	0	Bacteria; Firmicutes; Clostridia; Clostridiales; Ruminococcaceae
OTU 7708	14	3	4	0	2	1	2	0	1	0	3	1	1	3	10	0	0	3	1	3	Bacteria; Firmicutes; Clostridia; Clostridiales; Ruminococcaceae
OTU 771	5	0	20	10	0	0	0	0	0	7	0	17	7	0	1	2	0	5	6	13	Bacteria; Bacteroidetes; Bacteroidia; Bacteroidales
OTU 7717	5	11	2	5	15	1	3	0	2	3	0	4	0	7	2	0	0	1	0	0	Bacteria; Firmicutes; Clostridia; Clostridiales
OTU 7718	0	0	1	0	0	0	0	0	0	0	0	1	0	1	0	0	0	3	4	1	Bacteria; Firmicutes; Clostridia; Clostridiales; Lachnospiraceae
OTU 7721	19	6	10	18	55	15	28	0	25	4	8	15	9	4	5	2	12	11	8	14	Bacteria; Firmicutes; Clostridia; Clostridiales; Ruminococcaceae
OTU 7737	0	1	0	0	0	1	0	0	1	0	0	0	3	0	0	2	0	0	0	0	Bacteria; Firmicutes; Clostridia; Clostridiales; Ruminococcaceae
OTU 774	1	0	0	0	0	0	0	0	1	1	0	0	0	0	0	0	1	0	0	1	Bacteria; Firmicutes; Clostridia; Clostridiales; Ruminococcaceae
OTU 7740	2	0	0	2	0	1	0	0	0	3	1	2	0	1	1	1	1	2	1	1	Bacteria; Firmicutes; Clostridia; Clostridiales; Ruminococcaceae
OTU 7749	0	1	0	1	0	0	0	0	0	7	0	0	0	0	0	0	4	0	4	0	Bacteria; Firmicutes; Clostridia; Clostridiales; Ruminococcaceae
OTU 7752	3	0	7	9	0	0	0	3	5	1	1	2	0	0	1	1	1	0	3	1	Bacteria; Firmicutes; Clostridia; Clostridiales; Ruminococcaceae
OTU 7758	2	0	0	2	0	0	6	0	0	0	0	1	0	1	1	0	1	3	0	2	Bacteria; Firmicutes; Clostridia; Clostridiales; Ruminococcaceae
OTU 7761	3	0	0	0	0	0	19	0	0	0	4	0	7	2	8	0	0	8	15	0	Bacteria; Bacteroidetes; Bacteroidia; Bacteroidales; Rikenellaceae; Alistipes
OTU 7773	0	0	3	2	3	1	0	0	0	0	0	0	0	0	0	2	0	0	0	0	Bacteria; Firmicutes; Clostridia; Clostridiales
OTU 7787	0	0	0	3	1	0	0	0	0	3	6	0	6	4	1	0	0	0	5	0	Bacteria; Lentisphaerae; Lentisphaeria; Victivallales; Victivallaceae; Victivallis; Victivallis_vadensis
OTU 7793	0	2	1	6	1	2	1	0	2	0	0	0	0	3	2	2	1	0	0	0	Bacteria; Firmicutes; Clostridia; Clostridiales; Ruminococcaceae
OTU 7809	2	0	3	8	1	1	0	0	1	0	0	0	0	0	0	0	0	0	0	0	Bacteria; Firmicutes; Clostridia; Clostridiales; Ruminococcaceae
OTU 7858	0	0	0	0	0	1	0	0	0	0	1	0	1	0	1	0	1	0	1	0	Bacteria; Firmicutes; Clostridia; Clostridiales; Ruminococcaceae
OTU 7860	3	1	0	0	0	0	2	0	0	2	0	2	0	0	0	0	1	4	2	0	Bacteria; Firmicutes; Clostridia; Clostridiales; Ruminococcaceae
OTU 7867	0	0	3	2	3	0	0	0	0	1	0	0	0	1	0	0	0	0	0	0	Bacteria; Firmicutes; Bacilli; Lactobacillales; Oscillospiraceae; Oscillibacter; Oscillibacter_valericigenes
OTU 7875	0	1	0	0	0	1	1	0	0	1	0	1	0	0	0	0	0	0	0	0	Bacteria; Firmicutes; Clostridia; Clostridiales; Ruminococcaceae
OTU 7879	0	0	0	0	0	0	6	0	0	1	0	2	1	2	0	0	0	0	0	4	Bacteria; Firmicutes; Clostridia; Clostridiales; Ruminococcaceae
OTU 788	11	0	0	6	0	3	2	0	3	1	3	2	3	4	3	0	2	16	5	2	Bacteria; Firmicutes; Clostridia; Clostridiales; Ruminococcaceae
OTU 7882	1	2	0	1	0	2	0	0	0	0	0	1	0	0	0	0	0	0	0	0	Bacteria; Firmicutes; Clostridia; Clostridiales
OTU 7891	2	0	8	1	1	0	3	0	0	0	0	1	0	0	0	0	0	0	1	1	Bacteria; Firmicutes; Clostridia; Clostridiales; Ruminococcaceae
OTU 7897	7	3	0	0	0	2	11	0	0	0	0	2	4	1	1	0	0	16	8	1	Bacteria; Bacteroidetes; Bacteroidia; Bacteroidales
OTU 7898	0	0	0	2	0	1	0	0	0	0	0	0	0	1	1	2	3	0	1	0	Bacteria; Firmicutes; Clostridia; Clostridiales; Ruminococcaceae
OTU 7900	2	2	3	1	0	11	1	0	6	0	1	5	5	1	1	1	2	5	11	3	Bacteria; Firmicutes; Clostridia; Clostridiales; Ruminococcaceae
OTU 7918	0	10	1	3	0	0	0	5	4	0	1	0	0	1	1	1	0	0	0	0	Bacteria; Tenericutes; Mollicutes; RF39
OTU 7920	0	0	2	0	1	1	2	0	1	0	0	0	0	1	0	1	0	0	0	1	Bacteria; Firmicutes; Clostridia; Clostridiales; Ruminococcaceae
OTU 7938	1	4	3	1	3	2	0	0	0	0	0	1	0	0	0	0	0	0	0	1	Bacteria; Firmicutes; Clostridia; Clostridiales
OTU 7939	6	3	3	1	4	1	6	0	3	7	4	8	1	0	0	2	2	5	6	8	Bacteria; Firmicutes; Clostridia; Clostridiales; Ruminococcaceae
OTU 7953	2	1	0	0	0	0	3	0	1	0	0	3	1	0	0	0	0	0	0	0	Bacteria; Firmicutes; Clostridia; Clostridiales
OTU 7969	1	0	1	1	0	0	1	0	0	0	0	0	1	0	0	0	0	0	0	0	Bacteria; Firmicutes; Clostridia; Clostridiales; Lachnospiraceae
OTU 8	0	0	21	3	0	0	0	0	0	5	0	2	0	1	1	5	0	0	4	0	Bacteria; Firmicutes; Clostridia; Clostridiales; Eubacteriaceae; Eubacterium; Eubacterium_siraeum
OTU 8000	0	0	5	12	7	2	1	0	0	1	0	2	0	1	1	0	6	1	4	0	Bacteria; Firmicutes; Clostridia; Clostridiales; Lachnospiraceae
OTU 8004	2	0	0	1	0	0	0	0	0	0	10	2	8	1	1	1	2	3	8	0	Bacteria; Bacteroidetes; Bacteroidia; Bacteroidales; Bacteroidaceae; Bacteroides
OTU 8012	0	1	0	0	0	3	0	0	0	2	0	0	5	0	0	0	3	0	3	0	Bacteria; Firmicutes; Clostridia; Clostridiales; Ruminococcaceae
OTU 8018	5	0	0	2	0	4	1	0	5	0	7	2	0	0	0	3	0	1	2	4	Bacteria; Firmicutes; Bacilli; Lactobacillales; Oscillospiraceae; Oscillibacter; Oscillibacter_valericigenes
OTU 8030	1	0	0	0	0	1	0	0	2	1	1	0	1	0	1	0	1	0	1	0	Bacteria; Firmicutes; Clostridia; Clostridiales; Ruminococcaceae
OTU 8087	3	29	0	0	0	4	30	20	159	8	4	3	3	0	1	0	0	5	3	2	Bacteria; Firmicutes; Clostridia; Clostridiales; Lachnospiraceae
OTU 809	0	3	2	4	1	0	3	0	0	0	1	0	0	0	0	0	2	0	0	0	Bacteria; Firmicutes; Clostridia; Clostridiales; Ruminococcaceae
OTU 8096	1	2	0	0	0	3	1	0	4	0	0	2	1	1	1	0	0	7	0	6	Bacteria; Firmicutes; Clostridia; Clostridiales; Ruminococcaceae
OTU 8106	4	0	0	2	0	2	0	6	6	0	0	0	0	0	1	0	0	0	0	0	Bacteria; Firmicutes; Clostridia; Clostridiales; Lachnospiraceae
OTU 8115	0	0	0	1	0	1	2	0	0	2	0	0	0	0	0	1	0	0	0	1	Bacteria; Firmicutes; Clostridia; Clostridiales; Ruminococcaceae
OTU 8128	0	1	0	0	0	0	0	0	0	0	0	0	1	1	0	1	0	4	1	1	Bacteria; Firmicutes
OTU 8142	0	5	0	0	0	0	0	0	4	2	0	2	3	0	1	0	0	4	4	0	Bacteria; Firmicutes; Clostridia; Clostridiales; Ruminococcaceae
OTU 8149	0	18	29	23	0	0	12	0	0	73	3	0	0	0	0	0	0	13	3	0	Bacteria; Bacteroidetes; Bacteroidia; Bacteroidales; Bacteroidaceae; Bacteroides
OTU 8154	0	0	0	0	0	1	0	0	0	0	1	0	1	2	5	0	0	0	0	0	Bacteria; Bacteroidetes; Bacteroidia; Bacteroidales; Porphyromonadaceae; Paludibacter
OTU 8189	0	0	0	0	3	0	1	0	0	1	0	1	0	0	0	4	1	0	0	0	Bacteria; Firmicutes; Clostridia; Clostridiales
OTU 8200	0	0	1	0	0	0	2	0	0	0	1	1	3	0	0	0	0	0	0	2	Bacteria; Firmicutes; Clostridia; Clostridiales; Clostridiaceae; Clostridium
OTU 8201	4	0	1	0	0	0	0	0	3	0	2	0	0	0	0	0	1	9	0	1	Bacteria; Firmicutes; Bacilli; Lactobacillales; Oscillospiraceae; Oscillibacter; Oscillibacter_valericigenes
OTU 8205	0	2	1	0	0	0	1	1	0	0	0	0	0	0	0	0	1	0	0	0	Bacteria; Firmicutes; Clostridia; Clostridiales; Ruminococcaceae
OTU 8224	1	0	0	0	0	0	0	0	1	0	1	0	0	0	0	0	1	6	2	0	Bacteria; Firmicutes; Clostridia; Clostridiales; Ruminococcaceae
OTU 8230	0	0	0	1	0	0	0	0	6	0	3	1	4	0	0	0	3	0	0	0	Bacteria; Firmicutes; Clostridia; Clostridiales; Ruminococcaceae
OTU 8237	3	0	6	2	1	0	0	1	1	1	1	1	0	0	0	0	0	0	0	2	Bacteria; Firmicutes; Clostridia; Clostridiales; Ruminococcaceae
OTU 8243	12	16	2	0	0	1	11	5	2	4	2	3	1	1	2	2	0	10	4	9	Bacteria; Firmicutes; Clostridia; Clostridiales
OTU 8266	1	0	0	0	0	1	1	0	0	0	0	4	16	17	23	0	0	0	3	3	Bacteria; Bacteroidetes; Bacteroidia; Bacteroidales
OTU 8270	6	45	2	13	0	3	5	0	5	6	1	5	0	0	1	3	0	2	0	0	Bacteria; Bacteroidetes; Bacteroidia; Bacteroidales
OTU 8320	0	14	0	0	0	0	8	10	6	11	2	2	3	0	1	1	1	2	1	2	Bacteria; Firmicutes; Clostridia; Clostridiales; Ruminococcaceae
OTU 8322	3	2	0	1	0	0	2	1	2	0	0	0	0	0	0	0	0	1	1	0	Bacteria; Firmicutes; Clostridia; Clostridiales; Ruminococcaceae
OTU 8326	7	0	1	2	0	4	0	0	0	0	0	1	1	1	1	1	2	1	2	1	Bacteria; Firmicutes; Clostridia; Clostridiales; Ruminococcaceae
OTU 8336	0	0	3	1	0	1	0	0	0	0	0	2	1	0	1	0	0	0	0	0	Bacteria; Firmicutes; Clostridia; Clostridiales; Ruminococcaceae
OTU 8362	0	0	4	4	30	0	0	7	0	0	0	0	0	0	0	0	0	1	1	2	Bacteria; Firmicutes; Clostridia; Clostridiales
OTU 8366	0	3	0	2	5	0	3	0	0	2	0	0	0	1	4	0	2	1	1	0	Bacteria; Bacteroidetes; Bacteroidia; Bacteroidales; Rikenellaceae; Alistipes
OTU 8367	12	11	4	0	1	3	22	0	22	3	2	1	2	0	1	1	1	6	1	1	Bacteria; Firmicutes; Clostridia; Clostridiales; Ruminococcaceae
OTU 8368	2	0	0	0	0	0	0	0	1	1	15	0	0	1	0	0	0	0	0	0	Bacteria; Firmicutes; Clostridia; Clostridiales; Ruminococcaceae
OTU 8372	4	0	0	1	15	2	9	0	2	0	0	0	7	0	0	3	0	0	0	1	Bacteria; Firmicutes; Clostridia; Clostridiales
OTU 8375	1	1	0	2	0	0	0	0	0	0	5	0	0	0	1	0	0	0	0	1	Bacteria; Bacteroidetes; Bacteroidia; Bacteroidales; Rikenellaceae; Alistipes
OTU 8381	1	1	0	3	0	1	0	0	2	1	0	1	12	7	2	0	1	0	0	0	Bacteria; Firmicutes; Clostridia; Clostridiales; Ruminococcaceae
OTU 8405	0	3	0	0	0	0	0	3	0	3	0	0	0	0	1	0	0	0	1	0	Bacteria; Firmicutes; Clostridia; Clostridiales; Lachnospiraceae
OTU 8413	0	2	0	0	0	0	2	0	1	0	0	0	1	0	0	0	1	0	0	0	Bacteria; Bacteroidetes; Bacteroidia; Bacteroidales
OTU 8427	0	0	0	2	2	2	1	0	0	1	9	2	0	3	5	0	0	0	5	8	Bacteria; Firmicutes; Clostridia; Clostridiales
OTU 8428	1	0	0	1	0	0	0	0	1	4	0	2	0	0	0	0	1	0	1	0	Bacteria; Firmicutes; Clostridia; Clostridiales; Clostridiaceae; Clostridium
[truncated: 179 more rows]

## Sheet: tab2
phylum
taxonomy	Buffalo2	Buffalo10	Buffalo3	Cattle6	Cattle10	Cattle9	Buffalo1	Buffalo8	Cattle7	Buffalo5	Cattle5	Buffalo6	Buffalo7	Cattle1	Buffalo4	Buffalo9	Cattle8	Cattle3	Cattle4	Cattle2
Acidobacteria	0	0	0.0170765	0	0	0	0	0	0	0.0629855	0	0.110824	0	0.0121095	0	0	0	0	0	0
Actinobacteria	1.40159	0.0251319	0.0512295	0.0932361	0.0680272	0.114926	0.0847817	0.118969	0.0713267	0.0419903	0.145657	0.258589	0.118245	0.121095	0	0.0349773	0.0808211	0.105563	0.16738	0.966851
Bacteroidetes	43.5562	37.9115	35.2117	38.532	40.3887	38.4571	31.4964	36.0608	25.9344	31.7237	35.4343	32.2313	38.3588	22.2451	43.0451	33.1701	34.0823	31.5845	21.3781	23.9327
Chlorobi	0	0	0	0	0	0	0	0	0	0	0	0.0184706	0	0	0	0	0	0	0	0
Chloroflexi	0	0.0251319	0.0170765	0	0	0	0.0141303	0	0	0	0.0397246	0.166236	0	0	0	0.0116591	0.00808211	0	0	0.0125565
Cyanobacteria	1.00962	0.96758	0.307377	0.474657	1.069	0.344778	0.777165	1.15003	0	0.461894	0.238347	0.369413	0.437507	1.86486	0.246629	1.0843	1.083	0.71783	1.27394	0.2888
Deinococcus-Thermus	0	0	0	0	0	0	0	0	0	0.0209952	0	0	0	0	0	0	0	0	0	0
Elusimicrobia	0.0118779	0	0	0	0.0388727	0.114926	0	0.118969	0	0.146966	0.119174	0.0738825	0.0591226	0.0363284	0	0	0.00808211	0.0527816	0.288265	0
FBP	0	0	0	0	0	0	0.0141303	0	0	0	0	0	0	0	0	0	0	0	0	0
Fibrobacteres	0.0237558	0.0628299	0	0	0	0	0	0	0	0	0	0.147765	0	0	0	0.0116591	0.00808211	0.71783	0.00929887	0
Firmicutes	49.1032	58.4569	56.8818	54.8652	51.312	54.518	59.9689	56.9861	65.8488	56.7499	55.0715	59.5308	58.9571	66.9896	48.4545	63.1806	60.6401	57.3419	59.8103	71.3712
Gemmatimonadetes	0	0	0	0	0	0	0.0141303	0	0	0.0209952	0	0.0738825	0	0	0	0	0	0	0	0
Lentisphaerae	1.09277	0.0376979	0.426913	0.0508561	0.1069	0.603362	1.14455	1.7581	0	1.00777	1.04608	0.683413	0	0.0242189	0.822098	0.0582954	0.0323285	1.91069	0.260368	0
Nitrospirae	0	0	0.034153	0	0	0	0	0	0	0	0	0	0	0	0	0	0	0	0	0
OD1	0	0	0	0	0	0	0	0	0	0	0	0.0184706	0	0	0	0	0	0	0	0
Planctomycetes	0.0356337	0	0.136612	0.144092	0.330418	0.158023	0.0282606	0	0	0.0629855	0.211864	0.0554119	0.023649	0.205861	0	0	0.0646569	0.0105563	0.120885	0.050226
Proteobacteria	1.05713	0.376979	0.922131	0.508561	0.864917	0.603362	1.44129	0.806345	0.941512	1.17573	0.993114	0.942002	0.413858	0.69024	1.18382	0.524659	0.581912	2.11126	10.6379	0.552486
Spirochaetes	0.237558	0.0628299	0.239071	0.0932361	0.0291545	0.057463	0.0706514	0.330469	0	0.272937	0.0926907	0.129294	0.0354736	0.0484379	0.279513	0.0349773	0.105067	0.80228	0.130184	0.816173
Synergistetes	0	0	0	0	0.00971817	0	0	0	0	0.0209952	0.0264831	0	0	0.0121095	0	0	0	0	0	0
TM7	0.0712674	0.0628299	0.358607	1.63587	1.69096	1.53714	0.0565211	0.132188	0.156919	0.251942	0.78125	0.110824	0.23649	3.7055	0.16442	0.0699545	1.22848	0.232239	0.0557932	0.175791
Tenericutes	0.73643	0.565469	2.59563	2.66147	2.69193	1.68079	0.48043	0.594845	4.39372	2.77136	3.19121	1.47765	0.224666	2.83362	2.76225	0.629591	1.22848	2.01626	2.78966	0.627825
Thermi	0	0	0	0	0	0	0	0	0	0	0	0	0	0	0	0	0	0	0	0.0376695
Verrucomicrobia	0.213802	0.18849	0.256148	0.0847601	0.155491	0.186755	3.16518	1.08394	0.0570613	0.818812	0.675318	1.36683	0.685822	0.387503	0.180862	0.617932	0.226299	0.422253	2.25962	0.339026
unclassified	1.4491	1.2566	2.5444	0.856077	1.24393	1.62333	1.24346	0.85922	2.59629	4.38799	1.93326	2.23495	0.449332	0.823444	2.8609	0.571295	0.622323	1.97403	0.8183	0.828729
class
taxonomy	Buffalo2	Buffalo10	Buffalo3	Cattle6	Cattle10	Cattle9	Buffalo1	Buffalo8	Cattle7	Buffalo5	Cattle5	Buffalo6	Buffalo7	Cattle1	Buffalo4	Buffalo9	Cattle8	Cattle3	Cattle4	Cattle2
4C0d-2	1.00962	0.955014	0.307377	0.457705	1.04956	0.316047	0.734775	1.15003	0	0.461894	0.225106	0.350942	0.437507	0.992977	0.246629	1.0843	1.083	0.707273	1.27394	0.2888
Acidobacteria-6	0	0	0	0	0	0	0	0	0	0	0	0.0184706	0	0	0	0	0	0	0	0
Acidobacteriia	0	0	0	0	0	0	0	0	0	0.0629855	0	0.0184706	0	0	0	0	0	0	0	0
Actinobacteria	1.40159	0.0251319	0.034153	0.0508561	0.0485909	0.114926	0.0423908	0.10575	0.0570613	0.0209952	0.0926907	0.147765	0.118245	0.121095	0	0.0349773	0.0404106	0.0633379	0.0836898	0.904068
Actinomycetales	0	0	0	0	0	0	0	0	0	0	0	0	0	0	0	0	0	0	0	0.025113
Alphaproteobacteria	0.605773	0.263885	0.324454	0.457705	0.855199	0.359144	0.904338	0.436219	0.156919	0.629855	0.794492	0.424825	0.189192	0.641802	0.443933	0.419727	0.355613	1.00285	1.19025	0.113009
Anaerolineae	0	0.0251319	0.0170765	0	0	0	0.0141303	0	0	0	0.0397246	0.0554119	0	0	0	0.0116591	0.00808211	0	0	0
Bacilli	9.52607	5.99397	3.60314	4.96694	5.04373	4.46775	5.17168	4.46794	3.76605	3.71615	4.60805	3.95272	4.32778	7.58053	3.02532	6.48245	5.35036	4.27531	5.49563	6.22803
Bacteroidales	0	0	0	0	0.00971817	0	0	0	0	0	0	0	0	0	0	0	0	0	0	0
Bacteroidetes	0.130657	0.012566	0.0170765	0.0508561	0	0	0.0141303	0.0793126	1.41227	0	0.0132415	0.0184706	0.0354736	0.0121095	0.0328839	0.0349773	0.0161642	0.0211126	0	0.0125565
Bacteroidia	43.0811	37.4843	34.8531	38.159	40.1749	37.9687	31.0866	35.8096	24.4365	31.3248	34.9179	31.7325	38.1577	22.0998	42.486	32.9952	33.8317	31.2256	21.127	23.7443
Betaproteobacteria	0.356337	0.0251319	0.495219	0.0423801	0	0.114926	0.268475	0.277594	0.0998573	0.125971	0.105932	0.221648	0.118245	0	0.312397	0.0582954	0.185889	0.0844505	0	0
Chloroplast	0	0	0	0	0	0.0287315	0	0	0	0	0.0132415	0	0	0	0	0	0	0	0	0
Clostridia	38.3418	51.5707	51.7589	48.8218	45.5102	48.5562	53.6951	51.4871	55.1213	51.7951	49.6028	54.6731	52.9147	58.0891	44.2289	55.7071	53.35	52.3277	53.8032	64.4902
Coriobacteriia	0	0	0.0170765	0.0423801	0.0194363	0	0.0423908	0.0132188	0.0142653	0.0209952	0.0529661	0.0184706	0	0	0	0	0.0404106	0.0422253	0.0836898	0.0376695
Cytophagia	0	0	0	0	0	0	0.0141303	0	0	0	0	0	0	0	0	0	0	0	0	0.0125565
Deinococci	0	0	0	0	0	0	0	0	0	0.0209952	0	0	0	0	0	0	0	0	0	0.0376695
Deltaproteobacteria	0.0237558	0	0.102459	0	0	0.0718288	0.127173	0.0264375	0	0.314928	0.0529661	0.221648	0.0591226	0.0121095	0.361723	0	0	0.126676	0.158081	0.0376695
Ellin6529	0	0	0	0	0	0	0	0	0	0	0	0.0184706	0	0	0	0	0	0	0	0
Elusimicrobia	0.0118779	0	0	0	0.0388727	0.114926	0	0.118969	0	0.146966	0.119174	0.0738825	0.0591226	0.0363284	0	0	0.00808211	0.0527816	0.288265	0
Epsilonproteobacteria	0	0	0	0	0	0	0	0	0.684736	0	0	0	0	0	0	0	0	0.633379	7.32751	0.238574
Erysipelotrichi	1.05713	0.414677	1.17828	0.873029	0.544218	1.23545	0.861947	0.885658	6.29101	0.60886	0.503178	0.461766	1.64361	1.10196	0.624794	0.851113	1.6245	0.475034	0.334759	0.339026
Fibrobacteria	0.0237558	0.0628299	0	0	0	0	0	0	0	0	0	0.147765	0	0	0	0.0116591	0.00808211	0.71783	0.00929887	0
Flavobacteria	0	0	0	0	0	0	0	0.0264375	0	0.0209952	0	0.0184706	0	0	0	0	0	0	0	0
Flavobacteriia	0.0118779	0.0251319	0.0853825	0	0	0	0.0282606	0	0.0142653	0.0209952	0	0.0184706	0	0	0	0	0	0	0	0.0125565
Gammaproteobacteria	0.0237558	0	0	0.00847601	0.00971817	0	0.0282606	0	0	0.0419903	0.0132415	0.0738825	0.023649	0	0	0	0.0404106	0.0422253	0	0.113009
Gemm-1	0	0	0	0	0	0	0.0141303	0	0	0	0	0	0	0	0	0	0	0	0	0
Gemm-3	0	0	0	0	0	0	0	0	0	0	0	0.0184706	0	0	0	0	0	0	0	0
Gemm-5	0	0	0	0	0	0	0	0	0	0	0	0.0369413	0	0	0	0	0	0	0	0
Gemmatimonadetes	0	0	0	0	0	0	0	0	0	0.0209952	0	0.0184706	0	0	0	0	0	0	0	0
Lentisphaeria	1.09277	0.0376979	0.426913	0.0423801	0.1069	0.588996	1.14455	1.63913	0	1.00777	1.00636	0.683413	0	0.0242189	0.789214	0.0466364	0.0323285	1.79457	0.260368	0
MB-A2-108	0	0	0	0	0	0	0	0	0	0	0	0.0184706	0	0	0	0	0	0	0	0
Methylacidiphilae	0	0	0	0	0	0	0	0	0	0	0	0.0184706	0	0	0	0	0	0	0	0
Mollicutes	0.463238	0.439809	1.63934	2.24614	2.33236	1.45094	0.367387	0.304032	3.23823	2.35146	2.52913	0.942002	0.201017	2.36135	1.59487	0.594614	0.864786	1.58345	2.58508	0.627825
Nitriliruptoria	0	0	0	0	0	0	0	0	0	0	0	0.0184706	0	0	0	0	0	0	0	0
Nitrospira	0	0	0.034153	0	0	0	0	0	0	0	0	0	0	0	0	0	0	0	0	0
Oligosphaeria	0	0	0	0.00847601	0	0.0143658	0	0.118969	0	0	0.0397246	0	0	0	0.0328839	0.0116591	0	0.116119	0	0
Opitutae	0.0118779	0	0.0170765	0	0.00971817	0	0.0141303	0.0132188	0	0.0419903	0.0397246	0.0369413	0	0	0.016442	0	0	0.0633379	0	0
Oscillatoriophycideae	0	0	0	0	0.00971817	0	0	0	0	0	0	0	0	0	0	0	0	0	0	0
Phycisphaerae	0	0	0	0	0	0	0	0	0	0	0	0.0554119	0	0	0	0	0	0	0	0
Planctomycetacia	0	0	0	0	0.00971817	0	0	0	0	0	0	0	0	0	0	0	0	0	0	0
Planctomycetia	0.0356337	0	0.136612	0.144092	0.3207	0.158023	0.0282606	0	0	0.0629855	0.211864	0	0.023649	0.205861	0	0	0.0646569	0.0105563	0.120885	0.050226
RF3	0.273192	0.12566	0.563525	0.330565	0.223518	0.229852	0.113042	0.251157	0.984308	0.356918	0.648835	0.535648	0.023649	0.472269	0.937192	0.0349773	0.299038	0.295577	0.195276	0
Rhodothermi	0	0.012566	0	0	0	0	0	0	0	0	0	0	0	0	0	0	0	0	0	0
S085	0	0	0	0	0	0	0	0	0	0	0	0.0923532	0	0	0	0	0	0	0	0
SJA-28	0	0	0	0	0	0	0	0	0	0	0	0.0184706	0	0	0	0	0	0	0	0
Saprospirae	0	0	0	0	0	0	0	0	0	0.0209952	0	0.0184706	0	0	0	0	0	0	0	0
Solibacteres	0	0	0	0	0	0	0	0	0	0	0	0.0184706	0	0	0	0	0	0	0	0
Spartobacteria	0	0	0	0	0	0.0143658	0	0	0	0	0	0	0	0	0	0	0	0	0	0
Sphingobacteriia	0.142535	0	0.0170765	0.135616	0	0.0287315	0	0.0132188	0	0	0.0397246	0.0184706	0	0	0	0	0.00808211	0	0.0371955	0
Spirochaetes	0.0593895	0.0251319	0	0	0	0	0.0423908	0	0	0.0209952	0.0132415	0	0	0	0.016442	0	0	0.0844505	0	0.025113
Spirochaetia	0.178168	0.0376979	0.239071	0.0932361	0.0291545	0.057463	0.0282606	0.330469	0	0.251942	0.0794492	0.129294	0.0354736	0.0484379	0.263071	0.0349773	0.105067	0.71783	0.130184	0.778503
Synergistia	0	0	0	0	0.00971817	0	0	0	0	0.0209952	0.0264831	0	0	0.0121095	0	0	0	0	0	0
TM7-1	0	0	0	0	0	0	0	0	0	0	0	0	0	0.0121095	0	0	0	0	0	0
TM7-3	0.0712674	0.0628299	0.358607	1.63587	1.69096	1.53714	0.0565211	0.132188	0.156919	0.251942	0.78125	0.110824	0.23649	3.69339	0.16442	0.0699545	1.22848	0.232239	0.0557932	0.175791
Thermoleophilia	0	0	0	0	0	0	0	0	0	0	0	0.0554119	0	0	0	0	0	0	0	0
Thermomicrobia	0	0	0	0	0	0	0	0	0	0	0	0	0	0	0	0	0	0	0	0.0125565
Verruco-5	0	0	0.0512295	0	0.00971817	0.0143658	0.0282606	0.0793126	0.0570613	0.167961	0.0529661	0.0369413	0	0	0.0986518	0	0	0.0527816	0.0185977	0
Verrucomicrobiae	0.201924	0.18849	0.187842	0.0847601	0.136054	0.158023	3.12279	0.991408	0	0.545874	0.582627	1.27447	0.685822	0.387503	0.0657678	0.617932	0.226299	0.306133	2.24103	0.339026
ZB2	0	0	0	0	0	0	0	0	0	0	0	0.0184706	0	0	0	0	0	0	0	0
iii1-8	0	0	0	0	0	0	0	0	0	0	0	0.0554119	0	0	0	0	0	0	0	0
unclassified	1.86483	2.21161	3.53484	1.34769	1.80758	2.39908	2.0065	1.24256	3.50927	5.54273	2.79396	3.10307	0.709471	2.09494	4.25847	0.89775	1.22848	2.94521	3.18021	1.3561
order
taxonomy	Buffalo2	Buffalo10	Buffalo3	Cattle6	Cattle10	Cattle9	Buffalo1	Buffalo8	Cattle7	Buffalo5	Cattle5	Buffalo6	Buffalo7	Cattle1	Buffalo4	Buffalo9	Cattle8	Cattle3	Cattle4	Cattle2
0319-7L14	0	0	0	0	0	0	0	0	0	0	0	0.0184706	0	0	0	0	0	0	0	0
32-20	0	0	0	0	0	0	0	0	0	0	0	0.0184706	0	0	0	0	0	0	0	0
A21b	0	0	0	0	0	0	0	0	0	0	0	0.0184706	0	0	0	0	0	0	0	0
Acholeplasmatales	0.0237558	0	0	0	0.00971817	0	0.0423908	0.0132188	0	0	0.0264831	0	0	0	0.016442	0	0	0.031669	0	0
Acidobacteriales	0	0	0	0	0	0	0	0	0	0.0629855	0	0.0184706	0	0	0	0	0	0	0	0
Actinomycetales	1.38971	0.012566	0	0	0	0.0143658	0.0423908	0.0925314	0.0570613	0	0.0662076	0.0554119	0.0945962	0.0242189	0	0.0349773	0	0.031669	0	0.803616
Aeromonadales	0	0	0	0	0	0	0	0	0	0	0	0	0	0	0	0	0	0	0	0.0125565
Anaerolineales	0	0.0251319	0.0170765	0	0	0	0.0141303	0	0	0	0.0397246	0	0	0	0	0.0116591	0.00808211	0	0	0
Anaeroplasmatales	0	0	0	0	0.0194363	0	0	0.0264375	0	0.0419903	0.0397246	0.0554119	0	0	0.0822098	0	0.0242463	0.0950069	0	0
Bacillales	5.79641	0.012566	0	0	0.0194363	0.0143658	0.0423908	0.0396563	0	0.209952	0.105932	0.166236	0	0.0363284	0.0493259	0	0.00808211	0.0211126	0.437047	0.200904
Bacteroidales	43.2118	37.4969	34.8702	38.2099	40.1846	37.9687	31.1007	35.889	25.8488	31.3248	34.9311	31.751	38.1932	22.1119	42.5189	33.0302	33.8479	31.2467	21.127	23.7569
Bifidobacteriales	0	0	0.0170765	0.016952	0	0	0	0	0	0	0	0	0	0.0363284	0	0	0.00808211	0	0	0
Burkholderiales	0.130657	0.012566	0.273224	0.00847601	0	0.0718288	0.226084	0.158625	0.042796	0.0839807	0.0397246	0.0738825	0.0827717	0	0.180862	0.0116591	0.0242463	0.0211126	0	0
CW040	0.0712674	0.0628299	0.358607	1.63587	1.69096	1.53714	0.0565211	0.132188	0.156919	0.251942	0.78125	0.110824	0.23649	3.65706	0.16442	0.0699545	1.22848	0.232239	0.0557932	0.175791
Campylobacterales	0	0	0	0	0	0	0	0	0.684736	0	0	0	0	0	0	0	0	0.633379	7.32751	0.238574
Caulobacterales	0	0	0	0	0	0	0	0.0264375	0	0	0	0	0	0	0	0	0	0	0	0
Cerasicoccales	0.0118779	0	0	0	0	0	0	0	0	0	0.0397246	0	0	0	0.016442	0	0	0	0	0
Chromatiales	0	0	0	0	0	0	0	0	0	0.0209952	0	0	0	0	0	0	0	0	0	0
Chroococcales	0	0	0	0	0.00971817	0	0	0	0	0	0	0	0	0	0	0	0	0	0	0
Chthoniobacterales	0	0	0	0	0	0.0143658	0	0	0	0	0	0	0	0	0	0	0	0	0	0
Clostridiales	38.1518	51.5582	51.6735	48.8049	45.5005	48.47	53.6668	51.3946	55.1213	51.7531	49.4836	54.6361	52.9147	58.0649	44.1631	55.6605	53.35	52.2749	53.7753	64.4776
Coriobacteriales	0.0118779	0.012566	0.034153	0.0762841	0.0680272	0.10056	0.0423908	0.0264375	0.0142653	0.0419903	0.0794492	0.0554119	0.023649	0.0605473	0	0	0.072739	0.0738942	0.158081	0.138122
Cytophagales	0	0	0	0	0	0	0.0141303	0	0	0	0	0	0	0	0	0	0	0	0	0.0125565
DRC31	0	0	0	0	0	0	0	0	0	0	0	0.0184706	0	0	0	0	0	0	0	0
DS-18	0	0	0	0	0	0	0	0	0	0	0	0.0369413	0	0	0	0	0	0	0	0
Deinococcales	0	0	0	0	0	0	0	0	0	0.0209952	0	0	0	0	0	0	0	0	0	0.0376695
Desulfobacterales	0	0	0	0	0	0	0.0141303	0	0	0	0	0	0	0	0	0	0	0	0	0
Desulfovibrionales	0.0118779	0	0.0853825	0	0	0	0.098912	0.0264375	0	0.293932	0.0397246	0.166236	0.0591226	0	0.361723	0	0	0.0527816	0.102288	0.025113
Ellin329	0	0	0	0	0	0	0	0	0	0.0419903	0	0	0	0	0	0	0	0	0	0
Elusimicrobiales	0.0118779	0	0	0	0.0388727	0.114926	0	0.118969	0	0.146966	0.119174	0.0738825	0.0591226	0.0363284	0	0	0.00808211	0.0527816	0.288265	0
Enterobacteriales	0	0	0	0	0.00971817	0	0	0	0	0	0	0	0	0	0	0	0.0404106	0.0422253	0	0.025113
Erysipelotrichales	1.05713	0.414677	1.17828	0.873029	0.544218	1.23545	0.861947	0.885658	6.29101	0.60886	0.503178	0.461766	1.64361	1.10196	0.624794	0.851113	1.6245	0.475034	0.334759	0.339026
Euzebyales	0	0	0	0	0	0	0	0	0	0	0	0.0184706	0	0	0	0	0	0	0	0
Fibrobacterales	0.0237558	0.0628299	0	0	0	0	0	0	0	0	0	0.147765	0	0	0	0.0116591	0.00808211	0.71783	0.00929887	0
Flavobacteriales	0.0118779	0.0251319	0.0853825	0	0	0	0.0282606	0.0264375	0.0142653	0.0419903	0	0.0369413	0	0	0	0	0	0	0	0.0125565
GMD14H09	0	0	0	0	0	0.057463	0	0	0	0	0.0132415	0	0	0	0	0	0	0.031669	0.0464943	0
Gaiellales	0	0	0	0	0	0	0	0	0	0	0	0.0554119	0	0	0	0	0	0	0	0
Gemmatimonadales	0	0	0	0	0	0	0	0	0	0.0209952	0	0.0184706	0	0	0	0	0	0	0	0
HA64	0	0	0	0	0	0	0.0141303	0	0	0.0209952	0	0	0	0	0	0	0	0.0105563	0	0
JG30-KF-CM45	0	0	0	0	0	0	0	0	0	0	0	0	0	0	0	0	0	0	0	0.0125565
Lactobacillales	3.7059	5.9814	3.60314	4.96694	5.0243	4.45338	5.12929	4.42829	3.76605	3.50619	4.50212	3.78648	4.32778	7.5442	2.97599	6.48245	5.34228	4.24364	5.04928	6.02712
MIZ46	0.0118779	0	0	0	0	0	0	0	0	0	0	0	0	0	0	0	0	0	0	0
ML615J-28	0.273192	0.12566	0.563525	0.330565	0.223518	0.229852	0.113042	0.251157	0.984308	0.356918	0.648835	0.535648	0.023649	0.472269	0.937192	0.0349773	0.299038	0.295577	0.195276	0
Mycoplasmatales	0.0118779	0	0	0	0	0	0	0	0	0	0.0529661	0	0	0	0.016442	0	0	0	0	0
Myxococcales	0	0	0	0	0	0.0143658	0	0	0	0	0	0.0369413	0	0.0121095	0	0	0	0	0.00929887	0
Neisseriales	0.22568	0.012566	0.204918	0.025428	0	0.0430973	0.0282606	0.118969	0.0570613	0.0419903	0.0662076	0.129294	0.0354736	0	0.131536	0.0349773	0.161642	0.0633379	0	0
Nitrospirales	0	0	0.034153	0	0	0	0	0	0	0	0	0	0	0	0	0	0	0	0	0
Oligosphaerales	0	0	0	0.00847601	0	0.0143658	0	0.118969	0	0	0.0397246	0	0	0	0.0328839	0.0116591	0	0.116119	0	0
Pirellulales	0.0356337	0	0.136612	0.144092	0.3207	0.158023	0.0282606	0	0	0.0629855	0.185381	0	0.0118245	0.157423	0	0	0.0565748	0.0105563	0.120885	0.050226
Planctomycetales	0	0	0	0	0.00971817	0	0	0	0	0	0.0264831	0	0.0118245	0.0484379	0	0	0.00808211	0	0	0
Prochlorales	0	0	0	0	0	0	0	0	0	0	0	0	0	0.859772	0	0	0	0	0	0
Propionibacterineae	0	0	0	0	0	0	0	0	0	0	0	0	0	0	0	0	0	0	0	0.025113
Pseudomonadales	0.0237558	0	0	0	0	0	0	0	0	0	0	0	0	0	0	0	0	0	0	0.0125565
Puniceicoccales	0	0	0.0170765	0	0.00971817	0	0	0.0132188	0	0.0209952	0	0.0369413	0	0	0	0	0	0.0527816	0	0
RF32	0.0950232	0.18849	0.0170765	0.0339041	0.165209	0.0430973	0.395648	0.304032	0.0998573	0.0209952	0.238347	0	0.106421	0.0484379	0.115094	0.233182	0	0.285021	0.0836898	0.0376695
RF39	0.415726	0.439809	1.63934	2.22919	2.30321	1.43658	0.310866	0.264375	3.22397	2.28847	2.39672	0.86812	0.201017	2.36135	1.44689	0.582954	0.832458	1.4251	2.58508	0.615269
Rhizobiales	0	0	0	0	0.00971817	0.0143658	0	0	0.0142653	0.0209952	0	0.0554119	0.0118245	0.0121095	0	0	0.00808211	0	0	0.0125565
Rhodobacterales	0	0	0	0.00847601	0	0	0.0141303	0	0	0	0	0	0	0.0121095	0	0.0233182	0	0	0	0.025113
Rhodocyclales	0	0	0	0.00847601	0	0	0	0	0	0	0	0	0	0	0	0	0	0	0	0
Rhodospirillales	0	0	0.0170765	0.101712	0.0971817	0	0.0141303	0	0	0	0	0	0.0472981	0.0484379	0	0.0116591	0.193971	0	0	0
Rhodothermales	0	0.012566	0	0	0	0	0	0	0	0	0	0	0	0	0	0	0	0	0	0
Rickettsiales	0.0475116	0.0376979	0	0	0	0	0	0.0396563	0	0.0209952	0.0132415	0	0.0118245	0	0	0.151568	0.00808211	0.0105563	0	0
S-BQ2-57	0	0	0	0	0	0	0	0	0	0	0	0.0184706	0	0	0	0	0	0	0	0
SBR1031	0	0	0	0	0	0	0	0	0	0	0	0.0369413	0	0	0	0	0	0	0	0
Saprospirales	0	0	0	0	0	0	0	0	0	0.0209952	0	0.0184706	0	0	0	0	0	0	0	0
Solibacterales	0	0	0	0	0	0	0	0	0	0	0	0.0184706	0	0	0	0	0	0	0	0
Solirubrobacterales	0	0	0	0	0	0	0	0	0	0	0	0.0554119	0	0	0	0	0	0	0	0
Sphaerochaetales	0.0593895	0.0251319	0	0	0	0	0.0423908	0	0	0	0.0132415	0	0	0	0	0	0	0.0422253	0	0.025113
Sphingobacteriales	0.142535	0	0.0170765	0.135616	0	0.0287315	0	0.0132188	0	0	0.0397246	0.0184706	0	0	0	0	0.00808211	0	0.0371955	0
Sphingomonadales	0	0	0	0	0	0	0	0	0	0	0	0	0	0	0	0	0	0	0.00929887	0
Spirochaetales	0.178168	0.0376979	0.239071	0.0932361	0.0291545	0.057463	0.0282606	0.330469	0	0.251942	0.0794492	0.129294	0.0354736	0.0484379	0.263071	0.0349773	0.105067	0.71783	0.130184	0.778503
Streptophyta	0	0	0	0	0	0.0287315	0	0	0	0	0.0132415	0	0	0	0	0	0	0	0	0
Synergistales	0	0	0	0	0.00971817	0	0	0	0	0.0209952	0.0264831	0	0	0.0121095	0	0	0	0	0	0
Syntrophobacterales	0	0	0	0	0	0	0	0	0	0	0	0.0184706	0	0	0	0	0	0	0	0
Verrucomicrobiales	0.201924	0.18849	0.187842	0.0847601	0.136054	0.158023	3.12279	0.991408	0	0.545874	0.582627	1.27447	0.685822	0.387503	0.0657678	0.617932	0.226299	0.306133	2.24103	0.339026
Victivallales	1.09277	0.0376979	0.426913	0.0423801	0.1069	0.588996	1.14455	1.63913	0	1.00777	1.00636	0.683413	0	0.0242189	0.789214	0.0466364	0.0323285	1.78402	0.260368	0
WCHB1-41	0	0	0.0512295	0	0.00971817	0.0143658	0.0282606	0.0793126	0.0570613	0.167961	0.0529661	0.0369413	0	0	0.0986518	0	0	0.0527816	0.0185977	0
WD2101	0	0	0	0	0	0	0	0	0	0	0	0.0554119	0	0	0	0	0	0	0	0
Xanthomonadales	0	0	0	0.00847601	0	0	0.0282606	0	0	0	0.0132415	0.0554119	0.023649	0	0	0	0	0	0	0.0627825
YS2	1.00962	0.955014	0.307377	0.457705	1.04956	0.316047	0.734775	1.15003	0	0.461894	0.225106	0.350942	0.437507	0.992977	0.246629	1.0843	1.083	0.707273	1.27394	0.2888
iii1-15	0	0	0	0	0	0	0	0	0	0	0	0.0184706	0	0	0	0	0	0	0	0
unclassified	2.55375	2.26187	3.94467	1.6952	2.40039	2.80132	2.57171	1.40119	3.56633	6.19358	3.46928	3.74954	0.721296	1.82853	4.7024	0.967704	1.38204	3.8425	4.32397	1.43144
family
taxonomy	Buffalo2	Buffalo10	Buffalo3	Cattle6	Cattle10	Cattle9	Buffalo1	Buffalo8	Cattle7	Buffalo5	Cattle5	Buffalo6	Buffalo7	Cattle1	Buffalo4	Buffalo9	Cattle8	Cattle3	Cattle4	Cattle2
A4b	0	0	0	0	0	0	0	0	0	0	0	0.0184706	0	0	0	0	0	0	0	0
Acetobacteraceae	0	0	0.0170765	0.101712	0.0971817	0	0.0141303	0	0	0	0	0	0.0472981	0.0484379	0	0.0116591	0.193971	0	0	0
Acholeplasmataceae	0.0237558	0	0	0	0.00971817	0	0.0423908	0.0132188	0	0	0.0264831	0	0	0	0.016442	0	0	0.031669	0	0
Acidaminobacteraceae	0	0.0251319	0	0	0	0	0	0	0	0	0	0	0	0	0	0	0	0	0	0
Actinomycetales	1.3422	0.012566	0	0	0	0.0143658	0.0423908	0.0396563	0.042796	0	0	0	0.0827717	0.0121095	0	0.0349773	0	0	0	0.389252
Alcaligenaceae	0.0712674	0	0.0170765	0	0	0	0.0847817	0.0396563	0	0.0209952	0	0.0184706	0	0	0	0.0116591	0	0	0	0
Anaerolinaceae	0	0.0251319	0.0170765	0	0	0	0.0141303	0	0	0	0.0397246	0	0	0	0	0.0116591	0.00808211	0	0	0
Anaeroplasmataceae	0	0	0	0	0.0194363	0	0	0.0264375	0	0.0419903	0.0397246	0.0554119	0	0	0.0822098	0	0.0242463	0.0950069	0	0
BS11	0.831453	0.0251319	0.68306	0.644177	0.806608	1.52277	0.211954	0.568407	0	0.629855	1.0196	0.86812	0.165543	0.375394	0.986518	0.0699545	0.517255	0.20057	0.874093	0.0627825
Bacillaceae	0.605773	0.012566	0	0	0.0194363	0.0143658	0	0	0	0.188957	0.0926907	0.166236	0	0.0363284	0.0328839	0	0.00808211	0	0.0185977	0
Bacteroidaceae	12.4362	12.6916	10.8777	16.4689	13.2945	15.6156	12.3499	13.4699	12.3823	9.27987	12.9502	11.9505	14.757	7.22935	12.7918	10.8196	19.0819	10.2713	13.6972	8.18684
Bacteroidales	0	0	0	0	0	0	0	0	0.171184	0	0	0	0	0	0	0	0	0	0	0
Barnesiellaceae	0.142535	0.0251319	0.136612	0.00847601	0.00971817	0.0143658	0	0.158625	0.0142653	0.146966	0.0397246	0.0738825	0.0118245	0.0968758	0.131536	0.0349773	0.0161642	0.031669	0.102288	0.0627825
Bifidobacteriaceae	0	0	0.0170765	0.016952	0	0	0	0	0	0	0	0	0	0.0363284	0	0	0.00808211	0	0	0
Bogoriellaceae	0	0	0	0	0	0	0	0	0	0	0	0	0	0	0	0	0	0	0	0.0376695
Bradyrhizobiaceae	0	0	0	0	0	0	0	0	0	0.0209952	0	0.0369413	0	0	0	0	0	0	0	0
Brucellaceae	0	0	0	0	0	0	0	0	0	0	0	0	0.0118245	0	0	0	0	0	0	0
Burkholderiaceae	0	0	0.0170765	0	0	0	0.0141303	0	0	0	0	0	0	0	0	0	0	0	0	0
Campylobacteraceae	0	0	0	0	0	0	0	0	0.684736	0	0	0	0	0	0	0	0	0.633379	7.32751	0.238574
Carnobacteriaceae	0	0	0	0	0	0	0	0	0	0	0	0	0	0	0	0	0	0	0	0.025113
Caulobacteraceae	0	0	0	0	0	0	0	0.0264375	0	0	0	0	0	0	0	0	0	0	0	0
Cellulomonadaceae	0	0	0	0	0	0	0	0	0	0	0	0	0	0	0	0	0	0	0	0.025113
Cerasicoccaceae	0.0118779	0	0	0	0	0	0	0	0	0	0.0397246	0	0	0	0.016442	0	0	0	0	0
Chitinophagaceae	0	0	0	0	0	0	0	0	0	0.0209952	0	0.0184706	0	0	0	0	0	0	0	0
Christensenellaceae	0.522627	0.603167	0.461066	0.517037	0.359572	0.330412	0.635863	0.568407	0.156919	0.461894	0.635593	0.461766	0.99326	1.17462	0.394607	0.804477	0.30712	0.612266	1.45062	1.95881
Chthoniobacteraceae	0	0	0	0	0	0.0143658	0	0	0	0	0	0	0	0	0	0	0	0	0	0
Clostridiaceae	0.843331	1.24403	1.26366	0.932361	0.806608	1.46531	1.17281	1.20291	3.08131	1.7426	1.65519	0.997414	1.06421	1.93752	1.47978	1.8538	0.695062	1.72068	1.78538	1.21798
Clostridiales	0	0.012566	0	0	0	0.0143658	0	0	0	0	0	0	0	0	0	0	0	0	0	0
Comamonadaceae	0	0.012566	0	0	0	0	0	0	0	0	0	0	0	0	0	0	0	0	0	0
Coriobacteriaceae	0.0118779	0.012566	0.034153	0.0762841	0.0680272	0.10056	0.0423908	0.0264375	0.0142653	0.0419903	0.0794492	0.0554119	0.023649	0.0605473	0	0	0.072739	0.0738942	0.158081	0.138122
Corynebacteriaceae	0	0	0	0	0	0	0	0.0132188	0	0	0	0	0	0	0	0	0	0.031669	0	0
Cystobacteraceae	0	0	0	0	0	0	0	0	0	0	0	0	0	0	0	0	0	0	0.00929887	0
Cytophagaceae	0	0	0	0	0	0	0.0141303	0	0	0	0	0	0	0	0	0	0	0	0	0.0125565
Dehalobacteriaceae	0.0356337	0.0251319	0.034153	0.110188	0.0777454	0.057463	0.0423908	0.0132188	0	0.146966	0.0794492	0.0738825	0	0.0363284	0	0.0233182	0.0161642	0.0105563	0.158081	0.0627825
Deinococcaceae	0	0	0	0	0	0	0	0	0	0.0209952	0	0	0	0	0	0	0	0	0	0
Desulfobulbaceae	0	0	0	0	0	0	0.0141303	0	0	0	0	0	0	0	0	0	0	0	0	0
Desulfovibrionaceae	0.0118779	0	0.0853825	0	0	0	0.098912	0.0264375	0	0.293932	0.0397246	0.166236	0.0591226	0	0.361723	0	0	0.0527816	0.0836898	0.025113
Dietziaceae	0	0	0	0	0	0	0	0	0	0	0	0	0	0	0	0	0	0	0	0.0878955
EB1003	0	0	0	0	0	0	0	0	0	0	0	0.0184706	0	0	0	0	0	0	0	0
Ectothiorhodospiraceae	0	0	0	0	0	0	0	0	0	0.0209952	0	0	0	0	0	0	0	0	0	0
Elusimicrobiaceae	0.0118779	0	0	0	0.0388727	0.114926	0	0.118969	0	0.146966	0.119174	0.0738825	0.0591226	0.0363284	0	0	0.00808211	0.0527816	0.288265	0
Enterobacteriaceae	0	0	0	0	0.00971817	0	0	0	0	0	0	0	0	0	0	0	0.0404106	0.0422253	0	0.025113
Erysipelotrichaceae	1.05713	0.414677	1.17828	0.873029	0.544218	1.23545	0.861947	0.885658	6.29101	0.60886	0.503178	0.461766	1.64361	1.10196	0.624794	0.851113	1.6245	0.475034	0.334759	0.339026
Eubacteriaceae	0.0475116	0.0879618	0.170765	0.0932361	0.0485909	0.258584	0.0565211	0.158625	0.0998573	0.272937	0.119174	0.0923532	0.153719	0.108985	0.115094	0.116591	0.072739	0.496147	0.511438	2.42341
Euzebyaceae	0	0	0	0	0	0	0	0	0	0	0	0.0184706	0	0	0	0	0	0	0	0
F16	0.0712674	0.0628299	0.358607	1.63587	1.69096	1.53714	0.0565211	0.132188	0.156919	0.251942	0.78125	0.110824	0.23649	3.65706	0.16442	0.0699545	1.22848	0.232239	0.0557932	0.175791
Fibrobacteraceae	0.0237558	0.0628299	0	0	0	0	0	0	0	0	0	0.147765	0	0	0	0.0116591	0.00808211	0.71783	0.00929887	0
Flavobacteriaceae	0	0.0251319	0	0	0	0	0.0282606	0.0264375	0.0142653	0.0419903	0	0.0369413	0	0	0	0	0	0	0	0.0125565
Gaiellaceae	0	0	0	0	0	0	0	0	0	0	0	0.0554119	0	0	0	0	0	0	0	0
Gemmatimonadaceae	0	0	0	0	0	0	0	0	0	0.0209952	0	0.0184706	0	0	0	0	0	0	0	0
Haliangiaceae	0	0	0	0	0	0.0143658	0	0	0	0	0	0	0	0	0	0	0	0	0	0
Hyphomicrobiaceae	0	0	0	0	0	0	0	0	0	0	0	0.0184706	0	0	0	0	0	0	0	0
IncertaeSedisXI	0	0	0	0	0	0	0	0	0	0	0	0	0	0	0	0	0.00808211	0	0	0
IncertaeSedisXIII	0.0475116	0.0251319	0.290301	0.0339041	0.0194363	0.0430973	0.0565211	0.0660939	0	0.104976	0.0926907	0.147765	0.0709471	0.0605473	0	0.139909	0.0484927	0.0633379	0.158081	0.075339
IncertaeSedisXIV	0	0	0	0.00847601	0.00971817	0.0143658	0	0	0.0285307	0.0209952	0.0132415	0	0	0.0242189	0.0328839	0	0.00808211	0	0.00929887	0.025113
Intrasporangiaceae	0	0	0	0	0	0	0	0	0	0	0	0	0	0	0	0	0	0	0	0.138122
Koribacteraceae	0	0	0	0	0	0	0	0	0	0.0629855	0	0.0184706	0	0	0	0	0	0	0	0
Lachnospiraceae	3.36144	5.29027	3.67145	7.00966	4.40233	6.14854	4.86082	6.1996	11.2268	3.84212	4.18432	5.00554	9.74341	4.78324	3.12397	7.22863	15.1297	4.9298	9.20588	7.34555
Lactobacillaceae	0	0	0	0	0	0.057463	0	0	0	0	0	0	0	0	0	0.0116591	0.0161642	0	0.00929887	0.0125565
Leptospirillaceae	0	0	0.034153	0	0	0	0	0	0	0	0	0	0	0	0	0	0	0	0	0
Marinilabiliaceae	0.0118779	0.012566	0.034153	0	0	0	0.0423908	0.0264375	0	0.209952	0	0.166236	0	0	0.0986518	0.0116591	0	0.306133	0	0.0125565
Methylobacteriaceae	0	0	0	0	0.00971817	0.0143658	0	0	0	0	0	0	0	0	0	0	0	0	0	0
Methylocystaceae	0	0	0	0	0	0	0	0	0	0	0	0	0	0.0121095	0	0	0	0	0	0
Microbacteriaceae	0	0	0	0	0	0	0	0.0264375	0.0142653	0	0.0132415	0	0.0118245	0	0	0	0	0	0	0.025113
Micrococcaceae	0	0	0	0	0	0	0	0	0	0	0	0.0184706	0	0	0	0	0	0	0	0.0376695
Micromonosporaceae	0	0	0	0	0	0	0	0	0	0	0	0	0	0.0121095	0	0	0	0	0	0
Mogibacteriaceae	0.427604	0.678562	0.956284	0.593321	0.456754	0.632093	0.52282	0.64772	0.299572	1.13374	0.873941	0.59106	1.41894	0.387503	0.805656	0.781159	0.242463	0.453922	1.618	0.765947
Mycoplasmataceae	0.0118779	0	0	0	0	0	0	0	0	0	0.0529661	0	0	0	0.016442	0	0	0	0	0
Neisseriaceae	0.22568	0.012566	0.204918	0.025428	0	0.0430973	0.0282606	0.118969	0.0570613	0.0419903	0.0662076	0.129294	0.0354736	0	0.131536	0.0349773	0.161642	0.0633379	0	0
Nocardiaceae	0	0	0	0	0	0	0	0	0	0	0	0.0184706	0	0	0	0	0	0	0	0
Nocardioidaceae	0	0	0	0	0	0	0	0	0	0	0	0	0	0	0	0	0	0	0	0.025113
Nocardiopsaceae	0.0118779	0	0	0	0	0	0	0	0	0	0	0	0	0	0	0	0	0	0	0
Odoribacteraceae	0.0475116	0	0.034153	0	0	0.0287315	0.155433	0.0396563	0.0142653	0	0	0.0738825	0.106421	0	0.016442	0	0.00808211	0	0	0
Oligosphaeraceae	0	0	0	0.00847601	0	0.0143658	0	0.118969	0	0	0.0397246	0	0	0	0.0328839	0.0116591	0	0.116119	0	0
Oscillospiraceae	3.7059	5.9814	3.60314	4.95847	5.0243	4.38155	5.11516	4.42829	3.75178	3.50619	4.48888	3.78648	4.32778	7.5442	2.97599	6.47079	5.31803	4.24364	5.03999	5.95178
Oxalobacteraceae	0	0	0	0	0	0.0143658	0	0	0	0	0	0	0	0	0	0	0	0	0	0
Paenibacillaceae	0	0	0	0	0	0	0	0	0	0	0	0	0	0	0	0	0	0	0.399851	0
Paraprevotellaceae	0.439482	0.691128	1.69057	0.220376	0.485909	0.344778	0.791296	0.819564	0	0.629855	1.11229	0.406354	2.61322	0.375394	1.74285	0.664568	0.0404106	0.707273	0	0.527373
Peptococcaceae	0	0.0753958	0.0512295	0.0678081	0.0291545	0.158023	0.226084	0.343688	0.285307	0.125971	0.145657	0.147765	0.934137	0.108985	0.131536	0.104932	0	0.253352	0.362656	0.138122
Peptostreptococcaceae	0	0	0	0	0	0	0	0	0.0285307	0.0209952	0	0	0	0.0121095	0	0	0	0	0	0
Pirellulaceae	0.0356337	0	0.136612	0.144092	0.3207	0.158023	0.0282606	0	0	0.0629855	0.185381	0	0.0118245	0.157423	0	0	0.0565748	0.0105563	0.120885	0.050226
Planctomycetaceae	0	0	0	0	0.00971817	0	0	0	0	0	0.0264831	0	0.0118245	0.0484379	0	0	0.00808211	0	0	0
Planococcaceae	5.07186	0	0	0	0	0	0.0423908	0	0	0.0209952	0.0132415	0	0	0	0.016442	0	0	0.0105563	0	0.188348
Porphyromonadaceae	1.92422	0.251319	0.802596	0.220376	0.204082	0.201121	0.409778	0.64772	7.87447	0.65085	0.860699	0.738825	0.768594	0.21797	0.739888	0.326454	0.315202	0.51726	0.185977	0.351582
Prevotellaceae	0.510749	0.376979	0.358607	0.644177	0.340136	0.47407	0.141303	0.528751	0.042796	0.0839807	0.34428	1.49612	0.0709471	0.617583	0.411049	0.431386	0.137396	0.411696	0.0743909	1.18031
Prochlorococcaceae	0	0	0	0	0	0	0	0	0	0	0	0	0	0.859772	0	0	0	0	0	0
Propionibacteriaceae	0	0	0	0	0	0	0	0.0132188	0	0	0.0529661	0	0	0	0	0	0	0	0	0
Pseudomonadaceae	0.0237558	0	0	0	0	0	0	0	0	0	0	0	0	0	0	0	0	0	0	0.0125565
Pseudonocardiaceae	0	0	0	0	0	0	0	0	0	0	0	0	0	0	0	0	0	0	0	0.0125565
Puniceicoccaceae	0	0	0.0170765	0	0.00971817	0	0	0.0132188	0	0.0209952	0	0.0369413	0	0	0	0	0	0.0527816	0	0
RF16	1.99549	0.163358	3.50068	0.576369	0.145773	0.991237	0.748905	0.687376	0	2.39345	2.27754	0.609531	0.0827717	0.472269	4.71884	0.174886	0.0404106	4.41254	0.16738	0.150678
RFP12	0	0	0.0512295	0	0.00971817	0.0143658	0.0282606	0.0793126	0.0570613	0.167961	0.0529661	0.0369413	0	0	0.0986518	0	0	0.0527816	0.0185977	0
Rhizobiaceae	0	0	0	0	0	0	0	0	0	0	0	0	0	0	0	0	0.00808211	0	0	0.0125565
Rhodobacteraceae	0	0	0	0.00847601	0	0	0.0141303	0	0	0	0	0	0	0.0121095	0	0.0233182	0	0	0	0.025113
Rhodocyclaceae	0	0	0	0.00847601	0	0	0	0	0	0	0	0	0	0	0	0	0	0	0	0
Rhodothermaceae	0	0.012566	0	0	0	0	0	0	0	0	0	0	0	0	0	0	0	0	0	0
Rikenellaceae	5.49947	3.43051	5.17418	3.23784	5.62682	8.54762	4.59234	4.12426	1.0271	4.05207	4.42267	5.17178	4.69434	2.63986	5.37652	2.79818	2.73175	3.20912	3.38479	3.59116
Ruminococcaceae	27.2123	36.3408	37.8757	32.4547	32.6045	33.7021	38.5757	35.9947	33.067	35.2299	34.5207	39.1947	33.8773	36.5585	32.0618	37.0293	28.9582	33.6852	20.8574	31.2657
S24-7	0.178168	0.77909	0.221995	1.18664	1.64237	0.287315	1.03151	0.515532	0.128388	0.0419903	0.264831	0.609531	0.875015	0.992977	0.0657678	0.827795	0.929443	0.116119	0.00929887	0.339026
SB-1	0	0	0	0	0	0	0	0	0	0	0	0.0369413	0	0	0	0	0	0	0	0
Sinobacteraceae	0	0	0	0	0	0	0	0	0	0	0.0132415	0	0	0	0	0	0	0	0	0
Solibacteraceae	0	0	0	0	0	0	0	0	0	0	0	0.0184706	0	0	0	0	0	0	0	0
Sphaerochaetaceae	0.0593895	0.0251319	0	0	0	0	0.0423908	0	0	0	0.0132415	0	0	0	0	0	0	0.0422253	0	0.025113
Sphingobacteriaceae	0.142535	0	0.0170765	0.135616	0	0.0287315	0	0.0132188	0	0	0.0397246	0.0184706	0	0	0	0	0.00808211	0	0.0371955	0
Sphingomonadaceae	0	0	0	0	0	0	0	0	0	0	0	0	0	0	0	0	0	0	0.00929887	0
Spirochaetaceae	0.178168	0.0376979	0.239071	0.0932361	0.0291545	0.057463	0.0282606	0.330469	0	0.251942	0.0794492	0.129294	0.0354736	0.0484379	0.263071	0.0349773	0.105067	0.654492	0.130184	0.765947
Staphylococcaceae	0	0	0	0	0	0	0	0.0396563	0	0	0	0	0	0	0	0	0	0.0105563	0	0.0125565
Streptococcaceae	0	0	0	0.00847601	0	0.0143658	0.0141303	0	0.0142653	0	0.0132415	0	0	0	0	0	0.00808211	0	0	0.0376695
Succinivibrionaceae	0	0	0	0	0	0	0	0	0	0	0	0	0	0	0	0	0	0	0	0.0125565
Sutterellaceae	0.0593895	0	0.204918	0.00847601	0	0.057463	0.127173	0.118969	0.042796	0.0629855	0.0397246	0.0554119	0.0591226	0	0.180862	0	0.0242463	0.0211126	0	0
Syntrophobacteraceae	0	0	0	0	0	0	0	0	0	0	0	0.0184706	0	0	0	0	0	0	0	0
Syntrophomonadaceae	0	0	0	0.00847601	0	0	0	0	0	0	0	0	0	0	0	0	0	0	0	0
Trueperaceae	0	0	0	0	0	0	0	0	0	0	0	0	0	0	0	0	0	0	0	0.0376695
Veillonellaceae	0.90272	0.691128	0.273224	0.805221	1.12731	0.502801	0.621732	1.29544	0.456491	0.209952	0.489936	0.461766	0.685822	0.496488	0.378165	0.501341	2.00436	0.485591	3.66375	1.43144
Verrucomicrobiaceae	0.201924	0.18849	0.187842	0.0847601	0.136054	0.158023	3.12279	0.991408	0	0.545874	0.582627	1.27447	0.685822	0.387503	0.0657678	0.617932	0.226299	0.306133	2.24103	0.339026
Victivallaceae	1.09277	0.0376979	0.426913	0.0423801	0.1069	0.588996	1.14455	1.63913	0	1.00777	1.00636	0.683413	0	0.0242189	0.789214	0.0466364	0.0323285	1.78402	0.260368	0
Xanthomonadaceae	0	0	0	0.00847601	0	0	0.0282606	0	0	0	0	0.0554119	0.023649	0	0	0	0	0	0	0.0627825
Xenococcaceae	0	0	0	0	0.00971817	0	0	0	0	0	0	0	0	0	0	0	0	0	0	0
oc28	0	0	0	0	0	0	0	0	0	0	0	0.0184706	0	0	0	0	0	0	0	0
p-2534-18B5	0.688918	0.251319	0.529372	0	0	0	0.0423908	0.251157	0	2.58241	3.00583	0.166236	0	0.169533	0.476817	0.233182	0.137396	0.348358	0	0.163235
unclassified	27.8299	29.2661	24.0437	25.9196	29.3392	19.9971	21.6193	22.3662	18.4736	28.4904	22.3517	22.645	19.5459	27.0283	28.05	26.7693	19.3567	26.9503	25.172	29.3446
genus
taxonomy	Buffalo2	Buffalo10	Buffalo3	Cattle6	Cattle10	Cattle9	Buffalo1	Buffalo8	Cattle7	Buffalo5	Cattle5	Buffalo6	Buffalo7	Cattle1	Buffalo4	Buffalo9	Cattle8	Cattle3	Cattle4	Cattle2
5-7N15	0.249436	0.892184	0.0853825	0.144092	0.0874636	0.0718288	0.932599	0.515532	0.185449	0.251942	0.211864	0.646472	0.165543	0.0484379	0.147978	0.419727	0.234381	0.263908	0.148782	0.226017
A17	0	0	0	0.00847601	0	0	0	0	0	0	0	0	0	0	0	0	0	0	0	0
Acetanaerobacterium	0.0356337	0.012566	0	0	0	0	0	0	0	0	0.0264831	0	0	0.0121095	0.016442	0.0233182	0	0.031669	0	0.025113
Acholeplasma	0.0237558	0	0	0	0.00971817	0	0.0423908	0.0132188	0	0	0.0264831	0	0	0	0.016442	0	0	0.031669	0	0
Achromobacter	0.0118779	0	0	0	0	0	0	0	0	0	0	0	0	0	0	0	0	0	0	0
Actinotalea	0	0	0	0	0	0	0	0	0	0	0	0	0	0	0	0	0	0	0	0.025113
Adlercreutzia	0	0	0	0.0423801	0.0194363	0	0.0282606	0	0	0	0	0.0184706	0	0	0	0	0.0161642	0.0211126	0.0371955	0.0125565
Aequorivita	0	0	0	0	0	0	0	0	0	0.0209952	0	0.0184706	0	0	0	0	0	0	0	0
Akkermansia	0.201924	0.18849	0.187842	0.0678081	0.136054	0.158023	3.09453	0.991408	0	0.545874	0.569386	1.27447	0.685822	0.387503	0.0657678	0.617932	0.226299	0.295577	2.23173	0.339026
Alistipes	5.48759	3.36768	5.12295	3.23784	5.59767	8.50453	4.50756	4.12426	1.0271	4.01008	4.40943	5.04248	4.67069	2.63986	5.34364	2.78652	2.71559	3.20912	3.38479	3.49071
Alkalitalea	0.0118779	0	0	0	0	0	0	0	0	0	0	0	0	0	0	0	0	0.0422253	0	0
Alloprevotella	0.391971	0.0753958	0.204918	0	0.0485909	0.0143658	0	0.145406	0	0	0.0794492	0.794237	0.0118245	0.23008	0.378165	0.12825	0.0323285	0	0	0.200904
Anaerococcus	0	0	0	0	0	0	0	0	0	0	0	0	0	0	0	0	0.00808211	0	0	0
Anaerofilum	0.0712674	0.18849	0.0170765	0.0762841	0.0777454	0.201121	0.127173	0.224719	0.0713267	0.0209952	0.0794492	0.110824	0.721296	0.0363284	0.115094	0.198205	0.072739	0.0422253	0.0743909	0.100452
Anaerofustis	0	0	0	0	0	0.0430973	0	0.0264375	0	0.0419903	0	0	0.0354736	0.0121095	0.016442	0.0233182	0	0	0.0185977	0
Anaeroplasma	0.22568	0.012566	0.204918	0.025428	0	0.0430973	0.0282606	0.118969	0.0570613	0.0419903	0.0662076	0.129294	0.0354736	0	0.131536	0.0349773	0.161642	0.0633379	0	0
Anaerorhabdus	0.0356337	0.012566	0.0170765	0.025428	0.0388727	0	0	0	0	0	0.119174	0	0	0.121095	0	0.0349773	0.0484927	0.0422253	0.00929887	0.0376695
Anaerostipes	0.0831453	0.0376979	0.0512295	0.0508561	0	0	0.0141303	0	0.0713267	0.0209952	0	0	0.0118245	0.0242189	0	0.0116591	0.0484927	0	0	0
Anaerotruncus	0	0	0	0	0	0	0	0	0	0.0209952	0	0	0	0	0	0	0	0	0	0
Anaerovibrio	0	0.012566	0	0	0	0.0143658	0	0	0	0	0	0	0	0	0	0	0	0	0	0
Anaerovorax	0.0356337	0.0251319	0.204918	0.0339041	0.0194363	0.0287315	0.0282606	0.0660939	0	0.0419903	0.0397246	0.147765	0.0709471	0.0484379	0	0.104932	0.0404106	0.0211126	0.102288	0.0627825
Arthrobacter	1.3422	0.012566	0	0	0	0.0143658	0.0423908	0.0396563	0.042796	0	0	0	0.0827717	0.0121095	0	0.0349773	0	0	0	0.389252
Atopobium	0	0	0	0	0	0	0	0	0	0	0	0	0	0	0	0	0.00808211	0	0	0
Atopostipes	0	0	0	0	0	0	0	0	0	0	0	0	0	0	0	0	0	0	0	0.025113
B-42	0	0	0	0	0	0	0	0	0	0	0	0	0	0	0	0	0	0	0	0.0376695
Bacillus	0.130657	0	0	0	0	0.0143658	0	0	0	0.0209952	0.0662076	0.166236	0	0.0242189	0	0	0	0	0.0185977	0
Bacteroides	10.5594	10.5303	8.58948	10.8747	7.72595	9.56759	10.2021	11.2492	12.1826	7.62125	9.99735	9.10602	12.5222	4.74691	10.2433	8.88423	13.8366	8.30782	12.9161	7.54646
Barnesiella	0	0	0	0	0	0	0	0	0.171184	0	0	0	0	0	0	0	0	0	0	0
Bifidobacterium	0	0	0	0	0	0	0	0	0	0	0	0	0	0	0	0	0.00808211	0	0	0
Blastocatella	0	0	0.0170765	0	0	0	0	0	0	0	0	0	0	0.0121095	0	0	0	0	0	0
Blautia	0	0	0	0.00847601	0.00971817	0.0143658	0	0	0.0285307	0.0209952	0.0132415	0	0	0.0242189	0.0328839	0	0.00808211	0	0.00929887	0.025113
Bradyrhizobium	0	0	0	0	0	0	0	0	0	0.0209952	0	0.0369413	0	0	0	0	0	0	0	0
Brevundimonas	0	0	0	0	0	0	0	0.0264375	0	0	0	0	0	0	0	0	0	0	0	0
Bulleidia	0.130657	0.0753958	0.0170765	0.00847601	0	0	0.0423908	0.0396563	0	0.0209952	0	0.0184706	0.118245	0.0847663	0	0.12825	0.0161642	0.147788	0.00929887	0.0878955
Butyricicoccus	0	0	0	0	0	0.0287315	0	0.0132188	0.042796	0	0	0	0.0827717	0	0	0	0.0242463	0	0.0278966	0.025113
Butyricimonas	0.0118779	0.012566	0	0	0.0777454	0	0	0.0528751	1.79743	0	0	0	0.0472981	0.0121095	0.016442	0	0.0242463	0	0	0
Butyrivibrio	0	0.0251319	0.034153	0.00847601	0	0.0287315	0	0	0.0285307	0.0209952	0.0529661	0	0	0	0.016442	0.0466364	0.00808211	0.0105563	0	0.0125565
CF231	0.201924	0.376979	1.43443	0.220376	0.485909	0.344778	0.791296	0.687376	0	0.0419903	0.741525	0	2.22301	0	1.49622	0.268159	0	0.274464	0	0.138122
Campylobacter	0	0	0	0	0	0	0	0	0.684736	0	0	0	0	0	0	0	0	0.633379	7.32751	0.238574
Candidatus Solibacter	0	0	0	0	0	0	0	0	0	0	0	0.0184706	0	0	0	0	0	0	0	0
Caryophanon	0.0118779	0	0	0	0	0	0	0	0	0	0	0	0	0	0	0	0	0	0	0
Cellulosilyticum	0	0	0	0	0	0	0	0	0.0142653	0	0	0	0	0	0	0	0	0.0105563	0	0
Chryseobacterium	0	0	0	0	0	0	0	0.0264375	0	0	0	0	0	0	0	0	0	0	0	0
Citricoccus	0	0	0	0	0	0	0	0	0	0	0	0	0	0	0	0	0	0	0	0.025113
Clavibacter	0	0	0	0	0	0	0	0.0132188	0	0	0	0	0.0118245	0	0	0	0	0	0	0
Clostridium	0.831453	1.15607	1.24658	0.923885	0.79689	1.43658	1.15868	1.17647	3.08131	1.70061	1.65519	0.997414	0.981435	1.93752	1.38112	1.7372	0.678898	1.73124	1.77608	1.16775
Coprobacillus	0.0356337	0	0.034153	0.262756	0.058309	0.287315	0.0423908	0.0528751	0	0.0209952	0.0529661	0.0554119	0.106421	0.205861	0.0328839	0.0116591	0.169724	0	0.0557932	0.0125565
Coprococcus	0.0237558	0	0	0.025428	0.0485909	0.129292	0	0.0793126	0.114123	0.146966	0.331038	0.0554119	0.0472981	0.0847663	0	0	0.129314	0.137232	0.158081	0.0878955
Coraliomargarita	0	0	0.0170765	0	0.00971817	0	0	0.0132188	0	0.0209952	0	0.0369413	0	0	0	0	0	0.031669	0	0
Corynebacterium	0	0	0	0	0	0	0	0.0132188	0	0	0	0	0	0	0	0	0	0.031669	0	0
Curtobacterium	0	0	0	0	0	0	0	0	0	0	0.0132415	0	0	0	0	0	0	0	0	0
Dehalobacterium	0.0356337	0.0251319	0	0	0	0.0143658	0	0.0132188	0	0.0629855	0	0.0369413	0	0.0121095	0	0.0116591	0.00808211	0.0105563	0.00929887	0.025113
Deinococcus	0	0	0	0	0	0	0	0	0	0.0209952	0	0	0	0	0	0	0	0	0	0
Desulfovibrio	0	0	0	0	0	0	0	0	0	0	0.0264831	0	0	0	0	0	0	0	0.0278966	0.0125565
Dietzia	0	0	0	0	0	0	0	0	0	0	0	0	0	0	0	0	0	0	0	0.0878955
Dorea	0.237558	0.138226	0.0853825	0.144092	0	0.0430973	0.141303	0.10575	0.0285307	0.0839807	0.0264831	0.0923532	0.153719	0.0605473	0.0657678	0.163227	0.15356	0.0105563	0.0929887	0.025113
Elusimicrobium	0.0118779	0	0	0	0.00971817	0.10056	0	0.118969	0	0.125971	0.0926907	0	0.0591226	0.0363284	0	0	0.00808211	0.0422253	0.288265	0
Ensifer	0	0	0	0	0	0	0	0	0	0	0	0	0	0	0	0	0	0	0	0.0125565
Enterorhabdus	0	0	0	0	0.0194363	0	0	0	0	0	0	0	0	0.0363284	0	0	0	0	0	0
Escherichia/Shigella	0	0	0	0	0	0	0	0	0	0	0	0	0	0	0	0	0.0404106	0.031669	0	0.025113
Eubacterium	0.0475116	0.0879618	0.170765	0.0847601	0.0388727	0.201121	0.0565211	0.118969	0.085592	0.230947	0.105932	0.0923532	0.118245	0.0968758	0.0986518	0.0466364	0.0808211	0.496147	0.464943	2.43596
Euzebya	0	0	0	0	0	0	0	0	0	0	0	0.0184706	0	0	0	0	0	0	0	0
Faecalibacterium	0.0237558	0.0376979	0	0	0	0.186755	0.0141303	0	0.0285307	0	0	0	0	0.0242189	0	0.0582954	0.0808211	0	0.0278966	0
Fibrobacter	0.0237558	0.0628299	0	0	0	0	0	0	0	0	0	0.147765	0	0	0	0.0116591	0.00808211	0.707273	0.00929887	0
Flavobacterium	0	0	0	0	0	0	0	0	0.0142653	0	0	0	0	0	0	0	0	0	0	0
Flavonifractor	0	0	0	0.00847601	0.00971817	0.0143658	0	0.0132188	0.0142653	0	0.0132415	0	0	0	0	0.0466364	0	0	0.0278966	0.0125565
Gaiella	0	0	0	0	0	0	0	0	0	0	0	0.0554119	0	0	0	0	0	0	0	0
Gemmatimonas	0	0	0	0	0	0	0	0	0	0.0209952	0	0.0184706	0	0	0	0	0	0	0	0
Gemmiger	0	0	0	0	0	0	0	0	0.0142653	0	0	0.0184706	0	0	0	0	0	0	0	0
Georgenia	0	0	0	0	0	0	0	0	0	0	0	0	0	0	0	0	0	0	0	0.0376695
Gillisia	0	0	0	0	0	0	0.0141303	0	0	0	0	0	0	0	0	0	0	0	0	0
Hydrogenoanaerobacterium	0	0	0	0	0	0	0	0	0	0	0	0	0	0	0	0	0	0	0	0.0125565
Jeotgalicoccus	0	0	0	0	0	0	0	0	0	0	0	0	0	0	0	0	0	0	0	0.0125565
L7A_E11	0	0	0	0	0	0	0	0	0	0	0.0132415	0	0.0472981	0	0.016442	0	0	0.0105563	0	0.0125565
Lachnospira	0.0118779	0	0	0	0	0	0	0	0	0	0	0	0	0.0121095	0	0	0	0.0105563	0.00929887	0.0125565
Lactobacillus	0	0	0	0	0	0.057463	0	0	0	0	0	0	0	0	0	0.0116591	0.0161642	0	0.00929887	0.0125565
Lactococcus	0	0	0	0	0	0	0.0141303	0	0	0	0	0	0	0	0	0	0	0	0	0
Luteimonas	0	0	0	0	0	0	0	0	0	0	0	0	0	0	0	0	0	0	0	0.0627825
Lysobacter	0	0	0	0	0	0	0.0282606	0	0	0	0	0	0	0	0	0	0	0	0	0
Methylobacterium	0	0	0	0	0.00971817	0.0143658	0	0	0	0	0	0	0	0	0	0	0	0	0	0
Methylopila	0	0	0	0	0	0	0	0	0	0	0	0	0	0.0121095	0	0	0	0	0	0
Microbacterium	0	0	0	0	0	0	0	0.0132188	0.0142653	0	0	0	0	0	0	0	0	0	0	0
Mogibacterium	0.0118779	0	0.0853825	0	0	0.0143658	0.0141303	0	0	0.0629855	0.0397246	0	0	0	0	0.0349773	0.00808211	0.0422253	0.0557932	0.0125565
Nocardioides	0	0	0	0	0	0	0	0	0	0	0	0	0	0	0	0	0	0	0	0.025113
Nocardiopsis	0.0118779	0	0	0	0	0	0	0	0	0	0	0	0	0	0	0	0	0	0	0
Noviherbaspirillum	0	0	0	0	0	0.0143658	0	0	0	0	0	0	0	0	0	0	0	0	0	0
Oceanicella	0	0	0	0	0	0	0.0141303	0	0	0	0	0	0	0	0	0	0	0	0	0
Ochrobactrum	0	0	0	0	0	0	0	0	0	0	0	0	0.0118245	0	0	0	0	0	0	0
Odoribacter	0.178168	0.012566	0.0512295	0.0508561	0	0.0287315	0.169563	0.118969	1.25535	0	0.0132415	0.0923532	0.141894	0.0121095	0.0493259	0.0349773	0.0242463	0.0211126	0	0.0125565
Ohtaekwangia	0	0	0	0	0	0	0	0	0	0	0	0	0	0	0	0	0	0	0	0.0125565
Oligosphaera	0	0	0	0.00847601	0	0.0143658	0	0.118969	0	0	0.0397246	0	0	0	0.0328839	0.0116591	0	0.116119	0	0
Olsenella	0	0	0	0	0	0.0430973	0	0	0	0	0.0264831	0	0.0118245	0	0	0	0	0	0.0185977	0.0125565
Ornithinimicrobium	0	0	0	0	0	0	0	0	0	0	0	0	0	0	0	0	0	0	0	0.138122
Oscillibacter	3.7059	5.9814	3.60314	4.95847	5.0243	4.38155	5.11516	4.42829	3.75178	3.50619	4.48888	3.78648	4.32778	7.5442	2.97599	6.47079	5.31803	4.24364	5.03999	5.95178
Oscillospira	0.439482	0.603167	0.751366	1.00017	0.787172	0.890677	1.13042	1.11038	1.74037	0.56687	0.807733	0.498707	1.01691	0.956648	0.641236	0.816136	0.743555	0.612266	1.41343	0.452034
Paenibacillus	0	0	0	0	0	0	0	0	0	0	0	0	0	0	0	0	0	0	0.399851	0
Paludibacter	1.61539	0.0753958	0.597678	0.016952	0.0388727	0.172389	0.268475	0.264375	0	0.482889	0.741525	0.480236	0.106421	0.169533	0.641236	0.104932	0.0484927	0.274464	0	0.0125565
Parabacteroides	0.0712674	0.0628299	0.119536	0.0339041	0.00971817	0	0	0.185063	4.73609	0.0419903	0.0397246	0.0184706	0.402034	0.0121095	0.0493259	0.0816136	0.0161642	0.0738942	0.120885	0.100452
Paracoccus	0	0	0	0.00847601	0	0	0	0	0	0	0	0	0	0.0121095	0	0	0	0	0	0.025113
Paraprevotella	0	0	0	0	0	0	0	0	0	0	0	0	0	0	0	0	0	0	0	0.075339
Parasutterella	0.0593895	0	0.204918	0.00847601	0	0.057463	0.127173	0.118969	0.042796	0.0629855	0.0397246	0.0554119	0.0591226	0	0.180862	0	0.0242463	0.0211126	0	0
Pedobacter	0	0	0	0.12714	0	0.0287315	0	0.0132188	0	0	0.0264831	0	0	0	0	0	0.00808211	0	0	0
Phascolarctobacterium	0.807697	0.615733	0.273224	0.669605	1.03984	0.287315	0.593472	1.25578	0.442225	0.188957	0.463453	0.461766	0.662173	0.46016	0.361723	0.478023	1.95587	0.453922	3.58006	1.26821
Planctomyces	0	0	0	0	0.00971817	0	0	0	0	0	0	0	0	0	0	0	0	0	0	0
Planococcus	0	0	0	0	0	0	0.0141303	0	0	0	0	0	0	0	0	0	0	0	0	0.0125565
Planomicrobium	0	0	0	0	0	0	0.0282606	0	0	0	0	0	0	0	0	0	0	0	0	0.125565
Prevotella	0.261314	0.414677	0.239071	0.144092	0.204082	0.272949	0.141303	0.383344	0.0285307	0.60886	0.384004	0.960473	0.153719	0.569145	0.0986518	0.396409	0.0969854	0.485591	0.0743909	1.01708
Prochlorococcus	0	0	0	0	0	0	0	0	0	0	0	0	0	0.859772	0	0	0	0	0	0
Propionibacterium	0	0	0	0	0	0	0	0.0132188	0	0	0.0529661	0	0	0	0	0	0	0	0	0
Pseudobutyrivibrio	0	0	0	0	0.0194363	0	0	0	0	0	0.0132415	0	0	0.0121095	0	0	0	0.0211126	0	0.0376695
Pseudoflavonifractor	0.190046	0.150792	0.068306	0.12714	0.116618	0.186755	0.254345	0.237938	0.242511	0.0419903	0.105932	0.0738825	0.413858	0.169533	0.147978	0.268159	0.121232	0.179457	0.0371955	0.213461
Pseudofulvimonas	0	0	0	0	0	0	0	0	0	0	0	0.0184706	0	0	0	0	0	0	0	0
Pseudomonas	0.0237558	0	0	0	0	0	0	0	0	0	0	0	0	0	0	0	0	0	0	0.0125565
Psychrobacillus	0.510749	0	0	0	0	0	0	0	0	0	0	0	0	0	0	0	0	0	0	0
RFN20	0	0	0.034153	0	0	0	0.0423908	0	0	0.0419903	0.0132415	0	0	0	0.0328839	0.0349773	0	0.031669	0	0
Ralstonia	0	0	0.0170765	0	0	0	0.0141303	0	0	0	0	0	0	0	0	0	0	0	0	0
Rhizobium	0	0	0	0	0	0	0	0	0	0	0	0	0	0	0	0	0.00808211	0	0	0
Rhodobacter	0	0	0	0	0	0	0	0	0	0	0	0	0	0	0	0.0233182	0	0	0	0
Rhodococcus	0	0	0	0	0	0	0	0	0	0	0	0.0184706	0	0	0	0	0	0	0	0
Rhodoplanes	0	0	0	0	0	0	0	0	0	0	0	0.0184706	0	0	0	0	0	0	0	0
Rikenella	0	0	0	0	0.00971817	0	0	0	0	0	0	0	0	0	0	0	0	0	0	0
Roseburia	0.0475116	0.226187	0.0512295	0.0678081	0.0485909	0.0143658	0.254345	0.171844	0.0570613	0	0.0397246	0.221648	0.354736	0.0484379	0.0328839	0.314795	0.226299	0.211126	0.176678	0.175791
Roseomonas	0	0	0	0	0	0	0	0	0	0	0	0	0	0.0242189	0	0	0	0	0	0
Ruminococcus	0.261314	0.741392	0.529372	0.525513	0.47619	0.57463	1.31412	0.806345	0.156919	0.65085	0.542903	0.942002	0.697647	0.811334	0.723446	0.804477	0.509173	2.09015	3.69165	2.37318
SHD-231	0	0.0251319	0.0170765	0	0	0	0.0141303	0	0	0	0.0397246	0	0	0	0	0	0.00808211	0	0	0
Salinicoccus	0	0	0	0	0	0	0	0	0	0	0	0	0	0	0	0	0	0.0105563	0	0
Salinimicrobium	0	0	0	0	0	0	0.0141303	0	0	0	0	0	0	0	0	0	0	0	0	0
Schwartzia	0	0	0	0	0	0	0	0	0	0	0	0	0.0118245	0	0	0	0	0	0	0.0125565
Selenomonas	0	0	0	0	0	0.0861945	0	0.0396563	0	0	0.0132415	0	0.0118245	0	0	0	0	0.0105563	0	0.0125565
Solibacillus	4.79867	0	0	0	0	0	0	0	0	0	0.0132415	0	0	0	0	0	0	0.0105563	0	0
Solobacterium	0	0	0	0	0	0	0	0	0	0	0	0	0.0354736	0	0	0	0.00808211	0.0105563	0	0
Sphaerochaeta	0.0593895	0.0251319	0	0	0	0	0.0423908	0	0	0	0.0132415	0	0	0	0	0	0	0.0422253	0	0.025113
Sphaerotilus	0	0	0	0	0	0	0	0	0	0	0	0	0.023649	0	0	0	0	0	0	0
Sporobacter	0	0	0	0.00847601	0	0	0	0	0	0	0.0132415	0.0184706	0	0	0	0	0	0	0.00929887	0.025113
Staphylococcus	0	0	0	0	0	0	0	0.0396563	0	0	0	0	0	0	0	0	0	0	0	0
Stenotrophomonas	0	0	0	0.00847601	0	0	0	0	0	0	0	0	0.023649	0	0	0	0	0	0	0
Steroidobacter	0	0	0	0	0	0	0	0	0	0	0.0132415	0	0	0	0	0	0	0	0	0
Streptococcus	0	0	0	0.00847601	0	0.0143658	0	0	0.0142653	0	0.0132415	0	0	0	0	0	0.00808211	0	0	0.0376695
Succiniclasticum	0	0	0	0	0	0.0143658	0	0	0	0	0	0	0	0	0	0	0	0	0	0
Succinivibrio	0	0	0	0	0	0	0	0	0	0	0	0	0	0	0	0	0	0	0	0.0125565
Sutterella	0.0593895	0	0.0170765	0	0	0	0.0847817	0.0396563	0	0.0209952	0	0.0184706	0	0	0	0.0116591	0	0	0	0
T78	0	0	0	0	0	0	0	0	0	0	0	0	0	0	0	0.0116591	0	0	0	0
Tenacibaculum	0	0.0251319	0	0	0	0	0	0	0	0	0	0	0	0	0	0	0	0	0	0
Thauera	0	0	0	0.00847601	0	0	0	0	0	0	0	0	0	0	0	0	0	0	0	0
Thioalkalivibrio	0	0	0	0	0	0	0	0	0	0.0209952	0	0	0	0	0	0	0	0	0	0
Treponema	0.178168	0.0376979	0.239071	0.0932361	0.0291545	0.057463	0.0282606	0.330469	0	0.251942	0.0794492	0.129294	0.0354736	0.0484379	0.263071	0.0349773	0.105067	0.643935	0.130184	0.75339
Turicibacter	0	0	0.034153	0.016952	0.0194363	0.0287315	0	0	0.0142653	0.146966	0.0397246	0	0	0	0	0	0.00808211	0	0.00929887	0
Victivallis	0.938354	0.0251319	0.375683	0.016952	0.058309	0.258584	0.918468	1.30866	0	0.818812	0.728284	0.443295	0	0.0121095	0.591911	0.0466364	0.0161642	1.43566	0.185977	0
WH1-8	0	0.0251319	0	0	0	0	0	0	0	0	0	0	0	0	0	0	0	0	0	0
YRC22	0.0712674	0.175924	0.119536	0	0	0	0	0.132188	0	0.0419903	0.17214	0	0.283789	0.108985	0.0822098	0.279818	0.0161642	0.306133	0	0.25113
Yaniella	0	0	0	0	0	0	0	0	0	0	0	0.0184706	0	0	0	0	0	0	0	0.0125565
gut	0.118779	0.012566	0.034153	0.00847601	0	0	0.0423908	0.0264375	0	0.104976	0	0	0.0118245	0	0.0328839	0.0233182	0	0.0211126	0	0
human	0	0.0251319	0	0	0	0	0.0141303	0	0	0	0	0	0	0	0	0	0	0	0	0.0125565
p-75-a5	0.0950232	0.0376979	0.0170765	0.025428	0.00971817	0	0.0282606	0.0660939	0	0	0.0662076	0	0.271964	0.133204	0.016442	0.0116591	0.00808211	0.0105563	0	0.100452
rc4-4	0	0.0753958	0.0512295	0.0678081	0.0194363	0.143658	0.226084	0.343688	0.256776	0.125971	0.145657	0.147765	0.922313	0.0968758	0.131536	0.104932	0	0.158345	0.288265	0.138122
unclassified	64.9483	73.2596	74.7268	75.7077	76.7444	70.8375	67.7406	68.3543	67.4608	76.9893	71.9412	72.4233	66.9978	76.9436	73.2818	73.7554	71.8015	71.7618	55.4956	69.3998
species
taxonomy	Buffalo2	Buffalo10	Buffalo3	Cattle6	Cattle10	Cattle9	Buffalo1	Buffalo8	Cattle7	Buffalo5	Cattle5	Buffalo6	Buffalo7	Cattle1	Buffalo4	Buffalo9	Cattle8	Cattle3	Cattle4	Cattle2
Acetanaerobacterium_elongatum	0.0356337	0.012566	0	0	0	0	0	0	0	0	0.0264831	0	0	0.0121095	0.016442	0.0233182	0	0.031669	0	0.025113
Akkermansia_muciniphila	0.201924	0.18849	0.187842	0.0678081	0.136054	0.158023	3.09453	0.991408	0	0.545874	0.569386	1.27447	0.685822	0.387503	0.0657678	0.617932	0.226299	0.285021	2.23173	0.339026
Alistipes_finegoldii	0	0	0.0170765	0	0	0	0	0	0	0	0	0	0	0	0	0	0	0	0	0.0125565
Alistipes_indistinctus	0	0.012566	0	0	0.00971817	0	0	0	0	0	0	0	0	0	0	0	0	0.0105563	0	0.025113
Alistipes_onderdonkii	0.510749	0.12566	0.273224	0.322088	0.194363	1.0487	0.282606	0.145406	0	0.209952	0.317797	0.498707	0.13007	0.0605473	0.345281	0.0466364	0.0242463	0.285021	0.437047	0.652938
Alistipes_putredinis	0.0118779	0.0251319	0	0	0	0	0	0	0.370899	0.0209952	0	0	0	0	0	0.0116591	0	0	0	0
Alistipes_shahii	0.308825	0.18849	0.324454	0.135616	0.165209	0.114926	0.664123	0.383344	0.599144	0.146966	0.476695	0.923532	0.437507	0.121095	0.361723	0.151568	0.30712	0.158345	0.0743909	0.050226
Alkalitalea_saponilacus	0.0118779	0	0	0	0	0	0	0	0	0	0	0	0	0	0	0	0	0.0422253	0	0
Alloprevotella_rava	0.391971	0.0753958	0.204918	0	0.0485909	0.0143658	0	0.145406	0	0	0.0794492	0.794237	0.0118245	0.23008	0.378165	0.12825	0.0323285	0	0	0.200904
Anaerofustis_stercorihominis	0	0	0	0	0	0.0430973	0	0.0264375	0	0.0419903	0	0	0.0354736	0.0121095	0.016442	0.0233182	0	0	0.0185977	0
Anaeroplasma_abactoclasticum	0	0	0.0170765	0.00847601	0	0	0	0	0	0	0	0	0	0	0	0	0.0161642	0	0	0
Anaeroplasma_varium	0	0	0	0.00847601	0	0	0	0	0.0142653	0	0	0	0.0118245	0	0	0	0	0	0	0
Anaerorhabdus_furcosa	0.0356337	0.012566	0.0170765	0.025428	0.0388727	0	0	0	0	0	0.119174	0	0	0.121095	0	0.0349773	0.0484927	0.0422253	0.00929887	0.0376695
Anaerotruncus_colihominis	0	0	0	0	0	0	0	0	0	0.0209952	0	0	0	0	0	0	0	0	0	0
Anaerovibrio_lipolyticus	0	0.012566	0	0	0	0.0143658	0	0	0	0	0	0	0	0	0	0	0	0	0	0
Anaerovorax_odorimutans	0.0356337	0.0251319	0.204918	0.0339041	0.0194363	0.0287315	0.0282606	0.0660939	0	0.0419903	0.0397246	0.147765	0.0709471	0.0484379	0	0.104932	0.0404106	0.0211126	0.102288	0.0627825
Arthrobacter_citreus	1.11652	0.012566	0	0	0	0	0.0423908	0.0264375	0	0	0	0	0.0591226	0.0121095	0	0.0349773	0	0	0	0.276243
Arthrobacter_gandavensis	0.118779	0	0	0	0	0	0	0	0	0	0	0	0	0	0	0	0	0	0	0.113009
Atopostipes_suicloacalis	0	0	0	0	0	0	0	0	0	0	0	0	0	0	0	0	0	0	0	0.025113
Bacillus_cecembensis	0.0593895	0	0	0	0	0	0	0	0	0	0	0	0	0	0	0	0	0	0	0
Bacillus_foraminis	0	0	0	0	0	0	0	0	0	0.0209952	0	0	0	0	0	0	0	0	0	0
Bacillus_massiliensis	0	0	0	0	0	0	0	0	0	0	0	0.166236	0	0	0	0	0	0	0	0
Bacillus_odysseyi	0.0356337	0	0	0	0	0	0	0	0	0	0	0	0	0	0	0	0	0	0	0
Bacillus_psychrodurans	0.0356337	0	0	0	0	0	0	0	0	0	0	0	0	0	0	0	0	0	0	0
Bacteroides_coprocola	0	0	0	0	0	0	0	0	0	0	0	0	0	0	0	0	0	0.0105563	0.241771	0.0878955
Bacteroides_dorei	0	0	0	0	0	0	0	0	0.21398	0	0	0	0	0	0	0	0.0242463	0	0	0
Bacteroides_fragilis	0	0	0	0	0	0	0	0	3.56633	0	0	0	0	0	0	0	0	0	0	0
Bacteroides_massiliensis	0	0.0502639	0	0.025428	0.0680272	0	0.0423908	0	0	0	0	0.0184706	0	0	0.0328839	0.0349773	0.0889033	0.0527816	0.0278966	0.0376695
Bacteroides_nordii	0	0	0	0	0	0	0	0	0.21398	0	0	0	0	0	0	0	0	0	0	0
Bacteroides_paurosaccharolyticus	0	0	0	0	0	0	0	0	0.0998573	0	0	0	0	0	0	0	0	0	0	0
Bacteroides_plebeius	0.249436	0.238753	0.170765	0.00847601	0.0388727	0.0143658	0.395648	0.2115	0.0142653	0.0839807	0.0926907	0.461766	0.26014	0.121095	0.0822098	0.221523	0.0808211	0.0422253	0	0.0125565
Bacteroides_stercoris	0	0	0	0	0	0	0	0	0	0	0	0	0	0	0	0	0	0	0.00929887	0
Bacteroides_thetaiotaomicron	0	0	0	0	0	0	0	0	0.0142653	0	0	0	0	0	0	0	0	0	0	0
Bacteroides_uniformis	0	0	0	0	0	0	0	0	0.356633	0	0	0	0	0	0	0	0	0	0	0
Bacteroides_xylanisolvens	0	0	0	0	0	0	0	0	0.0142653	0	0	0	0	0	0	0	0	0	0	0
Barnesiella_intestinihominis	0	0	0	0	0	0	0	0	0.171184	0	0	0	0	0	0	0	0	0	0	0
Blastocatella_fastidiosa	0	0	0.0170765	0	0	0	0	0	0	0	0	0	0	0.0121095	0	0	0	0	0	0
Blautia_glucerasea	0	0	0	0	0	0	0	0	0.0142653	0	0	0	0	0	0	0	0	0	0	0
Brevundimonas_aurantiaca	0	0	0	0	0	0	0	0.0264375	0	0	0	0	0	0	0	0	0	0	0	0
Butyricicoccus_pullicaecorum	0	0	0	0	0	0.0287315	0	0.0132188	0.042796	0	0	0	0.0827717	0	0	0	0.0242463	0	0.0278966	0.025113
Butyricimonas_virosa	0.0118779	0.012566	0	0	0.0777454	0	0	0.0528751	1.79743	0	0	0	0.0472981	0.0121095	0.016442	0	0.0242463	0	0	0
Butyrivibrio_crossotus	0	0.0251319	0.0170765	0.00847601	0	0	0	0	0.0285307	0	0	0	0	0	0.016442	0.0466364	0.00808211	0.0105563	0	0
Butyrivibrio_hungatei	0	0	0.0170765	0	0	0	0	0	0	0	0.0529661	0	0	0	0	0	0	0	0	0
Campylobacter_fetus	0	0	0	0	0	0	0	0	0	0	0	0	0	0	0	0	0	0	0.0836898	0
Campylobacter_hyointestinalis	0	0	0	0	0	0	0	0	0.670471	0	0	0	0	0	0	0	0	0.60171	7.12293	0.213461
Caryophanon_tenue	0.0118779	0	0	0	0	0	0	0	0	0	0	0	0	0	0	0	0	0	0	0
Cellulosilyticum_ruminicola	0	0	0	0	0	0	0	0	0.0142653	0	0	0	0	0	0	0	0	0.0105563	0	0
Citricoccus_alkalitolerans	0	0	0	0	0	0	0	0	0	0	0	0	0	0	0	0	0	0	0	0.025113
Clavibacter_michiganensis	0	0	0	0	0	0	0	0.0132188	0	0	0	0	0.0118245	0	0	0	0	0	0	0
Clostridium_carnis	0	0	0	0	0	0	0	0	0	0	0	0	0	0.0121095	0	0	0	0	0	0
Clostridium_chartatabidum	0	0	0.0170765	0	0	0	0	0	0	0.0629855	0	0.0738825	0	0	0	0	0	0	0	0
Clostridium_disporicum	0	0	0	0	0	0.0143658	0	0	1.09843	0	0.0529661	0	0	0	0	0	0.0161642	0	0	0
Clostridium_glycolicum	0	0	0	0.016952	0.0194363	0.0718288	0	0	0.21398	0	0.0926907	0	0	0.133204	0	0	0	0	0.00929887	0
Clostridium_glycyrrhizinilyticum	0.0237558	0	0.068306	0	0	0	0	0	0	0	0.0397246	0	0	0.0121095	0	0	0	0	0	0
Clostridium_herbivorans	0	0	0	0	0	0	0	0	0	0	0	0	0	0	0	0	0	0.823393	0	0
Clostridium_lactatifermentans	0	0	0	0	0.00971817	0	0	0	0	0.0209952	0.0529661	0	0	0.0121095	0	0	0.0161642	0	0	0
Clostridium_leptum	0.0831453	0.0376979	0.119536	0.177996	0.0971817	0.158023	0.0282606	0.118969	0.085592	0.230947	0.291314	0.221648	0.13007	0.254299	0.0986518	0.0816136	0.129314	0.179457	0.0185977	0.075339
Clostridium_lituseburense	0	0	0	0	0	0	0	0	0	0.0419903	0	0	0	0	0	0	0	0	0	0
Clostridium_methylpentosum	0	0	0	0.025428	0.00971817	0	0.0141303	0	0.042796	0	0	0	0	0	0	0	0	0	0	0.0376695
Clostridium_perfringens	0	0	0	0	0	0	0	0	0	0	0	0	0.0118245	0	0	0	0	0	0	0
Clostridium_phytofermentans	0	0	0	0	0	0	0	0	0	0	0.0529661	0	0	0.0242189	0	0	0	0	0	0
Clostridium_propionicum	0	0	0	0.016952	0.058309	0.143658	0	0.0264375	0	0	0	0.0184706	0	0	0	0	0	0.0105563	0.0743909	0.0125565
Clostridium_symbiosum	0	0	0	0	0	0	0	0.0132188	0	0	0.0132415	0	0.023649	0	0	0	0	0	0	0
Clostridium_tertium	0.0237558	0	0.0170765	0.0508561	0	0	0	0	0	0.0209952	0.0132415	0	0.0118245	0.544926	0.0328839	0	0	0	0.0278966	0
Clostridium_viride	0	0	0	0	0	0	0	0	0	0	0	0	0	0	0	0	0	0.0105563	0	0
Coprobacillus_cateniformis	0.0356337	0	0.034153	0.194948	0.058309	0.287315	0.0423908	0.0528751	0	0.0209952	0.0529661	0.0554119	0.106421	0.205861	0.0328839	0.0116591	0.169724	0	0.0557932	0.0125565
Coraliomargarita_akajimensis	0	0	0	0	0	0	0	0.0132188	0	0	0	0	0	0	0	0	0	0.0105563	0	0
Corynebacterium_maris	0	0	0	0	0	0	0	0	0	0	0	0	0	0	0	0	0	0.031669	0	0
Curtobacterium_flaccumfaciens	0	0	0	0	0	0	0	0	0	0	0.0132415	0	0	0	0	0	0	0	0	0
Desulfovibrio_piger	0	0	0	0	0	0	0	0	0	0	0	0	0	0	0	0	0	0	0.0278966	0.0125565
Dietzia_aerolata	0	0	0	0	0	0	0	0	0	0	0	0	0	0	0	0	0	0	0	0.0878955
Elusimicrobium_minutum	0.0118779	0	0	0	0.00971817	0.10056	0	0.118969	0	0.125971	0.0926907	0	0.0591226	0.0363284	0	0	0.00808211	0.0422253	0.269667	0
Enterorhabdus_caecimuris	0	0	0	0	0.0194363	0	0	0	0	0	0	0	0	0.0363284	0	0	0	0	0	0
Escherichia/Shigella_dysenteriae	0	0	0	0	0	0	0	0	0	0	0	0	0	0	0	0	0.0404106	0.031669	0	0.025113
Eubacterium_cellulosolvens	0	0	0	0	0	0	0	0.0132188	0	0	0	0	0	0	0	0	0	0	0	0
Eubacterium_contortum	0	0.0251319	0	0	0	0	0	0	0.0285307	0.0419903	0.0132415	0	0.0118245	0.0121095	0	0	0.00808211	0	0	0
Eubacterium_coprostanoligenes	0	0	0.0170765	0	0	0.0143658	0	0	0.0285307	0	0	0	0.0354736	0	0	0	0	0.0422253	0	0.025113
Eubacterium_dolichum	0	0	0	0	0	0	0	0	0	0	0	0	0	0	0	0	0.00808211	0	0	0
Eubacterium_hallii	0	0	0.0512295	0.00847601	0	0	0	0	0	0	0.0132415	0	0	0	0	0	0	0	0	0.0125565
Eubacterium_rectale	0	0	0	0	0	0	0	0	0	0	0	0	0	0	0	0	0.00808211	0	0	0
Eubacterium_siraeum	0	0.0628299	0.0512295	0	0.00971817	0.0718288	0.0565211	0.0660939	0	0.146966	0	0.0554119	0	0	0.0986518	0.0466364	0	0.411696	0.362656	2.36062
Eubacterium_tortuosum	0.0356337	0	0	0.0423801	0	0.0861945	0	0.0264375	0.0142653	0.0209952	0.0529661	0	0.0354736	0	0	0	0.0323285	0	0.0464943	0
Eubacterium_uniforme	0	0	0	0	0	0	0	0	0	0	0	0	0.0118245	0	0	0	0	0	0	0
Eubacterium_ventriosum	0	0	0	0.00847601	0	0	0	0.0132188	0	0	0.0132415	0	0.0118245	0	0	0	0	0.031669	0	0
Euzebya_tangerina	0	0	0	0	0	0	0	0	0	0	0	0.0184706	0	0	0	0	0	0	0	0
Faecalibacterium_prausnitzii	0.0237558	0.0376979	0	0	0	0.186755	0.0141303	0	0.0285307	0	0	0	0	0.0242189	0	0.0582954	0.0808211	0	0.0278966	0
Fibrobacter_succinogenes	0	0	0	0	0	0	0	0	0	0	0	0	0	0	0	0	0	0.337802	0.00929887	0
Flavobacterium_succinicans	0	0	0	0	0	0	0	0	0.0142653	0	0	0	0	0	0	0	0	0	0	0
Flavonifractor_plautii	0	0	0	0.00847601	0.00971817	0.0143658	0	0.0132188	0.0142653	0	0.0132415	0	0	0	0	0.0466364	0	0	0.0278966	0.0125565
Gaiella_occulta	0	0	0	0	0	0	0	0	0	0	0	0.0554119	0	0	0	0	0	0	0	0
Gemmatimonas_aurantiaca	0	0	0	0	0	0	0	0	0	0.0209952	0	0.0184706	0	0	0	0	0	0	0	0
Gemmiger_formicilis	0	0	0	0	0	0	0	0	0.0142653	0	0	0.0184706	0	0	0	0	0	0	0	0
Georgenia_satyanarayanai	0	0	0	0	0	0	0	0	0	0	0	0	0	0	0	0	0	0	0	0.0376695
Hydrogenoanaerobacterium_saccharovorans	0	0	0	0	0	0	0	0	0	0	0	0	0	0	0	0	0	0	0	0.0125565
Jeotgalicoccus_psychrophilus	0	0	0	0	0	0	0	0	0	0	0	0	0	0	0	0	0	0	0	0.0125565
Lactobacillus_amylovorus	0	0	0	0	0	0.0143658	0	0	0	0	0	0	0	0	0	0.0116591	0.00808211	0	0.00929887	0
Lactobacillus_delbrueckii	0	0	0	0	0	0	0	0	0	0	0	0	0	0	0	0	0.00808211	0	0	0
Lactobacillus_mucosae	0	0	0	0	0	0	0	0	0	0	0	0	0	0	0	0	0	0	0	0.0125565
Lactobacillus_reuteri	0	0	0	0	0	0.0287315	0	0	0	0	0	0	0	0	0	0	0	0	0	0
Lactococcus_raffinolactis	0	0	0	0	0	0	0.0141303	0	0	0	0	0	0	0	0	0	0	0	0	0
Lysobacter_xinjiangensis	0	0	0	0	0	0	0.0282606	0	0	0	0	0	0	0	0	0	0	0	0	0
Methylobacterium_adhaesivum	0	0	0	0	0.00971817	0.0143658	0	0	0	0	0	0	0	0	0	0	0	0	0	0
Microbacterium_oleivorans	0	0	0	0	0	0	0	0	0.0142653	0	0	0	0	0	0	0	0	0	0	0
Oceanicella_actignis	0	0	0	0	0	0	0.0141303	0	0	0	0	0	0	0	0	0	0	0	0	0
Ochrobactrum_lupini	0	0	0	0	0	0	0	0	0	0	0	0	0.0118245	0	0	0	0	0	0	0
Odoribacter_splanchnicus	0.0237558	0	0.0170765	0.0423801	0	0	0	0.0528751	0.927247	0	0.0132415	0	0.0354736	0	0.0328839	0.0116591	0	0	0	0
Oligosphaera_ethanolica	0	0	0	0.00847601	0	0.0143658	0	0.118969	0	0	0.0397246	0	0	0	0.0328839	0.0116591	0	0.116119	0	0
Olsenella_umbonata	0	0	0	0	0	0	0	0	0	0	0	0	0	0	0	0	0	0	0	0.0125565
Ornithinimicrobium_humiphilum	0	0	0	0	0	0	0	0	0	0	0	0	0	0	0	0	0	0	0	0.100452
Oscillibacter_valericigenes	3.7059	5.9814	3.60314	4.95847	5.0243	4.38155	5.11516	4.42829	3.75178	3.50619	4.48888	3.78648	4.32778	7.5442	2.97599	6.47079	5.31803	4.24364	5.03999	5.95178
Paenibacillus_taiwanensis	0	0	0	0	0	0	0	0	0	0	0	0	0	0	0	0	0	0	0.0464943	0
Parabacteroides_distasonis	0	0	0	0	0	0	0	0	0.0570613	0	0	0	0	0	0	0	0	0	0	0
Paracoccus_chinensis	0	0	0	0	0	0	0	0	0	0	0	0	0	0.0121095	0	0	0	0	0	0
Paracoccus_sphaerophysae	0	0	0	0.00847601	0	0	0	0	0	0	0	0	0	0	0	0	0	0	0	0
Parasutterella_secunda	0.0593895	0	0.204918	0.00847601	0	0.057463	0.127173	0.118969	0.042796	0.0629855	0.0397246	0.0554119	0.0591226	0	0.180862	0	0.0242463	0.0211126	0	0
Prevotella_bryantii	0	0	0	0	0	0	0	0	0	0	0	0	0	0	0	0	0	0	0	0.0125565
Prevotella_copri	0	0	0	0	0	0	0	0	0	0	0	0	0	0	0	0	0.0242463	0	0	0
Prevotella_ruminicola	0	0	0	0	0	0	0	0	0	0	0	0	0	0	0	0	0	0	0	0.0125565
Prevotella_stercorea	0	0	0	0	0	0	0	0	0	0	0	0	0	0	0	0	0.00808211	0	0.00929887	0
Prochlorococcus_marinus	0	0	0	0	0	0	0	0	0	0	0	0	0	0.859772	0	0	0	0	0	0
Propionibacterium_acnes	0	0	0	0	0	0	0	0.0132188	0	0	0.0529661	0	0	0	0	0	0	0	0	0
Pseudoflavonifractor_capillosus	0.190046	0.150792	0.068306	0.12714	0.116618	0.186755	0.254345	0.237938	0.242511	0.0419903	0.105932	0.0738825	0.413858	0.169533	0.147978	0.268159	0.121232	0.179457	0.0371955	0.213461
Pseudofulvimonas_gallinarii	0	0	0	0	0	0	0	0	0	0	0	0.0184706	0	0	0	0	0	0	0	0
Pseudomonas_viridiflava	0	0	0	0	0	0	0	0	0	0	0	0	0	0	0	0	0	0	0	0.0125565
Psychrobacillus_insolitus	0.0118779	0	0	0	0	0	0	0	0	0	0	0	0	0	0	0	0	0	0	0
Psychrobacillus_psychrodurans	0.0831453	0	0	0	0	0	0	0	0	0	0	0	0	0	0	0	0	0	0	0
Ralstonia_pickettii	0	0	0.0170765	0	0	0	0.0141303	0	0	0	0	0	0	0	0	0	0	0	0	0
Rhizobium_soli	0	0	0	0	0	0	0	0	0	0	0	0	0	0	0	0	0.00808211	0	0	0
Rhodobacter_blasticus	0	0	0	0	0	0	0	0	0	0	0	0	0	0	0	0.0233182	0	0	0	0
Rikenella_microfusus	0	0	0	0	0.00971817	0	0	0	0	0	0	0	0	0	0	0	0	0	0	0
Roseburia_inulinivorans	0	0	0	0	0	0	0.0282606	0.0925314	0	0	0	0.0184706	0	0	0	0.0349773	0	0.137232	0.158081	0.163235
Roseomonas_pecuniae	0	0	0	0	0	0	0	0	0	0	0	0	0	0.0242189	0	0	0	0	0	0
Ruminococcus_albus	0	0	0	0	0.00971817	0	0	0	0	0	0	0	0	0	0	0	0	0	0	0
Ruminococcus_bromii	0	0.0251319	0.0512295	0.0593321	0.0194363	0	0.0141303	0.0132188	0	0.0419903	0.0132415	0.0554119	0.0354736	0.0242189	0.0328839	0.0582954	0	0.0211126	0	0.025113
Ruminococcus_faecis	0.0593895	0.0628299	0.0512295	0	0.0291545	0.0143658	0.0423908	0.0132188	0	0.0419903	0.0132415	0.0369413	0.0354736	0.0847663	0.0328839	0.0466364	0.0161642	0.0422253	0.111586	0.0376695
Ruminococcus_flavefaciens	0.0118779	0.0251319	0.0170765	0.016952	0	0.0430973	0	0.10575	0	0.188957	0.0132415	0.0923532	0	0	0.0328839	0.0116591	0	0.760055	2.4642	1.04219
Ruminococcus_lactaris	0	0	0	0	0	0	0	0	0	0	0	0	0	0	0	0	0	0.0105563	0	0
Schwartzia_succinivorans	0	0	0	0	0	0	0	0	0	0	0	0	0.0118245	0	0	0	0	0	0	0.0125565
Selenomonas_ruminantium	0	0	0	0	0	0.0718288	0	0.0132188	0	0	0.0132415	0	0.0118245	0	0	0	0	0.0105563	0	0.0125565
Solibacillus_silvestris	1.95985	0	0	0	0	0	0	0	0	0	0.0132415	0	0	0	0	0	0	0	0	0
Solobacterium_moorei	0	0	0	0	0	0	0	0	0	0	0	0	0.0354736	0	0	0	0.00808211	0.0105563	0	0
Sorghum_bicolor	0	0.012566	0	0	0	0	0	0	0	0	0	0	0	0	0	0	0	0	0	0
Sphaerotilus_natans	0	0	0	0	0	0	0	0	0	0	0	0	0.023649	0	0	0	0	0	0	0
Sporobacter_termitidis	0	0	0	0.00847601	0	0	0	0	0	0	0.0132415	0.0184706	0	0	0	0	0	0	0.00929887	0.025113
Staphylococcus_epidermidis	0	0	0	0	0	0	0	0.0396563	0	0	0	0	0	0	0	0	0	0	0	0
Steroidobacter_denitrificans	0	0	0	0	0	0	0	0	0	0	0.0132415	0	0	0	0	0	0	0	0	0
Streptococcus_gallolyticus	0	0	0	0	0	0.0143658	0	0	0	0	0.0132415	0	0	0	0	0	0.00808211	0	0	0.0376695
Succiniclasticum_ruminis	0	0	0	0	0	0.0143658	0	0	0	0	0	0	0	0	0	0	0	0	0	0
Succinivibrio_dextrinosolvens	0	0	0	0	0	0	0	0	0	0	0	0	0	0	0	0	0	0	0	0.0125565
Tenacibaculum_crassostreae	0	0.0251319	0	0	0	0	0	0	0	0	0	0	0	0	0	0	0	0	0	0
Thioalkalivibrio_sulfidiphilus	0	0	0	0	0	0	0	0	0	0.0209952	0	0	0	0	0	0	0	0	0	0
Treponema_brennaborense	0	0	0	0	0	0	0	0	0	0	0	0	0	0	0	0	0	0.0105563	0	0.025113
Treponema_succinifaciens	0	0	0	0	0	0	0	0	0	0	0	0	0	0	0	0	0	0	0.00929887	0
Turicibacter_sanguinis	0	0	0.034153	0.016952	0.0194363	0.0287315	0	0	0.0142653	0.146966	0.0397246	0	0	0	0	0	0.00808211	0	0.00929887	0
Victivallis_vadensis	0.938354	0.0251319	0.375683	0.016952	0.058309	0.258584	0.918468	1.30866	0	0.818812	0.728284	0.443295	0	0.0121095	0.591911	0.0466364	0.0161642	1.43566	0.185977	0
Yaniella_fodinae	0	0	0	0	0	0	0	0	0	0	0	0.0184706	0	0	0	0	0	0	0	0.0125565
gut_metagenome	0.118779	0.012566	0.034153	0.00847601	0	0	0.0423908	0.0264375	0	0.104976	0	0	0.0118245	0	0.0328839	0.0233182	0	0.0211126	0	0
human_gut metagenome	0	0.0251319	0	0	0	0	0.0141303	0	0	0	0	0	0	0	0	0	0	0	0	0.0125565
unclassified	89.3812	92.473	93.6817	93.5243	93.6054	92.2138	88.6534	90.813	85.1498	93.0926	91.7108	90.3953	92.6806	88.8109	94.3111	91.2557	92.9605	89.2642	80.5654	87.2928
uncultured_eubacterium_WCHB1-25	0	0	0	0	0	0	0	0	0	0	0	0.0184706	0.0118245	0	0	0	0	0.0105563	0	0
uncultured_eubacterium_WCHB1-41	0.0356337	0	0	0	0	0.0287315	0.0141303	0.0264375	0	0.0419903	0.0264831	0.147765	0	0	0	0	0	0.137232	0	0

## Sheet: tab3
	Buffalo 1	Buffalo 2	Buffalo 3	Buffalo 4	Buffalo 5	Buffalo 6	Buffalo 7	Buffalo 8	Buffalo 9	Buffalo 10	Cattle 1	Cattle 2	Cattle 3	Cattle 4	Cattle 5	Cattle 6	Cattle 7	Cattle 8	Cattle 9	Cattle 10	COG.description
COG3291	0.0305681	0.0317649	0.0300902	0.0142271	0.0170261	0.0200011	0.0323008	0.00299406	0.0308891	0.032907	0.020148	0.0186386	0.0214115	0.0194635	0.0201837	0.0199855	0.0123404	0.0162615	0.0207744	0.0250532	FOG: PKD repeat
COG0283	0.0051345	0.00512705	0.00505103	0.00484644	0.00489411	0.00482973	0.00571775	0.00251389	0.00582234	0.0054267	0.00569536	0.00525484	0.0054448	0.0058322	0.00563558	0.00562383	0.00418726	0.00546841	0.00511	0.00503797	Cytidylate kinase
COG0052	0.00523957	0.00523786	0.00519198	0.00454225	0.00510327	0.00491835	0.00544399	0.0055123	0.00549428	0.00547084	0.00492311	0.0050165	0.00512058	0.00514569	0.00501936	0.00507677	0.00400824	0.00514187	0.00472267	0.00491592	Ribosomal protein S2
COG3706	0.00458469	0.00479198	0.00446387	0.00663138	0.00553241	0.00646194	0.00323015	0.00529745	0.00326373	0.00311853	0.00285421	0.00411244	0.00325321	0.00274792	0.0029616	0.00272649	0.00527092	0.00456793	0.00433741	0.00527893	Response regulator containing a CheY-like receiver domain and a GGDEF domain
COG4249	0.00435621	0.00439753	0.00493905	0.00279674	0.00468807	0.00353526	0.00505717	0.00188771	0.00493702	0.00529462	0.00378485	0.00337153	0.0041171	0.00368535	0.00460783	0.00422698	0.00175209	0.00326616	0.00413562	0.00418078	Uncharacterized protein containing caspase domain
COG2909	0.0032408	0.00332129	0.00328985	0.0032353	0.00331975	0.00347048	0.00357722	0.00327079	0.00352902	0.00345371	0.00320888	0.00329399	0.00338659	0.00325717	0.00329649	0.00324939	0.0026447	0.00379836	0.00316531	0.00332899	ATP-dependent transcriptional regulator
COG0086	0.00304512	0.00300431	0.00315239	0.00242597	0.0025229	0.00270415	0.00378654	0.00124294	0.00388298	0.00355318	0.00436663	0.00353387	0.00383826	0.0047161	0.00434562	0.00473696	0.00220595	0.00329516	0.00309804	0.00282543	DNA-directed RNA polymerase, beta' subunit/160 kD subunit
COG0188	0.00282328	0.00283518	0.00301895	0.00242862	0.00262306	0.00262408	0.00347196	0.00229357	0.003528	0.00336453	0.0038292	0.00318767	0.00354946	0.00393096	0.00369803	0.003928	0.0023611	0.00316862	0.00289401	0.00280666	Type IIA topoisomerase (DNA gyrase/topo II, topoisomerase IV), A subunit
COG4771	0.00327947	0.00323412	0.00321007	0.00152452	0.00236823	0.00257956	0.00408608	0.000724142	0.00400645	0.00416237	0.00370521	0.00340972	0.00386636	0.00351525	0.00327746	0.00342889	0.0020712	0.00320972	0.00343041	0.00301213	Outer membrane receptor for ferrienterochelin and colicins
COG4974	0.00292951	0.0029425	0.00255804	0.0040728	0.00342765	0.00341237	0.00307463	0.000847823	0.00311328	0.00315534	0.00251957	0.00327635	0.00278106	0.00240172	0.00258256	0.00246457	0.00374785	0.003639	0.00354258	0.0028353	Site-specific recombinase XerD
COG3842	0.00260672	0.00255965	0.00244302	0.0028658	0.00270527	0.00291239	0.00278176	0.00328692	0.00286627	0.00255734	0.0027574	0.00311851	0.00284451	0.00290836	0.00271101	0.00285864	0.00296005	0.0033483	0.00288454	0.00287079	ABC-type spermidine/putrescine transport systems, ATPase components
COG2274	0.00295715	0.00297623	0.00285002	0.00339027	0.00306439	0.00354962	0.00262499	0.00134666	0.00263959	0.00248367	0.00237461	0.00297809	0.00237872	0.00240273	0.00237609	0.00245295	0.00338448	0.00301946	0.00298817	0.00310814	ABC-type bacteriocin/lantibiotic exporters, contain an N-terminal double-glycine peptidase domain
COG0550	0.00256307	0.00257903	0.00262958	0.00228884	0.00246757	0.00241034	0.0028626	0.00201898	0.00280883	0.00281745	0.00258247	0.00249565	0.00258965	0.00262645	0.00258604	0.002664	0.00193156	0.00258718	0.00242389	0.00243365	Topoisomerase IA
COG3688	0.00217749	0.00214056	0.00212491	0.00200299	0.00207768	0.00207573	0.00258553	0.00122034	0.002626	0.00234269	0.00275289	0.00248174	0.00254997	0.00297102	0.00275589	0.00292235	0.00190274	0.00249545	0.00222648	0.00206264	Predicted RNA-binding protein containing a PIN domain
COG3858	0.00115998	0.0011677	0.00112977	0.00163198	0.00162832	0.0014702	0.00106764	0.000113352	0.00104673	0.00100166	0.000872352	0.0234818	0.00104945	0.000824813	0.000916517	0.000886884	0.00112969	0.00121768	0.00122534	0.0011503	Predicted glycosyl hydrolase
COG4932	0.00303987	0.00306013	0.00321651	0.00473033	0.00379489	0.00305094	0.00153511	0.000230871	0.00165174	0.00140694	0.00101281	0.0017566	0.00164623	0.00121482	0.00120554	0.00121442	0.00164419	0.0020614	0.00149241	0.00414781	Predicted outer membrane protein
COG0047	0.00187117	0.00182002	0.00184411	0.00151808	0.00153752	0.00176165	0.00261889	0.00183882	0.00264716	0.00231699	0.0026416	0.00236383	0.00242162	0.00287312	0.00248408	0.00268058	0.00134129	0.00225764	0.00204116	0.00193487	Phosphoribosylformylglycinamidine (FGAM) synthase, glutamine amidotransferase domain
COG4624	0.00195184	0.0019317	0.00193394	0.00194012	0.00207247	0.00210585	0.00222546	0.000248838	0.00222059	0.00203677	0.00236139	0.00245244	0.00231285	0.0024922	0.0025179	0.00249009	0.00180946	0.00235272	0.00233159	0.00188573	Iron only hydrogenase large subunit, C-terminal domain
COG0352	0.00203129	0.00204162	0.00195589	0.00224376	0.00227863	0.00212407	0.00180411	0.00260829	0.00185345	0.00175766	0.00151227	0.00232547	0.00174268	0.00158294	0.00171439	0.00164178	0.001893	0.00223314	0.00249364	0.00202319	Thiamine monophosphate synthase
COG0286	0.0023243	0.00240552	0.00232717	0.00211274	0.00233601	0.00228376	0.00194126	0.000508658	0.00196429	0.00201971	0.00180326	0.00200198	0.00182679	0.0017478	0.0019229	0.00181474	0.00158569	0.00191044	0.00212378	0.00217527	Type I restriction-modification system methyltransferase subunit
COG0236	0.00199854	0.00199539	0.00196898	0.0015122	0.00178995	0.00170024	0.00195813	0.00210526	0.00196413	0.00191745	0.00192136	0.00193222	0.00192883	0.00187038	0.00189465	0.00188282	0.00110006	0.00184415	0.00181009	0.00185528	Acyl carrier protein
COG0285	0.00195365	0.00196171	0.00195256	0.00188489	0.00199413	0.00194332	0.00204974	0.00138246	0.00200547	0.00203536	0.00166487	0.00181297	0.00174969	0.00167102	0.00173139	0.00169246	0.0015436	0.00185197	0.00178244	0.00181873	Folylpolyglutamate synthase
COG3344	0.00154545	0.00140357	0.00107753	0.0070055	0.004645	0.00475102	0.000705927	0.000673816	0.000745638	0.00086155	0.000929697	0.000973288	0.000630092	0.00084207	0.000921007	0.000946898	0.00347032	0.00120648	0.00139401	0.000754802	Retron-type reverse transcriptase
COG0143	0.00166816	0.00167708	0.00171134	0.00135708	0.00145979	0.00153432	0.00201666	0.000886047	0.00200945	0.00188162	0.00201791	0.00188064	0.00193474	0.00212686	0.00205831	0.0021307	0.00126955	0.0017354	0.00163406	0.00158125	Methionyl-tRNA synthetase
COG0544	0.00170793	0.00172993	0.0017246	0.00156188	0.00166739	0.0016366	0.00184018	0.00131739	0.00182961	0.0017854	0.00192481	0.00171078	0.00183334	0.00196851	0.00191876	0.00191055	0.00139045	0.00180008	0.00159775	0.00161492	FKBP-type peptidyl-prolyl cis-trans isomerase (trigger factor)
COG0130	0.0016459	0.00161792	0.00168245	0.0013593	0.00152484	0.00148362	0.00191106	0.00143576	0.00194532	0.00178469	0.00193951	0.00177646	0.00180286	0.00209301	0.00193854	0.00209382	0.00125035	0.00161513	0.00156863	0.00151268	Pseudouridine synthase
COG1879	0.00141439	0.00139325	0.0011974	0.00201444	0.00156849	0.00176429	0.00147283	0.00228987	0.00163862	0.00119347	0.00166058	0.00173202	0.00156623	0.00164987	0.00160598	0.00158526	0.00142717	0.00221602	0.00139191	0.0018112	ABC-type sugar transport system, periplasmic component
COG0017	0.00151574	0.00151426	0.00158892	0.0014034	0.00142596	0.0014696	0.00189317	0.000543112	0.00190851	0.00177047	0.00199126	0.00175419	0.00181306	0.00203048	0.00198044	0.00202778	0.0011633	0.00168655	0.0015389	0.00145067	Aspartyl/asparaginyl-tRNA synthetases
COG0072	0.00150742	0.00150371	0.00155712	0.00122944	0.00137543	0.00137167	0.0018962	0.00120049	0.00188712	0.00180943	0.0018747	0.00160373	0.00176437	0.001908	0.00193957	0.00191506	0.0010595	0.00161748	0.00147142	0.00144921	Phenylalanyl-tRNA synthetase beta subunit
COG0137	0.00140804	0.00135115	0.00128936	0.00151765	0.0014501	0.00152167	0.00176709	0.000800143	0.00179467	0.00153271	0.00197125	0.00172536	0.0017691	0.00201945	0.00193433	0.00198667	0.00112298	0.00168731	0.00148382	0.00155258	Argininosuccinate synthase
COG0322	0.00163805	0.00165733	0.00166055	0.00158875	0.00162963	0.00159849	0.00175317	0.00102237	0.00173867	0.00172225	0.00159468	0.00159068	0.0015938	0.00155274	0.00158641	0.00157352	0.00141518	0.00164735	0.00151195	0.00158119	Nuclease subunit of the excinuclease complex
COG0317	0.00161071	0.00166685	0.00165766	0.0016777	0.00273897	0.00144773	0.0018084	0.000928317	0.00172638	0.001796	0.00146181	0.00140603	0.00145009	0.00141951	0.00176807	0.00149356	0.000922267	0.00139744	0.00142168	0.00162097	Guanosine polyphosphate pyrophosphohydrolases/synthetases
COG0040	0.0016478	0.00164603	0.00157342	0.0016516	0.00170929	0.00171093	0.00159729	0.00151929	0.00160256	0.00152666	0.00145961	0.00155828	0.00150079	0.00144556	0.00149339	0.00147341	0.00150931	0.0016303	0.00151211	0.00158511	ATP phosphoribosyltransferase
COG0297	0.00168258	0.00166613	0.00158877	0.00123978	0.00139016	0.00145159	0.0016675	0.0026483	0.00164093	0.0016382	0.00143285	0.00140688	0.00157361	0.00138693	0.00143332	0.00149838	0.000899431	0.00157667	0.0013735	0.00157591	Glycogen synthase
COG2818	0.00137605	0.00138518	0.00141168	0.00194758	0.00185706	0.00172939	0.00149284	0.00194471	0.0014919	0.0014467	0.00142362	0.00133599	0.00136845	0.00145557	0.00146277	0.00144216	0.00136673	0.00146247	0.0012929	0.00156601	3-methyladenine DNA glycosylase
COG4206	0.00149237	0.00149999	0.00148241	0.00075088	0.00138083	0.00124961	0.00200531	0.000559762	0.00197778	0.00202948	0.0016589	0.00172886	0.00173499	0.00166693	0.00159336	0.00168456	0.0006542	0.00162472	0.00173863	0.00132584	Outer membrane cobalamin receptor protein
COG0442	0.00145516	0.00144623	0.00145561	0.00124227	0.00126931	0.00130497	0.00162445	0.00147644	0.00165318	0.00152872	0.00164915	0.00149809	0.00155317	0.00170411	0.00165985	0.00171733	0.00115393	0.0015212	0.00134334	0.0013409	Prolyl-tRNA synthetase
COG0394	0.00146559	0.00144313	0.00139805	0.00147818	0.00151962	0.00156024	0.00136703	0.00228738	0.00139726	0.00130929	0.00143942	0.00146316	0.00144369	0.00146125	0.00146909	0.00145498	0.0011633	0.00157072	0.00137783	0.00148759	Protein-tyrosine-phosphatase
COG0008	0.00136005	0.00138344	0.00138197	0.00124565	0.00131826	0.0012463	0.00164678	0.00146357	0.0016515	0.00153829	0.00159846	0.00150968	0.0015551	0.00169932	0.00166005	0.0016844	0.00118716	0.00146249	0.00133415	0.00131761	Glutamyl- and glutaminyl-tRNA synthetases
COG4181	0.00159119	0.00163995	0.00155208	0.00186289	0.00174053	0.00173783	0.00143207	0.00157508	0.00142379	0.00142133	0.00110299	0.00136471	0.00124804	0.00113342	0.00114792	0.00112661	0.00160901	0.00143261	0.00149801	0.0014585	Predicted ABC-type transport system involved in lysophospholipase L1 biosynthesis, ATPase component
COG3293	0.00103824	0.00108269	0.00100542	0.00141676	0.00127864	0.00121871	0.000958096	0.00641629	0.00095287	0.000983954	0.00112491	0.00155973	0.000942856	0.000982909	0.00109768	0.000989204	0.00198079	0.0015703	0.00154284	0.000939676	Transposase and inactivated derivatives
COG0237	0.00149242	0.00150374	0.00145611	0.00146949	0.00150824	0.00148031	0.00156313	0.00185865	0.00156534	0.00153954	0.00118501	0.00139933	0.00129317	0.00122663	0.00121419	0.00122399	0.00139051	0.00143147	0.0013488	0.0014507	Dephospho-CoA kinase
COG0110	0.00165415	0.00163925	0.00160495	0.00155825	0.00179445	0.00156147	0.00157616	0.000957746	0.00157256	0.00161597	0.00112522	0.0013156	0.00128905	0.00114555	0.00120662	0.00114732	0.00109205	0.00140316	0.00135215	0.00141527	Acetyltransferase (isoleucine patch superfamily)
COG0006	0.00142816	0.0013994	0.00137141	0.00114455	0.00127921	0.00134363	0.00152458	0.00174714	0.00151626	0.00146561	0.00138778	0.00133524	0.00134574	0.00144756	0.00137718	0.00138432	0.000987209	0.00133735	0.00128146	0.00138473	Xaa-Pro aminopeptidase
COG0381	0.00150469	0.0015166	0.00144371	0.00155001	0.00160214	0.00152455	0.00155709	0.000374049	0.00154463	0.00152578	0.0012922	0.00136561	0.00137817	0.00129067	0.00132516	0.00131054	0.00117049	0.00137253	0.00148712	0.0013344	UDP-N-acetylglucosamine 2-epimerase
COG3525	0.00110087	0.00104262	0.00111648	0.000982251	0.00127013	0.00105874	0.00182836	0.000166151	0.00177468	0.00173736	0.00157994	0.00170941	0.00182997	0.00167677	0.00153402	0.00166915	0.00090699	0.00165211	0.00170574	0.00100349	N-acetyl-beta-hexosaminidase
COG0749	0.00150202	0.00149983	0.00148275	0.00116258	0.00130693	0.00136441	0.00171548	0.000991425	0.0016968	0.0016997	0.00130598	0.00128483	0.00130711	0.00135203	0.00139821	0.00135827	0.000958975	0.00118207	0.00117012	0.00142117	DNA polymerase I - 3'-5' exonuclease and polymerase domains
COG3664	0.00161217	0.00160697	0.00148538	0.00168471	0.00154118	0.00166109	0.00131012	0.000526117	0.00134079	0.00127257	0.00116475	0.00138226	0.00125212	0.00114128	0.00118411	0.0011443	0.00128502	0.00142355	0.00139625	0.0015438	Beta-xylosidase
COG4933	0.00127471	0.00124783	0.00129915	0.00109773	0.00116253	0.00114699	0.00142826	0.000787815	0.00147063	0.00134154	0.00165841	0.00139604	0.00149731	0.0017429	0.0016405	0.0017431	0.00103257	0.00137865	0.00125904	0.00124617	Uncharacterized conserved protein
COG3437	0.00141373	0.00153715	0.0015769	0.00214222	0.00167511	0.00209989	0.000933995	0.00174775	0.000954648	0.000898281	0.000896019	0.00118559	0.000963585	0.000841181	0.000953217	0.000926051	0.00152994	0.00126447	0.00133001	0.00184112	Response regulator containing a CheY-like receiver domain and an HD-GYP domain
COG0812	0.0014544	0.00146859	0.00141023	0.0014187	0.00150699	0.0013867	0.00147734	0.00131801	0.00143533	0.0014422	0.00113523	0.0012961	0.00120631	0.0011184	0.00115346	0.00113404	0.00114157	0.00127579	0.00123781	0.00139804	UDP-N-acetylmuramate dehydrogenase
COG0050	0.00128838	0.00125188	0.00128218	0.00102459	0.00110409	0.00114209	0.00145811	0.00113674	0.0015045	0.0013815	0.00150397	0.00135341	0.00139016	0.00167175	0.00156436	0.00170942	0.00099792	0.00125094	0.00123045	0.00115894	GTPases - translation elongation factors
COG0126	0.0012269	0.00120068	0.00122206	0.00109181	0.00111598	0.00115982	0.00148352	0.00082427	0.00149031	0.00136367	0.00157201	0.00141978	0.00140823	0.00166967	0.00156414	0.00163676	0.00110117	0.00137475	0.00121197	0.00118911	3-phosphoglycerate kinase
COG4122	0.00131714	0.00130873	0.0012783	0.00123809	0.00130545	0.00135763	0.00141231	0.00214944	0.0014404	0.00136242	0.00119593	0.00127741	0.00123314	0.00119108	0.00117192	0.00116205	0.000978552	0.00127272	0.00117846	0.00131205	Predicted O-methyltransferase
COG4166	0.00110526	0.00101655	0.000950067	0.00152599	0.00142578	0.00124317	0.00117257	0.00306365	0.00125151	0.000990951	0.00109626	0.00121658	0.000982654	0.00122545	0.00121235	0.00119419	0.00145496	0.00150507	0.00110507	0.00127387	ABC-type oligopeptide transport system, periplasmic component
COG0060	0.00121033	0.00119739	0.00125565	0.0010263	0.00109124	0.0010945	0.00150854	0.000878269	0.00150674	0.00141717	0.00154874	0.00132291	0.00144459	0.00165351	0.00158115	0.00163323	0.000954041	0.00129673	0.00118478	0.00111004	Isoleucyl-tRNA synthetase
COG0155	0.00117375	0.00113226	0.0011734	0.00116376	0.00113316	0.00115853	0.00141495	0.00101299	0.00144135	0.00128801	0.00145489	0.00131138	0.00131468	0.00166035	0.00145722	0.0015975	0.00105616	0.00135918	0.00113626	0.0010972	Sulfite reductase, beta subunit (hemoprotein)
COG0202	0.00119772	0.00121682	0.00126172	0.00099759	0.00108466	0.00108935	0.00135938	0.000768574	0.00139255	0.00129715	0.0015822	0.00130776	0.00144337	0.00163633	0.00161636	0.00167774	0.0009474	0.00127316	0.00121779	0.00112483	DNA-directed RNA polymerase, alpha subunit/40 kD subunit
COG0299	0.0012885	0.00126646	0.00125145	0.00101519	0.00117989	0.00118569	0.00140108	0.00106529	0.0014225	0.00126928	0.00140362	0.00123586	0.00128648	0.00151854	0.00141414	0.00147385	0.000822363	0.00128836	0.00112376	0.00126079	Folate-dependent phosphoribosylglycinamide formyltransferase PurN
COG0018	0.00130398	0.00131548	0.00133049	0.000835403	0.00120524	0.00105952	0.00143581	0.00185498	0.00144313	0.00140491	0.00128273	0.00120473	0.00128846	0.00133676	0.00131791	0.00138685	0.000559517	0.00107654	0.00111418	0.00123655	Arginyl-tRNA synthetase
COG4608	0.000976934	0.000902454	0.000897009	0.00140175	0.00129682	0.00118144	0.00117034	0.00189291	0.00125302	0.00101072	0.00118519	0.00127049	0.00109366	0.00131115	0.00128488	0.00127015	0.00139435	0.00170809	0.00113845	0.00124019	ABC-type oligopeptide transport system, ATPase component
COG0505	0.00117535	0.00116355	0.00119485	0.000958355	0.00113041	0.00119641	0.00156238	0.000494877	0.00158341	0.00156761	0.00143503	0.00122848	0.00138052	0.00149827	0.00137341	0.00144629	0.000654569	0.00113992	0.0012343	0.00116772	Carbamoylphosphate synthase small subunit
COG2885	0.00148736	0.0015599	0.00155311	0.000949203	0.00109341	0.00118815	0.00116721	0.00333418	0.00113006	0.00120899	0.000832733	0.000985247	0.00106495	0.000839585	0.000883989	0.000868853	0.000612455	0.00098554	0.000976971	0.00123864	Outer membrane protein and related peptidoglycan-associated (lipo)proteins
COG0073	0.00109408	0.00108906	0.00114116	0.000954402	0.00105316	0.00103358	0.00132997	0.00104691	0.0013586	0.00122387	0.00137245	0.00122777	0.00129454	0.00146128	0.00137807	0.00143953	0.000943208	0.00120556	0.00110696	0.00106914	EMAP domain
COG3281	0.00140593	0.00136283	0.00124558	0.00117098	0.00111998	0.00135862	0.00140734	0.000225411	0.00143863	0.00133316	0.00114157	0.00116321	0.00124189	0.00122406	0.00099181	0.00110978	0.00107213	0.00135169	0.00116073	0.0012898	Uncharacterized protein, probably involved in trehalose biosynthesis
COG0037	0.00122493	0.00127267	0.00123395	0.00113963	0.00123828	0.00121568	0.00134109	0.00127868	0.00129685	0.00135246	0.00109491	0.00110614	0.00115866	0.00109196	0.001121	0.00108656	0.000998067	0.00119901	0.00114386	0.00119428	Predicted ATPase of the PP-loop superfamily implicated in cell cycle control
COG0001	0.0017955	0.00193555	0.0018348	0.000850284	0.000984094	0.000953281	0.00099318	0.00216405	0.0010036	0.000863193	0.000894444	0.000901979	0.000913815	0.000827029	0.00126845	0.00109508	0.000725922	0.000809858	0.00104326	0.00148414	Glutamate-1-semialdehyde aminotransferase
COG0389	0.00117663	0.00118313	0.00116063	0.0014678	0.00135968	0.00131984	0.00120954	0.00101576	0.00119692	0.00119794	0.00099234	0.00109469	0.00106416	0.00106526	0.00105867	0.00111789	0.00110168	0.00116149	0.0010493	0.00125558	Nucleotidyltransferase/DNA polymerase involved in DNA repair
COG2255	0.00121581	0.00122394	0.00120883	0.00112062	0.00123599	0.00117805	0.00129904	0.00109717	0.00127188	0.00126017	0.0011071	0.00113019	0.00114815	0.00114343	0.00113828	0.00118168	0.000948653	0.00111513	0.00106483	0.00113113	Holliday junction resolvasome, helicase subunit
COG0264	0.00105432	0.00106422	0.00109095	0.00101749	0.00103671	0.000986158	0.00121452	0.00138452	0.00120021	0.00109089	0.00134466	0.00123967	0.00120205	0.00134198	0.00131168	0.00136472	0.000962508	0.00121345	0.00104277	0.0010443	Translation elongation factor Ts
COG0274	0.00110807	0.00110172	0.00107046	0.00111118	0.00111983	0.00121849	0.00126864	0.000407152	0.00128514	0.00118374	0.00114325	0.00117524	0.00119473	0.00119558	0.00121445	0.00116709	0.00103146	0.00131682	0.00115065	0.00113248	Deoxyribose-phosphate aldolase
COG2954	0.00115437	0.00119652	0.00106509	0.00180352	0.00146025	0.00165639	0.000905921	9.47812e-05	0.00092746	0.000885931	0.000947717	0.00125411	0.000968354	0.000937446	0.000911965	0.000929362	0.00159836	0.00136477	0.0013009	0.00121689	Uncharacterized protein conserved in bacteria
COG1773	0.000925017	0.000933119	0.000886737	0.000980791	0.00105607	0.00104992	0.000903291	0.00496949	0.000924449	0.000891007	0.000815264	0.00089739	0.000847182	0.000851517	0.000918213	0.000907259	0.000713298	0.000884418	0.00088201	0.00101911	Rubredoxin
COG0013	0.00104163	0.00104937	0.00105609	0.000895877	0.000950909	0.000998599	0.00126598	0.000452248	0.00127249	0.00118943	0.00128035	0.00118896	0.00119041	0.00135947	0.00132114	0.00135823	0.000818449	0.00116749	0.0010767	0.00100015	Alanyl-tRNA synthetase
COG1546	0.00111333	0.00111396	0.00112133	0.00118517	0.00117095	0.00112088	0.00112606	0.00130273	0.0011377	0.00110744	0.00107792	0.00102536	0.000983663	0.0010461	0.00106618	0.00104254	0.00109792	0.00103744	0.000975571	0.00105688	Uncharacterized protein (competence- and mitomycin-induced)
COG0373	0.00100859	0.00100258	0.00107564	0.000929188	0.00100892	0.000964551	0.00117746	0.0011129	0.00118374	0.00112176	0.00121385	0.00107755	0.00111942	0.00120716	0.00122909	0.00122197	0.000851882	0.0010678	0.00100037	0.000974176	Glutamyl-tRNA reductase
COG3507	0.00169945	0.00170977	0.00155583	0.000835392	0.00106703	0.00130334	0.00117729	0.000183721	0.00119203	0.00113401	0.000935581	0.000994177	0.000936759	0.00097011	0.00107314	0.000952457	0.000549293	0.000751299	0.00089374	0.00156088	Beta-xylosidase
COG0129	0.00113214	0.00110775	0.00109258	0.00121611	0.00123912	0.00117968	0.00110816	0.00124152	0.00109972	0.00100444	0.000920029	0.00102805	0.000987731	0.000956575	0.000968981	0.000968384	0.000914838	0.001026	0.00104577	0.0011188	Dihydroxyacid dehydratase/phosphogluconate dehydratase
COG3318	0.000969376	0.000960878	0.00100478	0.000922052	0.000963054	0.000943923	0.00118462	0.00102951	0.00118991	0.00111709	0.00120112	0.00105638	0.0011163	0.00121168	0.0011848	0.00126032	0.00099743	0.00107592	0.00100652	0.00094052	Predicted metal-binding protein related to the C-terminal domain of SecA
COG0215	0.00102474	0.00101428	0.00104577	0.00089655	0.000950068	0.000945274	0.00118659	0.00071705	0.00119152	0.00114767	0.00122162	0.00108849	0.00114038	0.00131436	0.00124254	0.0013083	0.000826121	0.0010303	0.000987237	0.000955348	Cysteinyl-tRNA synthetase
COG0402	0.0010084	0.000986416	0.000968249	0.00118028	0.00114463	0.00113003	0.000994296	0.00218888	0.00100464	0.000880322	0.000934886	0.00107428	0.000874512	0.000890404	0.000970276	0.000917387	0.000828317	0.00105915	0.000924852	0.00122638	Cytosine deaminase and related metal-dependent hydrolases
COG0619	0.00111456	0.00109719	0.000896298	0.001595	0.0013061	0.00138043	0.000920001	0.000164787	0.000984052	0.000793688	0.000877139	0.00119543	0.000895466	0.000864193	0.000868397	0.000797181	0.00168505	0.00131686	0.00108478	0.00125337	ABC-type cobalt transport system, permease component CbiQ and related transporters
COG0495	0.000967653	0.0009731	0.0010342	0.000711506	0.000817944	0.000819882	0.00125778	0.000608682	0.00126435	0.00117195	0.00129944	0.00107637	0.00119915	0.00138874	0.00131806	0.00137893	0.000654509	0.00105046	0.000985123	0.000927869	Leucyl-tRNA synthetase
COG0196	0.00109829	0.00110471	0.00108891	0.00102607	0.00118412	0.00106443	0.00108102	0.00204708	0.00106705	0.00107606	0.00082673	0.000940283	0.000909292	0.000852078	0.000923542	0.000848611	0.000729844	0.000920739	0.000956094	0.00109246	FAD synthase
COG0194	0.00100336	0.00103221	0.00102393	0.00102635	0.00102032	0.000980134	0.00109211	0.000953634	0.00106955	0.00106806	0.000984598	0.00101464	0.000990246	0.000984292	0.000972339	0.000962652	0.000946066	0.00112897	0.000971797	0.00100152	Guanylate kinase
COG0358	0.00102913	0.000975448	0.000993643	0.00117816	0.0010704	0.00101519	0.0010486	0.000527498	0.00106566	0.00106793	0.00103282	0.000964766	0.0010257	0.000952025	0.000972832	0.000987427	0.00123931	0.00105075	0.000967447	0.00104876	DNA primase (bacterial type)
COG0012	0.00100123	0.000990356	0.00100928	0.000870654	0.000963591	0.000930521	0.00113506	0.000704447	0.00113736	0.0010852	0.0011108	0.00103992	0.00108578	0.00113909	0.00112762	0.00116527	0.000789667	0.00101724	0.000943332	0.000923637	Predicted GTPase, probable translation factor
COG0826	0.00105865	0.00105967	0.00107203	0.000968684	0.00104561	0.00100685	0.00119109	0.000120204	0.00118235	0.00118351	0.00103961	0.00103083	0.00101725	0.00106463	0.00106824	0.00107828	0.00088206	0.00103537	0.000967787	0.00102904	Collagenase and related proteases
COG1904	0.000931871	0.000889219	0.000844292	0.00142221	0.0011568	0.00133595	0.000971455	0.000145793	0.00101438	0.000799912	0.000844295	0.00131458	0.00103369	0.00081698	0.000839818	0.000776615	0.00125579	0.00144859	0.00119864	0.00105299	Glucuronate isomerase
COG0355	0.000919359	0.000928641	0.000903518	0.000953791	0.00107234	0.00103781	0.000880407	0.00310422	0.000898069	0.000841382	0.000789536	0.000877413	0.000775366	0.000829997	0.000820001	0.000817058	0.000882983	0.00092461	0.000801011	0.00100381	F0F1-type ATP synthase, epsilon subunit (mitochondrial delta subunit)
COG0159	0.000950872	0.000921126	0.000870685	0.00113036	0.00112352	0.00113421	0.000954288	0.000963513	0.000950806	0.000855364	0.00083421	0.00130163	0.00109538	0.000840742	0.000843561	0.000870545	0.000892489	0.001239	0.00125579	0.000924768	Tryptophan synthase alpha chain
COG0029	0.000933824	0.0009387	0.000972573	0.00078652	0.000858282	0.000797522	0.00101162	0.00110692	0.000996359	0.00097766	0.000904829	0.00136898	0.00115108	0.000972053	0.00094078	0.00098051	0.000682433	0.0012866	0.00138587	0.00081654	Aspartate oxidase
COG0087	0.000955352	0.00094769	0.000976663	0.000760119	0.00087023	0.000835786	0.00105803	0.000714782	0.00109726	0.00100889	0.00121228	0.001002	0.00111153	0.00128202	0.00122522	0.00130923	0.000691141	0.00094891	0.000907898	0.00085213	Ribosomal protein L3
COG1932	0.00107156	0.00105123	0.0010063	0.000835997	0.000939702	0.000992039	0.00107413	0.000917832	0.00107727	0.00101539	0.00101094	0.000950792	0.000967805	0.00103361	0.000979944	0.00100575	0.000674919	0.000998109	0.000941153	0.00100898	Phosphoserine aminotransferase
COG0525	0.000938024	0.00094755	0.00098942	0.000743926	0.00082555	0.000825709	0.00112558	0.000564643	0.00111994	0.0010845	0.00119463	0.000954506	0.00107692	0.00124063	0.00119176	0.00124709	0.000639246	0.00094147	0.000860763	0.000897138	Valyl-tRNA synthetase
COG0552	0.000904509	0.000920109	0.000943889	0.000862097	0.00091532	0.000937574	0.00107086	0.000819074	0.00109185	0.00103729	0.00105238	0.000968039	0.00103402	0.00103921	0.00106564	0.00109156	0.000761346	0.000951388	0.000894193	0.00092388	Signal recognition particle GTPase
COG1943	0.00100403	0.000986986	0.000995053	0.000986268	0.00111359	0.000974429	0.000744082	0.00161003	0.000763692	0.000759158	0.000827899	0.00108429	0.000808001	0.000767962	0.00086007	0.000845895	0.000991182	0.00104657	0.00102146	0.00102016	Transposase and inactivated derivatives
COG1905	0.000804804	0.000747296	0.000811809	0.000879672	0.000960255	0.000901315	0.000868596	0.000663471	0.000938603	0.000720234	0.00112645	0.00108783	0.00104889	0.00123353	0.00119637	0.00124008	0.00069385	0.00110944	0.000935212	0.000830909	NADH:ubiquinone oxidoreductase 24 kD subunit
COG0460	0.000973872	0.000952562	0.000918148	0.000758381	0.00088915	0.000880812	0.00107501	0.00100835	0.00108447	0.00100029	0.000976675	0.000956825	0.000940753	0.00100357	0.000973507	0.000986444	0.000556575	0.000940751	0.000891075	0.000964212	Homoserine dehydrogenase
COG4598	0.000875047	0.000864025	0.000845494	0.00103055	0.00102894	0.000999215	0.000826075	0.00181028	0.000835602	0.000742274	0.000825761	0.000860092	0.000802763	0.000840856	0.000877544	0.00084	0.000974052	0.000952517	0.000814678	0.00103851	ABC-type histidine transport system, ATPase component
COG1649	0.00108919	0.0010698	0.00106742	0.000772161	0.000908933	0.00090904	0.00121024	0.000118115	0.00118685	0.00126514	0.000987401	0.000932631	0.00100108	0.000971467	0.00088503	0.000926403	0.000559319	0.000837283	0.000901316	0.00103826	Uncharacterized protein conserved in bacteria
COG5009	0.000921496	0.000935186	0.000923009	0.00110285	0.00106687	0.000958913	0.000979152	0.00138291	0.000957612	0.000967794	0.000789521	0.000818329	0.000844251	0.000755132	0.000823491	0.000784648	0.000902601	0.000911618	0.000805865	0.00089672	Membrane carboxypeptidase/penicillin-binding protein
COG4231	0.000983752	0.000950783	0.000947869	0.000738092	0.000799887	0.000902755	0.00107144	0.000112188	0.00110819	0.000950822	0.00100013	0.00105642	0.00102917	0.00111631	0.00108542	0.00111058	0.000620246	0.00102599	0.000965034	0.000911332	Indolepyruvate ferredoxin oxidoreductase, alpha and beta subunits
COG0242	0.00098345	0.000979196	0.000936901	0.00101274	0.0010551	0.000943949	0.000956306	0.000738081	0.000936244	0.00094748	0.000854519	0.00089282	0.000832144	0.000862395	0.000885282	0.000857927	0.000820828	0.000903017	0.000843993	0.000897514	N-formylmethionyl-tRNA deformylase
COG2890	0.000939821	0.000941953	0.000860382	0.000910806	0.000983207	0.000884649	0.000898442	0.0017519	0.000920228	0.000903388	0.000756941	0.00087204	0.00077642	0.00074073	0.000746423	0.00076228	0.000803076	0.000909389	0.00085184	0.000894946	Methylase of polypeptide chain release factors
COG0287	0.00104265	0.00105235	0.000974792	0.00100962	0.000970355	0.00101944	0.000867646	0.000694635	0.00087723	0.000813434	0.000789986	0.00089501	0.000828727	0.000788714	0.000844012	0.000818412	0.000835484	0.000933178	0.000872964	0.00104212	Prephenate dehydrogenase
COG1418	0.000848073	0.000885007	0.000899086	0.000824986	0.00077523	0.000848995	0.00102795	0.000115458	0.00103595	0.000986456	0.00104858	0.000994208	0.000986314	0.00109873	0.00108299	0.00106236	0.000717187	0.000941968	0.000898484	0.000855056	Predicted HD superfamily hydrolase
COG0399	0.0010964	0.00114483	0.00126224	0.00109748	0.00109015	0.00126335	0.000886668	0.000436924	0.000870925	0.000891169	0.000766077	0.000689164	0.000756235	0.000744819	0.000876531	0.00078928	0.000558458	0.000672961	0.000773546	0.00106699	Predicted pyridoxal phosphate-dependent enzyme apparently involved in regulation of cell wall biogenesis
COG0009	0.000927893	0.000932873	0.000885228	0.000946215	0.000931858	0.000960953	0.000952949	0.00128943	0.000931055	0.000911229	0.000716633	0.000829574	0.000783966	0.00070621	0.000762124	0.000745836	0.000822368	0.000890963	0.000868578	0.000869468	Putative translation factor (SUA5)
COG3412	0.000818556	0.000790799	0.000787159	0.000891661	0.00086761	0.000864	0.000902605	0.000377494	0.000931521	0.000790361	0.00100581	0.000960055	0.000938308	0.00109768	0.00103536	0.00107197	0.000749863	0.00103054	0.000843874	0.000817392	Uncharacterized protein conserved in bacteria
COG3279	0.000979686	0.00103587	0.000953802	0.0013761	0.00103329	0.00128161	0.00068681	0.000316701	0.000718884	0.000674805	0.000614588	0.000879534	0.000665974	0.000638594	0.000675946	0.000648594	0.00115509	0.000890888	0.000971096	0.00112519	Response regulator of the LytR/AlgR family
COG3914	0.00126325	0.00137328	0.00126813	0.000572838	0.00108707	0.000933723	0.00098257	8.02945e-05	0.000941164	0.00100449	0.00084435	0.00065058	0.000881543	0.000774383	0.00113617	0.000862185	0.000299708	0.000608821	0.000774231	0.000966362	Predicted O-linked N-acetylglucosamine transferase, SPINDLY family
COG1672	0.00109358	0.00114749	0.00170593	0.000595244	0.000613745	0.000753705	0.000966103	9.55673e-05	0.00101145	0.00105787	0.000686793	0.00071252	0.000762572	0.000635637	0.00112873	0.000900415	0.000340702	0.000781052	0.00075811	0.00145694	Predicted ATPase (AAA+ superfamily)
COG3594	0.00102153	0.001065	0.000931867	0.00129115	0.00127348	0.00111687	0.000960678	0.000241396	0.000928495	0.00102008	0.00059395	0.000786556	0.000753633	0.000534657	0.000633828	0.000572706	0.000840262	0.000902379	0.000927315	0.000747333	Fucose 4-O-acetylase and related acetyltransferases
COG1204	0.000829406	0.000831123	0.000849638	0.000640476	0.000807943	0.000761666	0.000997271	0.000360803	0.00100161	0.000977565	0.000913046	0.000862433	0.000976313	0.000993603	0.000967914	0.000967205	0.000640229	0.00092675	0.000913736	0.000807103	Superfamily II helicase
COG0034	0.000855405	0.000848222	0.000796258	0.00105624	0.00103999	0.000971659	0.000846626	0.000608701	0.000873368	0.000799053	0.000820272	0.000791223	0.000793836	0.000823962	0.000834533	0.000826585	0.000642595	0.000855026	0.000760299	0.000942834	Glutamine phosphoribosylpyrophosphate amidotransferase
COG0284	0.000799324	0.000788322	0.000783361	0.000666533	0.000742533	0.000769481	0.00093369	0.000584084	0.00094913	0.000877026	0.000966694	0.000860671	0.00089996	0.00101316	0.000960861	0.000955953	0.000580737	0.000913676	0.000803774	0.000776447	Orotidine-5'-phosphate decarboxylase
COG5276	0.00141245	0.001391	0.00126435	0.00130612	0.00162713	0.0010997	0.000740287	0.000218236	0.000724812	0.000761898	0.000425935	0.000498749	0.000424445	0.000408844	0.000576764	0.000451129	0.000700956	0.000604661	0.000798318	0.000942954	Uncharacterized conserved protein
COG0370	0.000864199	0.000846816	0.000827415	0.000974159	0.000982722	0.00083764	0.000890312	0.000388726	0.000893202	0.00085354	0.000780032	0.000752929	0.000787185	0.00078298	0.000840086	0.000774658	0.000690727	0.000859878	0.000728748	0.000862425	Fe2+ transport system protein B
COG0055	0.000846469	0.000843827	0.000852689	0.000771466	0.000815229	0.000862871	0.000834847	0.000791699	0.000840387	0.000786512	0.000810424	0.000800747	0.00078719	0.000834097	0.000800226	0.000848906	0.000591315	0.000783987	0.000740666	0.000824933	F0F1-type ATP synthase, beta subunit
COG2972	0.000814239	0.000850649	0.000897392	0.00142706	0.00091596	0.00125135	0.000585583	0.000429334	0.000599996	0.000554279	0.000526574	0.000756174	0.000542259	0.000559923	0.000598558	0.000556555	0.00120445	0.000960208	0.000917181	0.00105628	Predicted signal transduction protein with a C-terminal ATPase domain
COG0305	0.000744668	0.000737272	0.000826333	0.000659974	0.000703419	0.000653624	0.000903359	0.000443658	0.000902881	0.000908216	0.000986978	0.000713521	0.000966407	0.00100415	0.000915891	0.000989739	0.000541283	0.000876617	0.000717343	0.000802916	Replicative DNA helicase
COG0021	0.000724205	0.000719609	0.000756553	0.000579256	0.000674613	0.000675116	0.000882462	0.000968673	0.000905797	0.000826631	0.000908451	0.000843263	0.000877299	0.00101659	0.000910074	0.0010035	0.000569106	0.000753292	0.00072999	0.000672476	Transketolase
COG0165	0.000860784	0.000854701	0.000751378	0.000785324	0.000774695	0.000865532	0.000815342	0.000841408	0.000818837	0.000746767	0.000772827	0.000758405	0.000733336	0.000811067	0.00073695	0.000777242	0.000745012	0.000781157	0.00071015	0.000843493	Argininosuccinate lyase
COG0540	0.000739415	0.000723553	0.000691621	0.000741109	0.000824859	0.000762194	0.000761546	0.00170354	0.000771072	0.000727597	0.000734195	0.000708101	0.000731827	0.000725432	0.000744797	0.000716574	0.00060009	0.000791218	0.000713828	0.00075688	Aspartate carbamoyltransferase, catalytic chain
COG0191	0.000814689	0.000802093	0.000819646	0.000690122	0.00072044	0.000721732	0.000814278	0.000593302	0.000818547	0.000734562	0.000867836	0.000767158	0.000781871	0.000945632	0.000884279	0.00091879	0.000608322	0.00084159	0.000715192	0.000780549	Fructose/tagatose bisphosphate aldolase
COG4775	0.00081781	0.000836252	0.000880624	0.000355057	0.000627289	0.000586189	0.0010327	0.000969402	0.00102768	0.00109225	0.000843883	0.000714308	0.000915462	0.000834116	0.000847936	0.000853445	0.000211949	0.000646252	0.000806496	0.000736668	Outer membrane protein/protective antigen OMA87
COG1171	0.000757091	0.000730236	0.000670273	0.000711687	0.000801501	0.000780195	0.000901672	0.00107769	0.000900166	0.000875626	0.000715468	0.000732406	0.00071446	0.000715901	0.000727419	0.000702339	0.000541175	0.000760488	0.000724917	0.000803706	Threonine dehydratase
COG0151	0.000719984	0.000684588	0.000700394	0.000651589	0.000662843	0.000714798	0.000865704	0.000824682	0.000872534	0.000784028	0.000827329	0.000829528	0.000829674	0.000891054	0.000835977	0.000869484	0.000535035	0.000807147	0.000730572	0.000704925	Phosphoribosylamine-glycine ligase
COG1674	0.000750158	0.000764746	0.000841112	0.000802345	0.000836152	0.000747662	0.000889927	0.000616473	0.000870413	0.000912323	0.000754997	0.000742173	0.000718636	0.000708021	0.000684931	0.000748013	0.000697608	0.000754649	0.000746463	0.000743649	DNA segregation ATPase FtsK/SpoIIIE and related proteins
COG0128	0.000814668	0.000817197	0.000800532	0.000679117	0.00090043	0.000781614	0.000851752	0.00130622	0.000840119	0.000826043	0.000588954	0.000708075	0.000683347	0.000591797	0.000614358	0.000611208	0.000529855	0.000761998	0.000747873	0.000787874	5-enolpyruvylshikimate-3-phosphate synthase
COG0423	0.000689711	0.000702949	0.000721617	0.000563969	0.000593244	0.000600063	0.000878128	0.000127781	0.000899398	0.000814349	0.000997635	0.000820922	0.000871642	0.00103549	0.001008	0.00102275	0.000534947	0.000760005	0.00071659	0.000678176	Glycyl-tRNA synthetase (class II)
COG1599	0.000793325	0.000813782	0.000810918	0.000731079	0.000886984	0.000770616	0.000750275	0.00128676	0.000739525	0.000791152	0.000637154	0.000621985	0.000720935	0.000604556	0.00069006	0.000633683	0.000579964	0.00073033	0.000675036	0.000727655	Single-stranded DNA-binding replication protein A (RPA), large (70 kD) subunit and related ssDNA-binding proteins
COG3943	0.00089312	0.000947946	0.000984816	0.000824751	0.000818857	0.000767243	0.000741711	0.000365642	0.000722126	0.00086491	0.000699253	0.000718062	0.000728626	0.00065672	0.000770417	0.000687776	0.000496894	0.000669484	0.000842243	0.000753105	Virulence protein
COG0235	0.000647888	0.000637599	0.0005932	0.00101957	0.00401442	0.000647424	0.000522543	7.55779e-05	0.000538338	0.000462281	0.000540291	0.000462004	0.000456495	0.00052155	0.00122082	0.000579705	0.00030241	0.000443911	0.000412989	0.000821263	Ribulose-5-phosphate 4-epimerase and related epimerases and aldolases
COG3383	0.000631908	0.000603866	0.000617511	0.000757581	0.00072587	0.000735117	0.000728669	0.00167193	0.000760087	0.000617646	0.00069049	0.000739018	0.000678631	0.000717381	0.000740488	0.000730921	0.000536271	0.000812015	0.000628764	0.000781827	Uncharacterized anaerobic dehydrogenase
COG0119	0.000780109	0.00079321	0.000740663	0.000695146	0.000778686	0.0007869	0.000648455	0.00176954	0.000665188	0.000597179	0.000634593	0.000644764	0.000661913	0.000646576	0.000665608	0.000646749	0.000518535	0.00076535	0.000627828	0.000792834	Isopropylmalate/homocitrate/citramalate synthases
COG1473	0.000765753	0.000716256	0.000659455	0.000687045	0.000757512	0.000704904	0.000874643	0.000216542	0.000889691	0.000786843	0.000754145	0.000855863	0.000700847	0.000798096	0.000764646	0.00075177	0.000730628	0.000868342	0.000761313	0.000813287	Metal-dependent amidase/aminoacylase/carboxypeptidase
COG0419	0.00076846	0.000781889	0.000732067	0.00106846	0.000937981	0.000951388	0.000657306	0.000923103	0.000646337	0.000658482	0.00057623	0.000692269	0.000612278	0.000518058	0.00059958	0.000534486	0.00091254	0.000832044	0.000627684	0.000808281	ATPase involved in DNA repair
COG0276	0.000782533	0.000754878	0.000698897	0.000620069	0.000600562	0.000631269	0.000803923	0.00168154	0.000793824	0.00076381	0.000640072	0.000695413	0.00065634	0.000682967	0.000605704	0.000653402	0.000554114	0.000735076	0.000679248	0.000704547	Protoheme ferro-lyase (ferrochelatase)
COG5273	0.000741235	0.000739685	0.00078262	0.000840247	0.000833021	0.000784731	0.000704259	0.000745852	0.000719625	0.000670713	0.000722546	0.000669553	0.00072647	0.000735986	0.00079475	0.00072679	0.000652319	0.000720716	0.000635087	0.000712476	Uncharacterized protein containing DHHC-type Zn finger
COG2189	0.000759534	0.000789508	0.00076941	0.000746813	0.000905588	0.000729928	0.000720488	0.000596428	0.000697084	0.000744626	0.000637581	0.000658056	0.000692178	0.0006321	0.000700559	0.000701455	0.000767311	0.00076319	0.000898638	0.000735008	Adenine specific DNA methylase Mod
COG3537	0.000639707	0.0006477	0.000636013	0.000377759	0.000554135	0.000651191	0.00100453	9.9947e-05	0.000982861	0.000955858	0.00087701	0.00088538	0.000914211	0.000922853	0.000898267	0.000906605	0.000304222	0.000802774	0.000881036	0.000645409	Putative alpha-1,2-mannosidase
COG2210	0.00102708	0.00100272	0.00102905	0.00082119	0.000950235	0.000899373	0.000544549	0.00129205	0.000534203	0.000522744	0.000461414	0.00063237	0.000506589	0.000443903	0.000462591	0.000478901	0.000572929	0.000596845	0.000643577	0.00106374	Uncharacterized conserved protein
COG5635	0.000871784	0.00091415	0.000882642	0.000841865	0.00131372	0.000748017	0.000955132	0.000223086	0.000870711	0.00100478	0.00053561	0.000540317	0.00061244	0.000457844	0.000716144	0.000544586	0.000440153	0.000635653	0.000697928	0.000662888	Predicted NTPase (NACHT family)
COG3328	0.000578731	0.000601479	0.000599142	0.00136541	0.000839148	0.000699772	0.000286162	0.002276	0.000290361	0.000286093	0.000419593	0.000724873	0.000358103	0.000360571	0.000433296	0.000388639	0.00142722	0.000931176	0.000647398	0.000800604	Transposase and inactivated derivatives
COG1484	0.000591301	0.00061574	0.000584464	0.0011483	0.000721605	0.000739974	0.000659395	0.000851854	0.000649005	0.000641376	0.000587319	0.000750235	0.000576084	0.000557961	0.000561527	0.000563388	0.00112901	0.000910144	0.000738049	0.000674146	DNA replication protein
COG3958	0.000733052	0.000708632	0.00068114	0.000720311	0.000687042	0.000746013	0.000820528	0.000475201	0.000817956	0.000746388	0.000727822	0.000748146	0.000693716	0.00071702	0.0007466	0.000723351	0.000603922	0.000761139	0.000662512	0.000682429	Transketolase, C-terminal subunit
COG4152	0.000750067	0.000795414	0.000702668	0.00112265	0.000912618	0.00103426	0.00067202	0.000108931	0.000675332	0.000652436	0.00058594	0.000710202	0.000603279	0.000579429	0.00059505	0.000564942	0.00086114	0.000678916	0.000719771	0.000757093	ABC-type uncharacterized transport system, ATPase component
COG1366	0.000854861	0.000882687	0.00102498	0.000907884	0.000750392	0.000846459	0.000671317	0.000132477	0.000684803	0.000656708	0.000573838	0.000554344	0.000570409	0.000600461	0.000687962	0.000621591	0.000684273	0.000670024	0.00057428	0.00108541	Anti-anti-sigma regulatory factor (antagonist of anti-sigma factor)
COG0193	0.000761429	0.000769322	0.000739844	0.000730387	0.000765175	0.000736059	0.000772862	0.000739492	0.000768871	0.000777817	0.000604969	0.000678204	0.000673521	0.000593749	0.000627728	0.000617281	0.000634619	0.000651652	0.000673943	0.000694633	Peptidyl-tRNA hydrolase
COG4209	0.000830573	0.000824841	0.000648354	0.000905109	0.000822398	0.000938213	0.000603551	0.000119036	0.000645289	0.000540742	0.000556807	0.000648229	0.000537631	0.000606476	0.000534411	0.000563629	0.00101717	0.000863451	0.000677262	0.000879847	ABC-type polysaccharide transport system, permease component
COG3678	0.000721293	0.000713654	0.000674528	0.000686507	0.000699797	0.000715399	0.000740417	0.000195214	0.000754429	0.000703973	0.00068898	0.0007317	0.00073046	0.000720891	0.000694323	0.000723473	0.000624656	0.000788996	0.000731282	0.000687241	P pilus assembly/Cpx signaling pathway, periplasmic inhibitor/zinc-resistance associated protein
COG2086	0.000672319	0.000645561	0.000728604	0.000517456	0.000628736	0.000608465	0.00073928	0.000701173	0.000722973	0.000690233	0.000720681	0.000693531	0.000695171	0.000839519	0.000870335	0.000846909	0.000435863	0.000633918	0.000656833	0.000664837	Electron transfer flavoprotein, beta subunit
COG0201	0.000659421	0.000663576	0.000690624	0.000542325	0.000594366	0.000604394	0.000748446	0.000397735	0.00076975	0.000750921	0.000802518	0.000704206	0.000765139	0.000846145	0.00081516	0.000842783	0.000492978	0.000674674	0.00064261	0.000615449	Preprotein translocase subunit SecY
COG5632	0.000772426	0.00081598	0.000645298	0.000891788	0.000853102	0.000865047	0.00074786	0.000354273	0.0007382	0.000801886	0.000525155	0.000590449	0.000566321	0.000482659	0.000527242	0.000452196	0.0007855	0.000769307	0.000630836	0.000705169	N-acetylmuramoyl-L-alanine amidase
COG5405	0.000780013	0.000762573	0.000747793	0.000811865	0.000813331	0.000818168	0.000711368	0.000589374	0.000688658	0.000700094	0.000551223	0.000629708	0.000540483	0.000547712	0.00053145	0.000563122	0.000553794	0.000629837	0.000607818	0.000871307	ATP-dependent protease HslVU (ClpYQ), peptidase subunit
COG3829	0.00072047	0.000724967	0.000723791	0.000425414	0.000604132	0.000609862	0.000772782	0.00109785	0.000779705	0.00075954	0.000628666	0.000657706	0.000626206	0.000641471	0.000669843	0.000669558	0.000291042	0.000628804	0.000645233	0.000738259	Transcriptional regulator containing PAS, AAA-type ATPase, and DNA-binding domains
COG4085	0.000845857	0.00081057	0.00096842	0.000561303	0.000594417	0.000589796	0.000876507	7.79362e-05	0.000864144	0.000879802	0.000614556	0.00061389	0.000667499	0.000624288	0.000560917	0.000604585	0.000512372	0.000565438	0.000654422	0.000873394	Predicted RNA-binding protein, contains TRAM domain
COG0084	0.000714382	0.000733886	0.000685703	0.000684656	0.000772394	0.000711976	0.000726651	0.000627401	0.00071256	0.000705421	0.000534764	0.000679704	0.000644115	0.00058081	0.000615328	0.000565857	0.000533111	0.00072201	0.000689129	0.000719925	Mg-dependent DNase
COG0290	0.000591401	0.000602299	0.000629495	0.000533157	0.000622088	0.000585947	0.00072899	0.000449581	0.000739836	0.000695973	0.000839217	0.000706809	0.000768715	0.000830281	0.000822291	0.000829343	0.000462118	0.000686635	0.000616763	0.00061396	Translation initiation factor 3 (IF-3)
COG0167	0.000674903	0.000668653	0.000722311	0.00056085	0.000652926	0.000639821	0.00072921	0.000483623	0.000720175	0.000674975	0.000729259	0.000665255	0.000673298	0.000747957	0.000718768	0.000736477	0.000445696	0.000682669	0.000648987	0.000760939	Dihydroorotate dehydrogenase
COG0030	0.000708883	0.000711595	0.000676061	0.000700372	0.000696195	0.000713002	0.000734855	0.000478657	0.000727716	0.000722533	0.00062002	0.000643192	0.00065519	0.000606655	0.000654917	0.000620968	0.00060346	0.000696697	0.000666688	0.000685946	Dimethyladenosine transferase (rRNA methylation)
COG5279	0.000723532	0.000687769	0.000635812	0.000948281	0.000912725	0.000855481	0.000702895	0.000392	0.000690459	0.000662639	0.000520782	0.000725847	0.000577305	0.00049322	0.000489195	0.000544192	0.000580637	0.000726437	0.000638813	0.000670758	Uncharacterized protein involved in cytokinesis, contains TGc (transglutaminase/protease-like) domain
COG0152	0.000614729	0.000608541	0.000576135	0.000797944	0.000756002	0.000695375	0.000669154	0.000623515	0.000694628	0.000633566	0.000662249	0.000663249	0.000683412	0.000707992	0.000707131	0.000697694	0.000468705	0.000671598	0.000599871	0.000644135	Phosphoribosylaminoimidazolesuccinocarboxamide (SAICAR) synthase
COG0452	0.000745758	0.000732381	0.000708395	0.000598672	0.000730727	0.000604223	0.000743617	0.000632477	0.000740671	0.000754833	0.00061712	0.000642476	0.000628434	0.000617487	0.000636451	0.000651026	0.000451176	0.000625931	0.000588956	0.000712887	Phosphopantothenoylcysteine synthetase/decarboxylase
COG4656	0.00055877	0.00053716	0.000508072	0.000636966	0.000580941	0.000638238	0.000736215	0.000324682	0.00077047	0.000637658	0.000705518	0.000732235	0.000720063	0.000782989	0.000698736	0.000731006	0.000664727	0.00093534	0.000663067	0.000587177	Predicted NADH:ubiquinone oxidoreductase, subunit RnfC
COG0124	0.00062837	0.000630232	0.000654806	0.00055165	0.00060809	0.000596931	0.000758526	0.000375699	0.000738566	0.000721862	0.000757725	0.000715029	0.000710969	0.000771198	0.000761	0.000767538	0.000468691	0.000680783	0.000628926	0.000622743	Histidyl-tRNA synthetase
COG1115	0.000606738	0.000589796	0.000507645	0.000826883	0.000674888	0.000723281	0.000626116	0.00135384	0.000622837	0.000526205	0.000538109	0.000651211	0.000520519	0.000561261	0.000572859	0.000561561	0.000609523	0.000747925	0.000576337	0.000616527	Na+/alanine symporter
COG0090	0.000634319	0.000626484	0.000648272	0.000497826	0.000554207	0.000549598	0.000710503	0.000404614	0.000731725	0.000671739	0.000785114	0.000671736	0.000717659	0.000860127	0.000828266	0.00088778	0.000445491	0.000592432	0.000600128	0.000553389	Ribosomal protein L2
COG4219	0.000593657	0.000595155	0.000524008	0.0013566	0.00112715	0.00106778	0.000512052	6.08666e-05	0.000522049	0.000480322	0.000391034	0.000782886	0.000468128	0.000397935	0.000414634	0.00037151	0.00086244	0.000893428	0.00083402	0.000711173	Antirepressor regulating drug resistance, predicted signal transduction N-terminal membrane component
COG0302	0.000633552	0.000642309	0.000663947	0.000535169	0.000567117	0.000635526	0.000692034	0.00114387	0.000678593	0.000674585	0.000640415	0.000610233	0.00062441	0.000643489	0.000646299	0.000684755	0.00040827	0.00058037	0.000591782	0.000620866	GTP cyclohydrolase I
COG0127	0.000677395	0.00067924	0.000658303	0.000690195	0.000704404	0.000687989	0.000668296	0.000964337	0.000673457	0.000664966	0.00056697	0.000602297	0.000561974	0.000541031	0.000574361	0.00055046	0.000516293	0.000645681	0.000601142	0.00067814	Xanthosine triphosphate pyrophosphatase
COG1899	0.000647652	0.000620906	0.000582936	0.000755475	0.000770053	0.000798075	0.000679197	7.34442e-05	0.00068143	0.000608015	0.000561664	0.000782872	0.000722948	0.000604581	0.000624998	0.000613523	0.000571737	0.000849722	0.000739553	0.00061726	Deoxyhypusine synthase
COG4642	0.000953963	0.000972136	0.000733081	0.000470278	0.000642959	0.000613901	0.000729376	0.000310824	0.000728484	0.000794828	0.000597469	0.000697365	0.000611165	0.000539009	0.000528163	0.000603525	0.000246016	0.000705656	0.000579077	0.000739233	Uncharacterized protein conserved in bacteria
COG4936	0.000762254	0.000779392	0.000625578	0.000896561	0.000816098	0.000886816	0.000570163	7.02998e-05	0.000573488	0.000545002	0.000502528	0.000674348	0.000537786	0.000472265	0.000479353	0.000474838	0.000775264	0.000797199	0.000720453	0.000803544	Predicted sensor domain
COG0019	0.000630116	0.000648105	0.000648675	0.000579848	0.000653665	0.000618736	0.000642199	0.00151495	0.000636367	0.00062593	0.000540674	0.000563414	0.000574657	0.000550511	0.000599263	0.000565545	0.000356777	0.000560705	0.000557958	0.000662093	Diaminopimelate decarboxylase
COG3621	0.000604519	0.000592047	0.000573094	0.000713464	0.000914368	0.000659861	0.000625395	0.00158455	0.000615605	0.000597746	0.000474026	0.000590412	0.000399882	0.000469916	0.000555063	0.000510891	0.000535147	0.000488972	0.000598561	0.000625112	Patatin
COG3669	0.0005445	0.000520833	0.000514646	0.00052823	0.000567379	0.000530861	0.000742339	7.34442e-05	0.000733238	0.000687423	0.000723407	0.000798207	0.000768741	0.000773128	0.000812676	0.000783845	0.000498442	0.000777132	0.000835446	0.000509092	Alpha-L-fucosidase
COG3159	0.000729437	0.000734902	0.000686038	0.000813046	0.000747509	0.000799957	0.000674783	0.000603323	0.000653506	0.00066034	0.000494534	0.000616775	0.000544878	0.000491753	0.000469682	0.000488178	0.000635206	0.000589557	0.000610282	0.000664609	Uncharacterized protein conserved in bacteria
COG0156	0.000662481	0.000655384	0.000641227	0.000539769	0.00056249	0.000606092	0.000727242	0.000339931	0.000733856	0.000681258	0.000675112	0.000650818	0.000691753	0.000749132	0.000738888	0.000743922	0.000402262	0.000672147	0.000618952	0.000608136	7-keto-8-aminopelargonate synthetase and related enzymes
COG0323	0.000631765	0.000634418	0.000630066	0.00060796	0.000629439	0.000581995	0.000713021	0.000553617	0.000710166	0.000680266	0.000649921	0.000654296	0.000631749	0.000654437	0.0006449	0.000650909	0.000565097	0.00063745	0.0006094	0.000618861	DNA mismatch repair enzyme (predicted ATPase)
COG2894	0.000608957	0.00063321	0.000639655	0.000844381	0.000774823	0.000788537	0.000604542	0.000578113	0.000604129	0.000607522	0.00053729	0.000605141	0.000606052	0.000503251	0.000550453	0.000525123	0.000686033	0.000665083	0.000608884	0.000665147	Septum formation inhibitor-activating ATPase
COG0162	0.000601964	0.000614115	0.000642085	0.000494737	0.00055382	0.000558052	0.0007078	0.000414101	0.000715681	0.000693724	0.000753562	0.000639779	0.000678144	0.000799758	0.000776991	0.000783344	0.00043602	0.000624643	0.000575523	0.000558865	Tyrosyl-tRNA synthetase
COG5158	0.00065099	0.000665325	0.000663806	0.000547561	0.0006196	0.000608199	0.000720097	0.000407975	0.000731401	0.000702556	0.000652972	0.000626844	0.000671735	0.000672635	0.000659501	0.000654874	0.000498323	0.000609022	0.000581146	0.000614746	Proteins involved in synaptic transmission and general secretion, Sec1 family
COG0282	0.000580132	0.000592317	0.000590028	0.000490963	0.000532139	0.000536944	0.000728733	0.000346249	0.000731964	0.000681836	0.000728496	0.000648355	0.000669447	0.000763363	0.000703307	0.000762032	0.000463138	0.000634093	0.000570091	0.000579129	Acetate kinase
COG0180	0.000618231	0.000614373	0.000640199	0.000478045	0.000586295	0.000534086	0.000694216	0.000370283	0.000705127	0.000679088	0.000684494	0.000600137	0.00068523	0.000733877	0.000707534	0.000710673	0.000430384	0.00062323	0.000574333	0.000570532	Tryptophanyl-tRNA synthetase
COG1721	0.000750541	0.000751176	0.000712689	0.000433753	0.000612602	0.000602954	0.000646152	0.00096522	0.000647482	0.000649042	0.000569483	0.000537604	0.000552944	0.000614849	0.000539422	0.000559984	0.000373321	0.000485328	0.00053971	0.000676374	Uncharacterized conserved protein (some members contain a von Willebrand factor type A (vWA) domain)
COG1883	0.00061758	0.000596901	0.000590305	0.000524194	0.000566671	0.000570495	0.000694561	8.65833e-05	0.000699097	0.000609941	0.000712597	0.000674697	0.00065532	0.000791331	0.00071114	0.00073614	0.000491748	0.000680919	0.000597734	0.000592138	Na+-transporting methylmalonyl-CoA/oxaloacetate decarboxylase, beta subunit
COG0094	0.000570725	0.00057284	0.000609559	0.000438013	0.000496829	0.000487738	0.000636734	0.000368872	0.00067095	0.000623101	0.000783723	0.000639602	0.000723904	0.0008339	0.000804905	0.000812749	0.000403186	0.000594222	0.000584252	0.000537203	Ribosomal protein L5
COG1866	0.00052469	0.000523802	0.000521169	0.000474547	0.000479358	0.000534412	0.000679443	0.000366242	0.000718306	0.000617131	0.000733264	0.000672891	0.000686242	0.000793853	0.000711048	0.000747601	0.000463127	0.000722195	0.000565269	0.000539563	Phosphoenolpyruvate carboxykinase (ATP)
COG0295	0.000635171	0.000647267	0.000617119	0.000827852	0.000793712	0.00071428	0.000637223	0.000263518	0.000636167	0.000617908	0.000476884	0.000622205	0.000534175	0.000465518	0.000487	0.000485739	0.000681348	0.000649514	0.000620381	0.000660884	Cytidine deaminase
COG1368	0.000640602	0.000650233	0.000650939	0.000725464	0.000792006	0.000708704	0.000664004	7.84977e-05	0.000636856	0.000655278	0.000566484	0.000598306	0.000608622	0.00054002	0.000544259	0.000536732	0.000583422	0.000633302	0.000614064	0.00061653	Phosphoglycerol transferase and related proteins, alkaline phosphatase superfamily
COG0171	0.000610833	0.000608514	0.000572294	0.000663531	0.000712894	0.000626786	0.000693275	0.000401744	0.000690955	0.000680042	0.000605483	0.00058577	0.000593908	0.000603528	0.000610402	0.000611164	0.000386302	0.000575621	0.000549108	0.000602331	NAD synthase
COG5560	0.000605876	0.00060088	0.00061237	0.000592323	0.000628247	0.00063574	0.000639071	0.000434471	0.000640095	0.000631116	0.000613349	0.000573049	0.000613909	0.000612645	0.000609153	0.00061764	0.000566383	0.000597835	0.000585862	0.000547614	Ubiquitin C-terminal hydrolase
COG2819	0.000668529	0.000656108	0.000655984	0.000425604	0.000550208	0.000570794	0.000730661	0.000393632	0.000749865	0.000728938	0.000629266	0.000642631	0.000622776	0.000650363	0.000593014	0.000604568	0.000283562	0.000613009	0.000560973	0.000606919	Predicted hydrolase of the alpha/beta superfamily
COG0144	0.000598108	0.000589125	0.000550591	0.000697008	0.00068741	0.000667995	0.000636664	0.000438388	0.000637451	0.000610183	0.000520712	0.000608285	0.000527593	0.000507107	0.000523326	0.000510905	0.000701309	0.000675843	0.000574026	0.000623567	tRNA and rRNA cytosine-C5-methylases
COG2138	0.000662402	0.000669043	0.000628696	0.000432992	0.000579631	0.00144597	0.000909015	4.14387e-05	0.000841493	0.000913939	0.000532683	0.000403142	0.000569368	0.000452188	0.000480827	0.000388026	0.000401237	0.000386443	0.000568414	0.000505855	Uncharacterized conserved protein
COG0195	0.000585477	0.000582304	0.000611892	0.000468495	0.0005152	0.000516394	0.000665316	0.000411131	0.000657832	0.000636188	0.000705138	0.000614762	0.000657945	0.000709671	0.000702124	0.000701903	0.000393518	0.000580064	0.000541691	0.000553556	Transcription elongation factor
COG0049	0.000543959	0.000566138	0.000568217	0.000416677	0.000483858	0.000472307	0.000619109	0.000378407	0.000641698	0.000601966	0.000759414	0.00060548	0.000695354	0.000792063	0.000793771	0.000793432	0.00039769	0.000582528	0.00054661	0.000512098	Ribosomal protein S7
COG0337	0.000661984	0.000654607	0.000642126	0.000544284	0.000654036	0.000652159	0.00062275	0.000862774	0.000593774	0.00062377	0.000454601	0.000539907	0.000518963	0.000448954	0.000485986	0.000449372	0.000502949	0.000577575	0.000555418	0.000653727	3-dehydroquinate synthetase
COG3833	0.000623298	0.000617903	0.000500161	0.000820444	0.000705616	0.000798285	0.000531573	0.000116085	0.00056106	0.000481255	0.000449975	0.000521514	0.000437045	0.000498494	0.000434507	0.000447866	0.000894665	0.000805475	0.000607376	0.000719042	ABC-type maltose transport systems, permease component
COG5016	0.000549483	0.000536367	0.000544704	0.000463492	0.000496637	0.000498374	0.000697234	8.57972e-05	0.00071215	0.000621972	0.000704999	0.000636514	0.000653091	0.0007848	0.000719736	0.000772741	0.000372632	0.000641063	0.000567368	0.000504224	Pyruvate/oxaloacetate carboxyltransferase
COG0036	0.000610831	0.000591151	0.000584039	0.000586505	0.00057012	0.000582279	0.000632933	0.000606895	0.000624864	0.000587394	0.000541608	0.000575132	0.000540576	0.000548015	0.000574466	0.000547633	0.000496437	0.000588681	0.000532373	0.00057647	Pentose-5-phosphate-3-epimerase
COG1951	0.000587955	0.000570007	0.000587569	0.000329045	0.00044939	0.000452521	0.000752747	7.92838e-05	0.000758575	0.000726507	0.000677285	0.000618633	0.000695107	0.000757391	0.000711331	0.000725105	0.000274646	0.000616386	0.000585184	0.000517714	Tartrate dehydratase alpha subunit/Fumarate hydratase class I, N-terminal domain
COG0326	0.000581546	0.00059541	0.000610739	0.000496842	0.000526136	0.000552447	0.000608243	0.000521126	0.000617071	0.000603514	0.000594659	0.000594001	0.000594613	0.000603389	0.000613758	0.00060107	0.000388974	0.000619146	0.000523246	0.000581241	Molecular chaperone, HSP90 family
COG2113	0.000552978	0.000584416	0.000571099	0.000408216	0.000651008	0.000484421	0.000819555	0.00137151	0.000794492	0.000892104	0.000539257	0.000358146	0.000666459	0.000397664	0.000447769	0.000376234	9.52304e-05	0.000385557	0.000442133	0.000521813	ABC-type proline/glycine betaine transport systems, periplasmic components
COG4804	0.000694395	0.000746902	0.000810656	0.000642769	0.000653812	0.000596662	0.000505354	3.42515e-05	0.000481432	0.000600857	0.000533408	0.000493491	0.000505325	0.000511735	0.000683013	0.000530579	0.000476206	0.000536763	0.000714164	0.000578656	Uncharacterized conserved protein
COG0809	0.000587465	0.000600856	0.000614929	0.000431768	0.000546524	0.000519474	0.000695642	0.000327433	0.000677293	0.000694162	0.000590457	0.000541242	0.000624635	0.000595729	0.000579366	0.000635297	0.000374461	0.000561974	0.000573039	0.000538116	S-adenosylmethionine:tRNA-ribosyltransferase-isomerase (queuine synthetase)
COG2608	0.000613372	0.000596134	0.00057445	0.000814506	0.000656353	0.000745368	0.000425938	0.00134342	0.000445666	0.00042458	0.000360329	0.000457533	0.000382689	0.000355583	0.000382145	0.00035587	0.000609174	0.000576882	0.000463884	0.000708943	Copper chaperone
COG0016	0.000542702	0.000542519	0.00055939	0.000453046	0.000498289	0.000496071	0.000632948	0.000377473	0.000644003	0.000603536	0.000672605	0.000591768	0.000604097	0.000674477	0.000663742	0.000714224	0.000402826	0.000554579	0.000517815	0.000505995	Phenylalanyl-tRNA synthetase alpha subunit
COG4555	0.000666121	0.000703017	0.000631794	0.000839796	0.00077853	0.000774329	0.000429099	0.000111402	0.000433731	0.000425762	0.000475386	0.000510415	0.000434561	0.000501598	0.000504501	0.000512803	0.000718299	0.00050212	0.000539787	0.000728358	ABC-type Na+ transport system, ATPase component
COG3265	0.000611341	0.00058064	0.000515464	0.000672144	0.000646375	0.000678033	0.000541156	0.000355321	0.000570866	0.000480655	0.000590752	0.00058963	0.000473935	0.00056415	0.00051722	0.000552214	0.000525515	0.000543987	0.000498838	0.000695527	Gluconate kinase
COG0042	0.000545095	0.000548537	0.00053814	0.000575114	0.000563122	0.000558366	0.000602315	0.00091834	0.000585315	0.000573495	0.000492091	0.000529885	0.000524003	0.000513009	0.0005271	0.000508324	0.000469589	0.000569933	0.00052757	0.000529786	tRNA-dihydrouridine synthase
COG3634	0.000552488	0.000523342	0.000513545	0.000666602	0.000642296	0.000640065	0.000611366	0.000724402	0.000602866	0.000567502	0.00045749	0.000552336	0.000461775	0.0004573	0.00046952	0.000483317	0.000555226	0.00059689	0.000524324	0.000528957	Alkyl hydroperoxide reductase, large subunit
COG4232	0.000550408	0.00054723	0.000586052	0.000401234	0.000666037	0.000510069	0.000605239	0.000973238	0.000584071	0.000602896	0.00048899	0.000493906	0.00051918	0.00049205	0.000497604	0.000530835	0.000463181	0.0005357	0.000533339	0.000533015	Thiol:disulfide interchange protein
COG5411	0.00054614	0.000537705	0.000555649	0.00051964	0.000526148	0.000535243	0.000620486	0.000368244	0.000609697	0.000588417	0.000594527	0.000539765	0.000559799	0.000619167	0.000651733	0.000640324	0.000476337	0.000549385	0.000516007	0.000530699	Phosphatidylinositol 5-phosphate phosphatase
COG0179	0.000456431	0.000452374	0.000455371	0.000366797	0.000431345	0.000407575	0.000472172	0.00294418	0.000496545	0.000484057	0.000390802	0.000411734	0.000447097	0.000388788	0.000400664	0.000420356	0.000270991	0.000433312	0.000425708	0.000498354	2-keto-4-pentenoate hydratase/2-oxohepta-3-ene-1,7-dioic acid hydratase (catechol pathway)
COG0096	0.000541982	0.000522392	0.000558865	0.000411804	0.000473027	0.000469187	0.000589492	0.00031119	0.00059447	0.000583858	0.000675213	0.000557785	0.000650394	0.000727168	0.000711838	0.000709607	0.000375215	0.00055664	0.000526803	0.00048884	Ribosomal protein S8
COG4658	0.00054272	0.000542044	0.000522412	0.000454822	0.000498221	0.000546085	0.000654654	0.000427341	0.000665978	0.000616844	0.000549063	0.000555108	0.000578807	0.000605343	0.000554695	0.000586879	0.000421423	0.000638764	0.000554923	0.000510802	Predicted NADH:ubiquinone oxidoreductase, subunit RnfD
COG0246	0.000624264	0.000619877	0.000542239	0.000686003	0.000535151	0.000622783	0.00051918	0.00029	0.000549497	0.000478017	0.000539959	0.00054853	0.000500609	0.000522394	0.000522101	0.000505815	0.000534891	0.000697986	0.000514524	0.000646711	Mannitol-1-phosphate/altronate dehydrogenases
COG0197	0.000519318	0.000513683	0.000535752	0.000412198	0.000462248	0.00044416	0.000588106	0.000343271	0.000598252	0.000561228	0.000686731	0.000572533	0.000617124	0.000717867	0.000707314	0.000738563	0.000398137	0.000544993	0.000529432	0.000493067	Ribosomal protein L16/L10E
COG0098	0.00052493	0.000516902	0.000539892	0.000415456	0.000475796	0.000462238	0.000602655	0.000342239	0.000617336	0.000559117	0.000676666	0.000575319	0.000604356	0.000724888	0.00067463	0.000756493	0.000366054	0.000530683	0.000502139	0.000482654	Ribosomal protein S5
COG3148	0.00065554	0.000647216	0.000659997	0.000476701	0.000618888	0.000544537	0.00054819	0.000671768	0.000537107	0.000555	0.000469545	0.000478283	0.000478885	0.000460236	0.00052796	0.000509331	0.000368999	0.000579356	0.000507864	0.000644195	Uncharacterized conserved protein
COG0065	0.000577594	0.000562586	0.000545944	0.000609404	0.000572	0.000606632	0.000477421	0.000892222	0.000482081	0.000413138	0.000483664	0.0004999	0.000505007	0.000504463	0.000523258	0.000518404	0.00045111	0.000569245	0.000476019	0.000607463	3-isopropylmalate dehydratase large subunit
COG4632	0.00055489	0.000555649	0.000487866	0.000874518	0.000558228	0.000758046	0.000605288	5.74976e-05	0.000599362	0.000615941	0.000461949	0.000534961	0.000456949	0.000409605	0.000414409	0.000397301	0.000790636	0.000586042	0.000467886	0.000564917	Exopolysaccharide biosynthesis protein related to N-acetylglucosamine-1-phosphodiester alpha-N-acetylglucosaminidase
COG3341	0.000523586	0.000524313	0.000558203	0.000418093	0.000498149	0.000528875	0.000631731	0.000432619	0.000621612	0.000659428	0.000580634	0.000489949	0.000628122	0.00057922	0.000540162	0.000581909	0.000332146	0.000562231	0.000537088	0.000512629	Predicted double-stranded RNA/RNA-DNA hybrid binding protein
COG4536	0.0005533	0.000567601	0.000568742	0.000500812	0.000572125	0.000532747	0.000612735	0.000471904	0.000595455	0.000614411	0.000511442	0.00053775	0.000547135	0.000511255	0.000509653	0.000498218	0.00039515	0.000541328	0.000543908	0.000548107	Putative Mg2+ and Co2+ transporter CorB
COG0206	0.000524732	0.000529123	0.000521744	0.000456549	0.000496552	0.000501214	0.000604555	0.000425679	0.00059329	0.000557903	0.00060152	0.000532524	0.000567572	0.000600368	0.0006055	0.000613293	0.000421521	0.000548389	0.000508757	0.000499589	Cell division GTPase
COG0247	0.000572937	0.000547506	0.000596	0.000436303	0.00051238	0.000539705	0.000529913	0.000401702	0.000552271	0.000506804	0.000618078	0.0005354	0.00051493	0.000623697	0.000623056	0.000595921	0.000338589	0.000563864	0.000505705	0.000591527	Fe-S oxidoreductase
COG0102	0.000509845	0.000503738	0.000518837	0.000424695	0.000514702	0.000460543	0.000573973	0.00046696	0.000570739	0.000559854	0.000612801	0.000532257	0.000586132	0.000649012	0.000672308	0.000690141	0.000366831	0.00050835	0.000501789	0.000462856	Ribosomal protein L13
COG2184	0.000594916	0.000627521	0.000660516	0.000456341	0.000588148	0.000530381	0.00054267	4.12141e-05	0.000540627	0.000617513	0.000554076	0.000538502	0.000583594	0.000525234	0.000583185	0.000557069	0.000350713	0.000520183	0.000672267	0.000585394	Protein involved in cell division
COG0244	0.000501448	0.000515195	0.000516728	0.00040687	0.000457172	0.00045067	0.000574979	0.000363041	0.000574531	0.000562067	0.000664402	0.000541538	0.000607512	0.000655113	0.000693691	0.000683345	0.000355739	0.000533271	0.000507506	0.00046687	Ribosomal protein L10
COG3274	0.000573249	0.000579959	0.000561995	0.000624626	0.000625996	0.000610016	0.000591471	0.000259319	0.000603459	0.000582602	0.000469804	0.000524798	0.000489894	0.000462764	0.000513967	0.000480945	0.000448218	0.000527609	0.000518455	0.000567755	Uncharacterized protein conserved in bacteria
COG2182	0.000553071	0.000536695	0.000454557	0.000834943	0.000622852	0.000756598	0.000447721	0.000133205	0.000470659	0.000365305	0.00036811	0.00045443	0.000379401	0.000452566	0.000372322	0.000413078	0.000994833	0.000772824	0.000563757	0.000666982	Maltose-binding periplasmic proteins/domains
COG0142	0.000560136	0.000556394	0.000576207	0.000407439	0.000535194	0.000507606	0.000614631	0.000889543	0.000591182	0.000608411	0.000495014	0.00048884	0.000522385	0.000496862	0.000515902	0.000507782	0.000231511	0.000487249	0.00048782	0.000532421	Geranylgeranyl pyrophosphate synthase
COG0339	0.000467619	0.000461635	0.000522073	0.000274794	0.000418823	0.000322645	0.000708993	0.000867441	0.000692185	0.000736193	0.000596547	0.000483221	0.000586609	0.000651414	0.000647432	0.000638194	8.34389e-05	0.000416376	0.000515375	0.000436326	Zn-dependent oligopeptidases
COG0240	0.000628151	0.000621172	0.000566637	0.00057599	0.000602038	0.000567952	0.000540849	0.000791251	0.00052376	0.000520715	0.00042167	0.000451138	0.000473663	0.00043593	0.000444847	0.000460658	0.000432852	0.000483528	0.000432182	0.00054494	Glycerol-3-phosphate dehydrogenase
COG3345	0.000624217	0.000579514	0.000558599	0.000553846	0.000519571	0.000553595	0.000615977	6.78292e-05	0.000619768	0.00054041	0.000520837	0.000555102	0.000515119	0.00055731	0.00055235	0.000546439	0.000467717	0.000454562	0.000531141	0.000583468	Alpha-galactosidase
COG5012	0.000543248	0.000545026	0.000512471	0.000648773	0.000607759	0.000638369	0.000502803	0.000536093	0.000510015	0.0004614	0.000416529	0.000536035	0.000451764	0.000455638	0.000487305	0.000473424	0.000495651	0.000505998	0.000542858	0.000622562	Predicted cobalamin binding protein
COG4177	0.000545449	0.00052641	0.000532458	0.000672176	0.000637053	0.000611122	0.000502321	0.000374506	0.000518943	0.00047395	0.000444726	0.00049572	0.000492285	0.000439453	0.00046005	0.00043374	0.000572646	0.000568249	0.000488773	0.000630659	ABC-type branched-chain amino acid transport system, permease component
COG4795	0.000504575	0.000497644	0.00051129	0.000453265	0.000519149	0.000455275	0.000589009	0.000862057	0.000559397	0.000580339	0.000525939	0.0004606	0.00051045	0.000550887	0.000518841	0.000510005	0.000351352	0.000531974	0.00043567	0.000469413	Type II secretory pathway, component PulJ
COG0099	0.000490047	0.000492261	0.000518866	0.00038054	0.000451936	0.000418432	0.000530116	0.000363289	0.000534925	0.000539744	0.000655708	0.000541739	0.000618326	0.000665041	0.000669068	0.000689214	0.000353628	0.000513664	0.000502292	0.000460442	Ribosomal protein S13
COG0093	0.000501406	0.00049352	0.000523796	0.000391313	0.000440254	0.00043638	0.000531886	0.000324757	0.000561754	0.000512426	0.000639116	0.000559605	0.000570904	0.000700384	0.000676929	0.00072544	0.000333204	0.000500629	0.000489872	0.000458478	Ribosomal protein L14
COG0025	0.000509839	0.000515563	0.000443388	0.000571108	0.000553768	0.000583178	0.00052715	0.00103993	0.000539238	0.000507831	0.000381253	0.000494159	0.000404857	0.000383782	0.000358308	0.000367474	0.000634937	0.000516033	0.000481858	0.000532618	NhaP-type Na+/H+ and K+/H+ antiporters
COG4199	0.000522471	0.00051694	0.000534273	0.000431186	0.000472221	0.000449016	0.000579709	0.000423525	0.000559311	0.000558458	0.000600599	0.000471801	0.000555906	0.000608074	0.000548332	0.000597462	0.000347244	0.000546827	0.000458516	0.000555585	Uncharacterized protein conserved in bacteria
COG5000	0.000525078	0.000538882	0.000580016	0.000341188	0.000467721	0.000449276	0.00065393	0.000555718	0.000638896	0.000662574	0.000508555	0.000528587	0.000546198	0.000508423	0.000477308	0.000496557	0.000252658	0.000485452	0.000640703	0.000464985	Signal transduction histidine kinase involved in nitrogen fixation and metabolism regulation
COG3451	0.000404802	0.000431656	0.000459331	0.00101199	0.000731955	0.000731464	0.000452479	6.25511e-05	0.000456738	0.000450193	0.000270345	0.000532546	0.000414858	0.00028612	0.000450131	0.000413435	0.000812716	0.000721437	0.000648928	0.000527938	Type IV secretory pathway, VirB4 components
COG0048	0.000513854	0.000501336	0.000533328	0.000397701	0.000490247	0.000456857	0.000535832	0.000357421	0.000542008	0.00053777	0.000609225	0.000492926	0.000543052	0.000623804	0.000634975	0.00062278	0.000395853	0.000461533	0.000465555	0.00049798	Ribosomal protein S12
COG0245	0.000583193	0.000575405	0.000522365	0.000553924	0.000541192	0.000588801	0.000551437	0.000576243	0.000554943	0.000538349	0.00039648	0.000473812	0.000488192	0.000411219	0.000442499	0.000427161	0.000444803	0.000516935	0.000487201	0.000529964	2C-methyl-D-erythritol 2,4-cyclodiphosphate synthase
COG4646	0.000353212	0.000357021	0.000425325	0.00119509	0.000820547	0.000933275	0.00035785	6.61447e-05	0.000362904	0.000310536	0.000245655	0.000525353	0.000328393	0.000311757	0.000436572	0.000355431	0.000756237	0.000579964	0.000910192	0.000510208	DNA methylase
COG0100	0.000484344	0.000477637	0.000496107	0.000389776	0.000447759	0.000427967	0.000547699	0.000351918	0.000539058	0.000510644	0.000613937	0.000518303	0.000572124	0.000680409	0.000657217	0.000670784	0.000343466	0.000502051	0.000468499	0.000429937	Ribosomal protein S11
COG0609	0.000390085	0.000369993	0.000315623	0.000457153	0.00042622	0.000506394	0.000440985	0.00226936	0.000433666	0.000400646	0.000348711	0.000450778	0.000360349	0.000372761	0.000358195	0.000365131	0.000448734	0.000569546	0.000414324	0.000401127	ABC-type Fe3+-siderophore transport system, permease component
COG0511	0.000606656	0.000599549	0.000572734	0.000369832	0.000446596	0.00048791	0.000578729	0.000349943	0.000568396	0.000523719	0.000464281	0.000461026	0.000472896	0.000530495	0.000531166	0.00051742	0.000410923	0.000542784	0.000492769	0.00055412	Biotin carboxyl carrier protein
COG5306	0.000540602	0.000553851	0.000636686	0.000182043	0.000463974	0.000470968	0.000697274	0.000391787	0.000673793	0.000728425	0.00046438	0.000681725	0.000536823	0.000449846	0.000471538	0.000496406	8.52357e-05	0.000331416	0.00066972	0.000527789	Uncharacterized conserved protein
COG0733	0.000529844	0.000534393	0.000488936	0.000567732	0.000577554	0.000530661	0.000555525	0.000348195	0.000556305	0.000501353	0.000466094	0.000485291	0.00048194	0.000472937	0.00055475	0.000497801	0.000337249	0.000537591	0.00047217	0.000553309	Na+-dependent transporters of the SNF family
COG4627	0.000629823	0.000671187	0.000569233	0.000678747	0.000675874	0.000534809	0.000651896	9.79256e-05	0.000619178	0.000655204	0.000361883	0.000481497	0.000489997	0.000363282	0.00038206	0.00034025	0.000316798	0.000555993	0.000463884	0.00050427	Uncharacterized protein conserved in bacteria
COG3876	0.000561506	0.000552321	0.000564453	0.000377065	0.000491359	0.000484865	0.000617075	0.000328171	0.000609946	0.000641226	0.000514295	0.000475712	0.000493427	0.000523556	0.000488341	0.000518393	0.000282281	0.000460781	0.000474679	0.000498208	Uncharacterized protein conserved in bacteria
COG2948	0.00050802	0.000501458	0.000435814	0.00104901	0.000769227	0.000680008	0.000350954	4.30109e-05	0.000374784	0.000333071	0.000326066	0.000591874	0.000374973	0.000314386	0.000321538	0.000379089	0.000921028	0.000522562	0.000609057	0.000509945	Type IV secretory pathway, VirB10 components
COG5545	0.000381129	0.000378103	0.000359232	0.000487232	0.000554993	0.000485024	0.000683836	5.69361e-05	0.000679585	0.000705214	0.000464588	0.000601669	0.000520277	0.000503682	0.000481557	0.000487803	0.00045215	0.00067098	0.00062907	0.000330698	Predicted P-loop ATPase and inactivated derivatives
COG0203	0.000474234	0.000481144	0.000500704	0.000382502	0.000443825	0.000425078	0.000528328	0.000347944	0.000530679	0.000494879	0.000595965	0.000503706	0.000571513	0.000639689	0.000603845	0.000639244	0.000340183	0.000495963	0.000466341	0.000443552	Ribosomal protein L17
COG1195	0.000490307	0.000503975	0.000490374	0.000478602	0.000518652	0.000481619	0.000541495	0.000361952	0.000536367	0.000562047	0.000519017	0.000506123	0.000507416	0.000476091	0.000489056	0.000476326	0.000431716	0.000536539	0.000497647	0.000483559	Recombinational DNA repair ATPase (RecF pathway)
COG0115	0.000457484	0.000441865	0.000446818	0.000373676	0.000426339	0.000451227	0.000516988	0.00100701	0.000508237	0.000493981	0.000504088	0.000504899	0.000488368	0.000526906	0.000486297	0.000497595	0.000337013	0.000482206	0.000439468	0.000471968	Branched-chain amino acid aminotransferase/4-amino-4-deoxychorismate lyase
COG4692	0.00063803	0.000587517	0.000506022	0.000416863	0.000450735	0.000439994	0.000594609	6.65939e-05	0.000596242	0.000537253	0.000533025	0.000488069	0.000523424	0.000583767	0.000583308	0.000533924	0.000230446	0.000414988	0.000475396	0.000652204	Predicted neuraminidase (sialidase)
COG4657	0.000498762	0.000489053	0.000501065	0.000342214	0.000452127	0.000448531	0.000595963	0.000342541	0.000589279	0.000580877	0.0005136	0.000504644	0.00054558	0.000566896	0.00051416	0.000549993	0.000307522	0.000526516	0.000523527	0.000451346	Predicted NADH:ubiquinone oxidoreductase, subunit RnfA
COG4252	0.000582204	0.000628906	0.000603128	0.000733977	0.000745625	0.000705713	0.000369602	0.000566584	0.0003734	0.000360504	0.000317243	0.000405807	0.000363921	0.000310303	0.000325937	0.000300979	0.000530574	0.000499446	0.000449651	0.000663591	Predicted transmembrane sensor domain
COG3743	0.000499592	0.000493654	0.000542671	0.000333969	0.000463017	0.000428077	0.000533005	0.000293763	0.000528916	0.000524807	0.000617587	0.000465196	0.000525108	0.000617113	0.000632046	0.000656809	0.000322885	0.000439802	0.000420888	0.000466642	Uncharacterized conserved protein
COG3887	0.000518252	0.000515996	0.000481988	0.000646939	0.000570429	0.000603838	0.00050376	5.48024e-05	0.000498115	0.000498065	0.000432838	0.000500938	0.000476576	0.000418461	0.000400673	0.00040967	0.000687707	0.000551054	0.000496237	0.000481627	Predicted signaling protein consisting of a modified GGDEF domain and a DHH domain
COG3886	0.000510167	0.000532287	0.000454368	0.000608682	0.000502074	0.00052189	0.00046421	0.000477438	0.000464894	0.00047871	0.000458936	0.000458739	0.000425429	0.000482489	0.000476399	0.000446802	0.000512548	0.000489104	0.000432928	0.000486984	Predicted HKD family nuclease
COG3426	0.000413637	0.000416504	0.000443169	0.000413224	0.000407169	0.000455295	0.000528224	0.000547392	0.000529334	0.000483632	0.000541426	0.000520312	0.000504711	0.0005842	0.000534647	0.000551809	0.00031956	0.000537592	0.000462143	0.000449202	Butyrate kinase
COG0014	0.000536422	0.000521189	0.000485763	0.000566512	0.000556025	0.000602458	0.000401945	0.000634991	0.000409603	0.000343432	0.000394421	0.000529404	0.000428061	0.000396763	0.000383456	0.00039882	0.000507209	0.000532701	0.000449221	0.000544318	Gamma-glutamyl phosphate reductase
COG0153	0.000448965	0.000449811	0.00041739	0.000582581	0.000539335	0.000574043	0.000436452	5.8396e-05	0.000442769	0.000395515	0.000425699	0.000687404	0.000569031	0.000419848	0.000441793	0.000420976	0.000490146	0.00071334	0.000641823	0.000463709	Galactokinase
COG4260	0.000509506	0.000485443	0.000462879	0.000636073	0.000565615	0.000545085	0.000438645	4.91874e-05	0.000462942	0.000362165	0.000456448	0.000552197	0.00043075	0.000485431	0.000642142	0.000545498	0.000405868	0.000535131	0.000457785	0.000571183	Putative virion core protein (lumpy skin disease virus)
COG0176	0.000432165	0.000426749	0.000439229	0.000469869	0.000464244	0.000447681	0.000494211	0.000684737	0.000497761	0.000465225	0.000478574	0.000511078	0.000466487	0.000494823	0.000465735	0.000477122	0.000404744	0.000517357	0.000465469	0.000481081	Transaldolase
COG2111	0.000422431	0.00041505	0.00044404	0.000676389	0.000741388	0.000616967	0.000339249	0.000948111	0.000355967	0.000311775	0.000336042	0.000442209	0.000354704	0.00032653	0.000402263	0.000346114	0.000584873	0.000599501	0.00045619	0.000436874	Multisubunit Na+/H+ antiporter, MnhB subunit
COG4001	0.000557447	0.000544548	0.000549783	0.00063116	0.000691064	0.000526066	0.000494386	0.000139303	0.000497524	0.000475227	0.00039311	0.00044564	0.000432844	0.000415722	0.000451693	0.000407829	0.000377382	0.000505255	0.000497078	0.000510451	Predicted metal-binding protein
COG0432	0.000514849	0.000523199	0.000490859	0.000445094	0.00048073	0.000468384	0.000542276	0.000550288	0.00052837	0.000534016	0.000432043	0.000485319	0.000470165	0.000464071	0.000440227	0.000455827	0.000363693	0.000415881	0.000416448	0.000510323	Uncharacterized conserved protein
COG3323	0.000524746	0.00051196	0.000460093	0.000514883	0.000486343	0.00049545	0.000539325	0.000323265	0.000546631	0.000515598	0.000421254	0.000494063	0.000432297	0.00042878	0.000432503	0.000411777	0.000437704	0.000544297	0.00051005	0.000498158	Uncharacterized protein conserved in bacteria
COG0089	0.000449379	0.000458105	0.000476964	0.000355947	0.000410467	0.000406854	0.000492972	0.000313509	0.000497014	0.000498403	0.000588693	0.000520528	0.000563329	0.000599361	0.000637378	0.000596781	0.000311133	0.000459032	0.000448628	0.000424555	Ribosomal protein L23
COG3453	0.000458785	0.000446924	0.000419356	0.00061831	0.000538375	0.000566866	0.000423774	0.000884366	0.000433862	0.000388557	0.000370562	0.000448322	0.000346842	0.00037118	0.000385343	0.000368044	0.000609271	0.000491453	0.000396145	0.000459071	Uncharacterized protein conserved in bacteria
COG3581	0.000659535	0.000665062	0.000630582	0.000715329	0.00065729	0.000708244	0.000410308	4.17756e-05	0.000411942	0.000374178	0.000403088	0.000406058	0.000307573	0.0003487	0.000477646	0.000412719	0.000363014	0.000370993	0.000356642	0.000693284	Uncharacterized protein conserved in bacteria
COG0160	0.000403589	0.000407104	0.000410443	0.000415395	0.000380877	0.000469048	0.000292584	0.00254929	0.000300909	0.000241369	0.000318065	0.000299656	0.000278787	0.000329229	0.000366321	0.000344183	0.00037286	0.000360157	0.000277822	0.000568665	4-aminobutyrate aminotransferase and related aminotransferases
COG4193	0.000465838	0.00047871	0.000428563	0.00118499	0.000882565	0.000738567	0.000310476	5.36794e-05	0.00032162	0.000277666	0.000300312	0.000471163	0.000325595	0.00030684	0.000291454	0.000283531	0.000742164	0.000469518	0.00045641	0.000549775	Beta- N-acetylglucosaminidase
COG4581	0.000308396	0.000316126	0.000296736	0.00118846	0.00384611	0.000376635	0.000238877	6.24388e-05	0.000214398	0.000309507	0.000232458	0.000114839	0.00013517	0.000155496	0.000889754	0.000179291	5.1658e-05	8.54603e-05	9.71395e-05	0.000233127	Superfamily II RNA helicase
COG0782	0.000458282	0.000466474	0.000469411	0.000439433	0.000449655	0.000458264	0.000481828	0.000315375	0.000503018	0.000473219	0.000515262	0.000475329	0.000467275	0.000473294	0.000522602	0.000470968	0.000369039	0.000513057	0.000447919	0.000465873	Transcription elongation factor
COG2876	0.000582151	0.00056213	0.00053225	0.000413007	0.000500308	0.000512217	0.000530684	4.87382e-05	0.000531589	0.000515466	0.000460061	0.00050957	0.000426771	0.000427053	0.000404772	0.000439862	0.000314905	0.000472942	0.000483322	0.000539213	3-deoxy-D-arabino-heptulosonate 7-phosphate (DAHP) synthase
COG5270	0.000559408	0.000553189	0.000497744	0.000420054	0.000526849	0.000464241	0.000550678	6.05297e-05	0.000554926	0.000554944	0.000429359	0.000458013	0.000443145	0.000424248	0.000413549	0.000421826	0.000409381	0.000485277	0.000451071	0.000517996	PUA domain (predicted RNA-binding domain)
COG3280	0.000456586	0.000463102	0.000435031	0.000557312	0.000503977	0.0005355	0.000517403	7.23212e-05	0.000523901	0.000463672	0.000437401	0.00050219	0.000471572	0.000453548	0.000445832	0.000443823	0.000386498	0.000588369	0.00044969	0.000488636	Maltooligosyl trehalose synthase
COG3436	0.000279258	0.000342769	0.000262073	0.00136297	0.000476423	0.000719888	0.000128149	0.000535667	0.000138123	0.000119287	0.000163334	0.000686923	0.000192455	0.000160737	0.000167739	0.000187064	0.000966116	0.000928575	0.000930493	0.000444815	Transposase and inactivated derivatives
COG0141	0.000481203	0.000479071	0.000453694	0.000509705	0.000496411	0.00051486	0.000397174	0.000850214	0.000403826	0.000345218	0.000384441	0.000447818	0.000407323	0.000381959	0.000425386	0.000370796	0.000436994	0.000502003	0.000414338	0.000487581	Histidinol dehydrogenase
COG3386	0.000390236	0.000405046	0.000356969	0.000494084	0.00038664	0.000454079	0.000370959	0.00108768	0.000374573	0.000368398	0.000364758	0.000502428	0.000426922	0.000347644	0.000339715	0.000341219	0.000620694	0.000595608	0.000505968	0.000453315	Gluconolactonase
COG4394	0.000434438	0.000444756	0.000454483	0.000353663	0.000417393	0.000395774	0.000486031	0.000329714	0.000489255	0.000464701	0.000540931	0.000469742	0.000508736	0.000561463	0.000575075	0.000565313	0.000330745	0.000469128	0.000423105	0.000429988	Uncharacterized protein conserved in bacteria
COG2169	0.000532744	0.000519642	0.000422768	0.000597238	0.000598257	0.000589451	0.000387158	0.000364502	0.000389288	0.000387993	0.000355494	0.000496966	0.000393603	0.000305948	0.000299731	0.000286916	0.00054832	0.000542743	0.000550994	0.000554163	Adenosine deaminase
COG3505	0.000401513	0.000418776	0.000396833	0.000995273	0.000718142	0.000685279	0.00038893	6.82784e-05	0.000378922	0.000382132	0.00022131	0.000452276	0.00034946	0.000256285	0.000371886	0.000360367	0.000673422	0.000580565	0.00054237	0.000476043	Type IV secretory pathway, VirD4 components
COG0078	0.000439142	0.00044021	0.000430438	0.000464454	0.000498022	0.00043772	0.000509786	0.000288129	0.000522338	0.000498199	0.000459008	0.000463836	0.000432348	0.000488512	0.000524423	0.00050174	0.000335215	0.000438199	0.000459694	0.000483692	Ornithine carbamoyltransferase
COG0136	0.00044767	0.000441146	0.000444047	0.000375293	0.000400798	0.000426866	0.000528486	0.00030499	0.000516718	0.000476502	0.000502179	0.000487008	0.000484883	0.000551273	0.000513548	0.00052813	0.000310535	0.000473869	0.00044091	0.000438794	Aspartate-semialdehyde dehydrogenase
COG0383	0.000421042	0.000392583	0.000355396	0.000398285	0.000451103	0.000420845	0.000532488	6.68185e-05	0.000545489	0.000397104	0.00050583	0.000592521	0.000523573	0.000511172	0.000637506	0.000490458	0.000388497	0.000419125	0.000529676	0.000404463	Alpha-mannosidase
COG4992	0.000477172	0.000464464	0.000438571	0.000406356	0.00045771	0.000474105	0.000471687	0.000559528	0.000483394	0.000441183	0.000411723	0.000449156	0.000417392	0.000431199	0.000452282	0.00043091	0.000295626	0.000503678	0.00042607	0.000487685	Ornithine/acetylornithine aminotransferase
COG0185	0.000438253	0.000444015	0.000467167	0.000309847	0.000388258	0.000370289	0.00044345	0.000272869	0.000470089	0.00045865	0.00059004	0.000460274	0.000517648	0.000582647	0.000609763	0.000621431	0.000270703	0.000397265	0.000415928	0.000413243	Ribosomal protein S19
COG4222	0.000509539	0.000496503	0.000509379	0.000276796	0.000382011	0.000397324	0.000535769	0.00048281	0.000531966	0.000514277	0.000385324	0.000498636	0.000440442	0.000404032	0.000415476	0.000387101	0.000391507	0.000427872	0.00055438	0.000397756	Uncharacterized protein conserved in bacteria
COG0103	0.00042602	0.000406408	0.000440209	0.000350277	0.00039116	0.000385025	0.000481136	0.000328849	0.000485039	0.000451512	0.000521272	0.000458398	0.000493717	0.00055784	0.000547637	0.00058962	0.000330439	0.000429161	0.000409331	0.000393807	Ribosomal protein S9
COG3899	0.000517683	0.000520901	0.000476404	0.000636796	0.000574641	0.000549742	0.000329413	0.000826571	0.000331825	0.000307242	0.000307929	0.000402826	0.000315363	0.000295209	0.000324143	0.00032053	0.000487242	0.000407879	0.000370714	0.000568958	Predicted ATPase
COG0615	0.00046694	0.000466846	0.000438241	0.000552854	0.000596438	0.000495079	0.000481943	5.98559e-05	0.000485869	0.000435863	0.000400136	0.000490327	0.000442794	0.000389364	0.00043909	0.000413945	0.000297377	0.000540874	0.000490148	0.00044997	Cytidylyltransferase
COG2159	0.000519195	0.00050814	0.000471531	0.00064003	0.000550424	0.000575567	0.000372614	0.000348572	0.000367214	0.000309517	0.000401282	0.000416104	0.000375101	0.000392877	0.00038896	0.000376451	0.000432432	0.000412121	0.000387337	0.000571232	Predicted metal-dependent hydrolase of the TIM-barrel fold
COG0404	0.00037266	0.000370068	0.000388121	0.000259484	0.000382768	0.000310141	0.000533422	0.000814128	0.00053277	0.000530834	0.000478608	0.000435868	0.000461814	0.000546027	0.000494596	0.000546015	0.000151508	0.000391477	0.00043074	0.000362776	Glycine cleavage system T protein (aminomethyltransferase)
COG1803	0.000449059	0.000448239	0.000397597	0.000526836	0.000521938	0.000513666	0.000479108	5.74976e-05	0.000467969	0.000435668	0.000367871	0.000550097	0.000470848	0.000377566	0.0003541	0.00036039	0.000488836	0.000564263	0.000550073	0.000407971	Methylglyoxal synthase
COG3217	0.0003574	0.00034823	0.000343373	0.000422827	0.000459808	0.000420359	0.000380659	0.00102288	0.00038463	0.000335513	0.000376259	0.000525091	0.000437886	0.000372322	0.000399689	0.000369372	0.000416059	0.000489903	0.000490714	0.000434747	Uncharacterized Fe-S protein
COG2877	0.0004499	0.000455033	0.000467292	0.000367621	0.000448743	0.000402871	0.000485788	0.000620084	0.000482804	0.00049563	0.000428025	0.000384876	0.000431174	0.000425458	0.0004492	0.000426392	0.000311334	0.000394268	0.000413257	0.000417482	3-deoxy-D-manno-octulosonic acid (KDO) 8-phosphate synthase
COG0053	0.000419256	0.000423784	0.000479068	0.000556712	0.000495091	0.000477925	0.000383786	0.000939001	0.000383732	0.000351996	0.000318759	0.000375399	0.000305121	0.000305204	0.000331552	0.000305989	0.000516755	0.000414768	0.00038621	0.000543027	Predicted Co/Zn/Cd cation transporters
COG1833	0.000485381	0.000485711	0.000445661	0.000540593	0.000528532	0.000529289	0.000436022	0.000507675	0.000445748	0.000419513	0.000326965	0.000393513	0.000362353	0.000312413	0.000337737	0.0003258	0.000493643	0.000473534	0.00039161	0.000470993	Uncharacterized conserved protein
COG1876	0.000501295	0.000495871	0.000454544	0.000683704	0.000594538	0.000578438	0.000457463	6.54709e-05	0.000450669	0.000437499	0.000306476	0.000462139	0.000322321	0.0003047	0.000311073	0.000315656	0.000557712	0.000463111	0.000422467	0.000511449	D-alanyl-D-alanine carboxypeptidase
COG3584	0.000430303	0.000421213	0.00039336	0.000776433	0.000631538	0.000602825	0.00040542	7.01875e-05	0.000420254	0.000381007	0.000344723	0.00040631	0.000355665	0.000369395	0.000355233	0.000321781	0.000534099	0.000474622	0.000428159	0.000489534	Uncharacterized protein conserved in bacteria
COG1364	0.000496824	0.000481237	0.000470263	0.000507082	0.000524058	0.000506142	0.00041333	0.000566552	0.000420084	0.000384292	0.000335959	0.000392385	0.000375996	0.000343061	0.000395381	0.000347434	0.000371074	0.000423399	0.000386492	0.000451019	N-acetylglutamate synthase (N-acetylornithine aminotransferase)
COG5412	0.000468937	0.000419578	0.000428152	0.000296012	0.000277536	0.000273561	0.000748393	0.000111851	0.000785296	0.000783269	0.000452968	0.00031095	0.000446892	0.00041482	0.000343334	0.000446424	0.000424043	0.00039425	0.000372383	0.000386482	Phage-related protein
COG0335	0.000402676	0.000413325	0.000431205	0.000327608	0.000381805	0.000351362	0.000462941	0.00032869	0.000459301	0.000438214	0.000526033	0.000441847	0.000480433	0.000533575	0.000527739	0.000526267	0.000302041	0.000416703	0.000390453	0.000383743	Ribosomal protein L19
COG0105	0.00038039	0.000380543	0.000366441	0.000367624	0.000405899	0.000372802	0.000436195	0.000944241	0.000432867	0.000402572	0.000348583	0.00045075	0.000407229	0.00036794	0.000405689	0.000389511	0.000308603	0.000557572	0.000400226	0.000377748	Nucleoside diphosphate kinase
COG2354	0.000381162	0.00037879	0.000329414	0.000662073	0.000509176	0.00054149	0.000277735	0.0018174	0.000275552	0.000256309	0.00024347	0.00030182	0.000220145	0.000217504	0.000252385	0.000232586	0.000516138	0.000381948	0.000304004	0.000392258	Uncharacterized protein conserved in bacteria
COG2768	0.000465519	0.000462312	0.000423874	0.000522909	0.000517675	0.000522005	0.000418373	4.95243e-05	0.000424126	0.000383857	0.000389934	0.000421346	0.000401964	0.000420487	0.000440815	0.000405119	0.00038056	0.000531355	0.000417808	0.00046448	Uncharacterized Fe-S center protein
COG3195	0.000296948	0.000285455	0.000255295	0.000354074	0.00032589	0.000367687	0.000344864	0.00163379	0.00035536	0.000280425	0.000360178	0.000400853	0.000363849	0.000393996	0.000383038	0.000347078	0.000407327	0.000530432	0.000355123	0.000374714	Uncharacterized protein conserved in bacteria
COG0795	0.000475075	0.00047821	0.000501961	0.00019686	0.000399921	0.000332724	0.000529899	0.000707179	0.000518797	0.000551338	0.000415073	0.000366526	0.000476136	0.000404901	0.000407576	0.000410798	7.05244e-05	0.000332889	0.000385907	0.000409976	Predicted permeases
COG5278	0.000438793	0.000477116	0.000431314	0.000986321	0.000634115	0.000976099	0.000199063	0.000564708	0.000200212	0.000182986	0.000187259	0.000303437	0.000233535	0.000191378	0.000215262	0.000178869	0.000612374	0.000368664	0.000358752	0.00055343	Predicted periplasmic ligand-binding sensor domain
COG2249	0.00033689	0.000323555	0.000339149	0.000452222	0.000408291	0.000367041	0.000386029	0.000881573	0.000398821	0.000327225	0.000461151	0.000365241	0.000427076	0.000460555	0.000448285	0.000447858	0.000288128	0.000420521	0.000334774	0.000402014	Putative NADPH-quinone reductase (modulator of drug activity B)
COG3550	0.000437408	0.000452209	0.000546841	0.000398355	0.000482395	0.000407603	0.000478582	3.11071e-05	0.000453857	0.000490976	0.000418669	0.000422799	0.000436652	0.000409747	0.00041912	0.000413769	0.000210007	0.000401142	0.000484717	0.000429159	Uncharacterized protein related to capsule biosynthesis enzymes
COG2904	0.000377108	0.000381859	0.000381682	0.000385379	0.000357412	0.000423028	0.0004002	0.000630743	0.000407168	0.000421165	0.000322284	0.000521394	0.000369396	0.000312742	0.000365413	0.000337908	0.000309662	0.000619684	0.000560909	0.000338033	Uncharacterized protein conserved in bacteria
COG3178	0.000458604	0.000466565	0.000466596	0.000408254	0.000470387	0.000407119	0.000449445	0.00054201	0.000447712	0.000463127	0.000363523	0.00037175	0.000372542	0.000345772	0.000385792	0.000348657	0.00031828	0.000364349	0.000360523	0.000405509	Predicted phosphotransferase related to Ser/Thr protein kinases
COG3773	0.000403173	0.000419198	0.000413662	0.000793462	0.000556175	0.000569386	0.0003318	4.27863e-05	0.000332146	0.000366204	0.000967747	0.000311277	0.000248684	0.000226959	0.00024839	0.000249442	0.00053099	0.000436991	0.000346022	0.000404187	Cell wall hydrolyses involved in spore germination
COG3721	0.000442626	0.000439112	0.000420348	0.00054683	0.000539345	0.000526948	0.000401402	0.000498695	0.000382844	0.000366608	0.000301578	0.000388273	0.000323933	0.000290993	0.00031178	0.000287968	0.000467926	0.000419748	0.000374946	0.000438155	Putative heme iron utilization protein
COG0289	0.000439827	0.00043652	0.000408547	0.000395899	0.000419086	0.000419583	0.000450576	0.000361829	0.000450841	0.000431124	0.000377408	0.000411664	0.000412079	0.00038598	0.000402797	0.000386033	0.000291125	0.000425447	0.000401594	0.00045147	Dihydrodipicolinate reductase
COG2123	0.000387972	0.000383353	0.000361302	0.00048946	0.000465813	0.00047609	0.000398536	0.000608247	0.000418149	0.000398812	0.000356938	0.000384663	0.000353834	0.00034677	0.000347246	0.000340948	0.00035885	0.000429701	0.00037719	0.000401457	RNase PH-related exoribonuclease
COG1782	0.000440871	0.000434433	0.000416483	0.000651516	0.000583429	0.000537552	0.000316649	5.71607e-05	0.000334588	0.00032366	0.000347199	0.00035181	0.000333002	0.000341087	0.00038522	0.000342989	0.000554583	0.000517007	0.000369939	0.000444032	Predicted metal-dependent RNase, consists of a metallo-beta-lactamase domain and an RNA-binding KH domain
COG0303	0.000242548	0.000215851	0.000226863	0.000500867	0.000374052	0.000386922	0.000308996	0.000957506	0.000346221	0.000225254	0.000314391	0.000473572	0.000343311	0.000322596	0.000356555	0.000335935	0.000499731	0.000843885	0.000397843	0.000366926	Molybdopterin biosynthesis enzyme
COG4806	0.000413937	0.000389035	0.000377325	0.000352651	0.000362214	0.000349753	0.000463239	5.86206e-05	0.000467088	0.000409879	0.000457215	0.000478833	0.000443107	0.000486827	0.00045342	0.000463185	0.00028933	0.000466445	0.000410547	0.000427578	L-rhamnose isomerase
COG3533	0.000532426	0.000508426	0.000502509	0.000324583	0.000401715	0.000424037	0.000459488	5.89575e-05	0.000481275	0.000455664	0.00040919	0.000411674	0.000363513	0.000441293	0.000449717	0.000403252	0.000213406	0.000296574	0.000350739	0.00051903	Uncharacterized protein conserved in bacteria
COG0479	0.000355984	0.000361514	0.000390229	0.000179759	0.000306643	0.000263781	0.000445472	0.00114682	0.000424366	0.000436064	0.000419073	0.00034831	0.000403777	0.000446179	0.000473056	0.000484259	0.00010938	0.00029694	0.000350598	0.000316027	Succinate dehydrogenase/fumarate reductase, Fe-S protein subunit
COG3944	0.000436145	0.000441596	0.000390187	0.000580463	0.000506461	0.0004109	0.000446131	0.000352952	0.000450197	0.000427269	0.000304384	0.000389416	0.00035461	0.000282233	0.000294443	0.000261666	0.000339678	0.000441942	0.000447023	0.000397381	Capsular polysaccharide biosynthesis protein
COG4945	0.000452826	0.000439424	0.000444664	0.000517012	0.000463812	0.000582077	0.000364028	4.3797e-05	0.000387164	0.000334391	0.000307426	0.000378884	0.000338464	0.000325957	0.000297999	0.000302562	0.000484175	0.000534718	0.000432498	0.000512783	Membrane-anchored protein predicted to be involved in regulation of amylopullulanase
COG1387	0.000433689	0.00043734	0.000387205	0.000517214	0.000463034	0.000524889	0.0003757	0.0002641	0.000376963	0.00035855	0.000328282	0.00040375	0.000372277	0.000336289	0.000351955	0.000335019	0.000405007	0.000414641	0.00036719	0.000441229	Histidinol phosphatase and related hydrolases of the PHP family
[truncated: 1,579 more rows]

## Sheet: tab4
Ko	Cattle1	Cattle7	Cattle8	Cattle9	Cattle6	Buffalo1	Buffalo10	Buffalo2	Buffalo3	Cattle10	Cattle2	Cattle3	Cattle4	Cattle5	Buffalo4	Buffalo5	Buffalo6	Buffalo7	Buffalo8	Buffalo9
[truncated: 7,408 more rows]

[truncated: 3 more sheets: tab5, tab6, tab7]
